# Supplementary material for: Comparative Transcriptome Analysis Reveals the Specific Activation of Defense Pathways Against Globodera pallida in Gpa2 Resistant Potato Roots
Source: Front Plant Sci. 2022 Jun 17;13:909593. doi: 10.3389/fpls.2022.909593 (PMC9248836; doi:10.3389/fpls.2022.909593)
Supplement: Supplementary file 2 [file Table_2.xlsx]

## Sheet: Sheet1
Primer name	Primer sequence (5’ to 3’)	Gene target
FW1-SYP121	GCGTCGGAATATAGAGAAACGGT	StSYP121
RV1-SYP121	CACTTGTCCTCTTCCTTGTTCTTGT
FW1-NRG1	GCTTGTTCGTAAAAGCGCGA	StNRG1
RV1-NRG1	CCCTGCATGATTGCATTAAGCC
FW1-WRKY51	GATGCCACACCAACACATGTTCA	StWRKY51
RV1-WRKY51	TGTATCCATCATCCAAGGTCTCAAG
FW2-DTX48	CCAACCCCATCTGAGGCTTTT	StDTX48
RV2-DTX48	AGACCCTCCTGCTAGCTCAAGT
FW1-MYB39	CCATGGACTCCAGAGGAGGATCA	StMYB39
RV1-MYB39	AGACGACAACTCTTGCCACACC
FW2-ATL78	TCCAGGGTTTGACTCTGAATGTGTC	StATL78
RV2-ATL78	GGACAAGAAGAGTGTGAATTGAGCC
FW2-HSR	AACGTAACGAGGAGGTGACAGA	StHSR
RV2-HSR	TGTCAGCTCAAAGGTCCTGATTT
FW2-WRKY70	AGGACCGGAGAGGTTGCTACA	StWRKY70
RV2-WRKY70	TCTCCATGCACAACCATCATTCA
FW1-WRKY40	CACCAACATGCCCAGTCAAGAA	StWRKY40
RV1-WRKY40	GGGATGGATGAGGATGGTTGTG
FW1-LAZ1	ACTAAGGCTGAGGTTCCAGGG	StLAZ1
RV1-LAZ1	TCTACCGGCCCCATCGCTT
FW1-IAA14	TGGAGATTGGATGCTTGTTGGAGA	StIAA14
RV1-IAA14	CCATAGCTCTTGGTGCAAGTCCA
FW1-SWEET10	ACGCACCAAAGAAAGCCAGG	StSWEET10
RV1-SWEET10	ACTTGTCCACGAATGGCTCCT
FW2-RPN7	CAAAAGGTCGTGGATGCGCC	StRPN7
RV2-RPN7	ATGCTCCATCAAGCCAGCAAA
FW1-TUA5	GAGGAGGGTGGCAGGCATTC	StTUA5
RV1-TUA5	CACGATCACCAGGCATGACCA
FW2-OXA1	TCTGGATAACGGTGGAGTGCAATG	StOXA1
RV2-OXA1	AATGCAGCAAAGGCCCGTGAG
FW2-MST2	AGCCACATCTCGTCTGGACC	StMST2
RV2-MST2	TCCTTTTCGAGGCTCTGGTGC
Primer sequences used for qRT-PCR analysis. Primers were designed using NCBI primer BLAST.
