# Supplementary material for: Comparative Transcriptome Analysis Reveals the Specific Activation of Defense Pathways Against Globodera pallida in Gpa2 Resistant Potato Roots
Source: Front Plant Sci. 2022 Jun 17;13:909593. doi: 10.3389/fpls.2022.909593 (PMC9248836; doi:10.3389/fpls.2022.909593)
Supplement: Supplementary file 3 [file Table_3.xlsx]

## Sheet: Sheet1
Sample name	Replicate	Data Quality Control					Mapping Results
		Raw reads	Clean reads	Q20 (%)	Q30 (%)	GC content (%)	Total reads	Total mapped reads	Total mapping rate
D_3dpi_1	1	54292596	53158518	98.14	94.41	42.35	106317036	89809306	0.8447
D_3dpi_2	2	56886410	55652416	97.99	94.08	41.15	111304832	88676624	0.7967
D_3dpi_3	3	56380925	55101482	98.11	94.31	41.3	110202964	91252636	0.828
D_6dpi_1	1	55869811	55127639	98.06	94.13	42.73	110255278	93607083	0.849
D_6dpi_2	2	55235930	54353929	98.1	94.32	42.1	108707858	85596948	0.7874
D_6dpi_3	3	53061902	52370737	97.82	93.69	42.15	104741474	87663274	0.8369
R_3dpi_1	1	57263135	56118811	97.95	93.91	42.05	112237622	94060005	0.838
R_3dpi_2	2	53644269	52661146	98.2	94.55	42.11	105322292	86540783	0.8217
R_3dpi_3	3	52249718	51329506	98.23	94.64	41.75	102659012	84323355	0.8214
R_6dpi_1	1	56839086	56009348	98.08	94.24	42.4	112018696	94598081	0.8445
R_6dpi_2	2	56623317	55734751	98.11	94.34	42.4	111469502	92379821	0.8287
R_6dpi_3	3	54668960	53893023	97.4	92.66	41.91	107786046	86247939	0.8002
M_3dpi_1	1	57289830	56122949	98.02	94.07	42.25	112245898	98504966	0.8776
M_3dpi_2	2	57237781	55874618	98.15	94.42	41.31	111749236	95029861	0.8504
M_3dpi_3	3	59343041	58509299	97.95	93.91	41.53	117018598	99593324	0.8511
M_6dpi_1	1	56514547	55585093	98.18	94.45	42.31	111170186	97408875	0.8762
M_6dpi_2	2	57719550	56880346	98.13	94.34	41.99	113760692	98791951	0.8684
M_6dpi_3	3	57822513	57141291	98.03	94.13	42.02	114282582	99174525	0.8678
