# Supplementary material for: Comparative Transcriptome Analysis Reveals the Specific Activation of Defense Pathways Against Globodera pallida in Gpa2 Resistant Potato Roots
Source: Front Plant Sci. 2022 Jun 17;13:909593. doi: 10.3389/fpls.2022.909593 (PMC9248836; doi:10.3389/fpls.2022.909593)
Supplement: Supplementary file 4 [file Table_4.xlsx]

## Sheet: Sheet 1
gene_id	dpi	Comparison	significance	effect	fdr	Bonf	gene_name	gene_chr	gene_start	gene_end	gene_strand	gene_length	gene_biotype	gene_description	tf_family
PGSC0003DMG400000001	6	D383	0.000948439	-0.54386	0.0168144	1	-	ST4.03ch01	71266900	71269534	.	1735	-	- && Q9LDX3.1 RecName: Full=UDP-galactose/UDP-glucose transporter 4; Short=AtUTr4 && PF08449:UAA transporter family	-
PGSC0003DMG400000024	3	Rookmaker	0.000954707	-1.48908	0.0417084	1	-	ST4.03ch01	71905452	71905778	.	327	-	- && - && -	-
PGSC0003DMG400000024	6	Rookmaker	0.000169891	-1.44641	0.00890566	1	-	ST4.03ch01	71905452	71905778	.	327	-	- && - && -	-
PGSC0003DMG400000024	6	D383	5.73231e-05	-1.75352	0.00395408	1	-	ST4.03ch01	71905452	71905778	.	327	-	- && - && -	-
PGSC0003DMG400000060	6	D383	0.000661984	-1.28903	0.0137667	1	-	ST4.03ch01	72569889	72572769	.	1056	-	- && - && PF04646:Protein of unknown function, DUF604	-
PGSC0003DMG400000060	6	Rookmaker	0.000709142	-1.27249	0.0173002	1	-	ST4.03ch01	72569889	72572769	.	1056	-	- && - && PF04646:Protein of unknown function, DUF604	-
PGSC0003DMG400000063	3	Rookmaker	0.000211854	0.62645	0.0245575	1	-	ST4.03ch01	72642417	72645385	.	1453	-	- && O03982.1 RecName: Full=Heavy metal-associated isoprenylated plant protein 39; Short=AtHIP39; Flags: Precursor && -	-
PGSC0003DMG400000063	6	D383	0.000247171	0.6619	0.00813794	1	-	ST4.03ch01	72642417	72645385	.	1453	-	- && O03982.1 RecName: Full=Heavy metal-associated isoprenylated plant protein 39; Short=AtHIP39; Flags: Precursor && -	-
PGSC0003DMG400000063	6	Rookmaker	0.000642022	0.55528	0.0165272	1	-	ST4.03ch01	72642417	72645385	.	1453	-	- && O03982.1 RecName: Full=Heavy metal-associated isoprenylated plant protein 39; Short=AtHIP39; Flags: Precursor && -	-
PGSC0003DMG400000084	6	D383	0.000144548	0.66536	0.00630816	1	-	ST4.03ch01	72994026	72997480	.	2482	-	- && Q66GQ2.2 RecName: Full=Uncharacterized protein At5g41620 && -	-
PGSC0003DMG400000091	3	D383	0.000494421	1.47343	0.0258613	1	-	ST4.03ch01	73088356	73089618	.	1263	-	- && O04682.1 RecName: Full=Pathogenesis-related genes transcriptional activator PTI6; AltName: Full=PTO-interacting protein 6 && PF00847:AP2 domain	AP2
PGSC0003DMG400000157	6	D383	0.000477988	-1.02117	0.0112806	1	-	ST4.03ch01	71942359	71946082	.	1000	-	- && O80837.1 RecName: Full=Remorin; AltName: Full=DNA-binding protein && PF03763:Remorin, C-terminal region|PF03766:Remorin, N-terminal region	-
PGSC0003DMG400000157	3	Rookmaker	0.000386188	-1.16678	0.0292101	1	-	ST4.03ch01	71942359	71946082	.	1000	-	- && O80837.1 RecName: Full=Remorin; AltName: Full=DNA-binding protein && PF03763:Remorin, C-terminal region|PF03766:Remorin, N-terminal region	-
PGSC0003DMG400000157	3	D383	0.000195951	-1.31995	0.0163394	1	-	ST4.03ch01	71942359	71946082	.	1000	-	- && O80837.1 RecName: Full=Remorin; AltName: Full=DNA-binding protein && PF03763:Remorin, C-terminal region|PF03766:Remorin, N-terminal region	-
PGSC0003DMG400000185	6	D383	0.000375772	0.54284	0.00998829	1	-	ST4.03ch01	72503324	72505150	.	1827	-	- && Q9FLW0.1 RecName: Full=Probable receptor-like protein kinase At5g24010; Flags: Precursor && PF12819:Carbohydrate-binding protein of the ER	-
PGSC0003DMG400000190	3	Rookmaker	0.000600165	-0.29588	0.0344508	1	-	ST4.03ch01	72609101	72615070	.	2389	-	- && O23702.1 RecName: Full=C-terminal binding protein AN; Short=CtBP; AltName: Full=Protein ANGUSTIFOLIA; AltName: Full=Protein DETORQUEO && PF02826:D-isomer specific 2-hydroxyacid dehydrogenase, NAD binding domain	2-Hacid_dh_C
PGSC0003DMG400000190	3	D383	0.00071725	-0.28617	0.0307602	1	-	ST4.03ch01	72609101	72615070	.	2389	-	- && O23702.1 RecName: Full=C-terminal binding protein AN; Short=CtBP; AltName: Full=Protein ANGUSTIFOLIA; AltName: Full=Protein DETORQUEO && PF02826:D-isomer specific 2-hydroxyacid dehydrogenase, NAD binding domain	2-Hacid_dh_C
PGSC0003DMG400000193	3	D383	5.07743e-05	2.39523	0.00835856	0.994669	-	ST4.03ch01	72662888	72665831	.	1753	-	- && P18485.2 RecName: Full=1-aminocyclopropane-1-carboxylate synthase 2; Short=ACC synthase 2; AltName: Full=Le-ACS2; Short=ACS-2; AltName: Full=S-adenosyl-L-methionine methylthioadenosine-lyase 2 && PF00155:Aminotransferase class I and II	Aminotran_1_2
PGSC0003DMG400000193	3	Rookmaker	0.000186262	1.90251	0.0235411	1	-	ST4.03ch01	72662888	72665831	.	1753	-	- && P18485.2 RecName: Full=1-aminocyclopropane-1-carboxylate synthase 2; Short=ACC synthase 2; AltName: Full=Le-ACS2; Short=ACS-2; AltName: Full=S-adenosyl-L-methionine methylthioadenosine-lyase 2 && PF00155:Aminotransferase class I and II	Aminotran_1_2
PGSC0003DMG400000193	6	D383	0.000359143	2.2722	0.00975686	1	-	ST4.03ch01	72662888	72665831	.	1753	-	- && P18485.2 RecName: Full=1-aminocyclopropane-1-carboxylate synthase 2; Short=ACC synthase 2; AltName: Full=Le-ACS2; Short=ACS-2; AltName: Full=S-adenosyl-L-methionine methylthioadenosine-lyase 2 && PF00155:Aminotransferase class I and II	Aminotran_1_2
PGSC0003DMG400000195	3	Rookmaker	0.000500083	-0.27039	0.031602	1	-	ST4.03ch01	72712055	72715012	.	2958	-	- && Q9M316.1 RecName: Full=Pentatricopeptide repeat-containing protein At3g61520, mitochondrial; Flags: Precursor && PF13041:PPR repeat family|PF12854:PPR repeat	-
PGSC0003DMG400000211	3	D383	9.20934e-05	2.68211	0.0116157	1	-	ST4.03ch01	73219902	73222113	.	1406	-	- && Q9SUP6.1 RecName: Full=Probable WRKY transcription factor 53; AltName: Full=WRKY DNA-binding protein 53 && PF03106:WRKY DNA -binding domain	WRKY
PGSC0003DMG400000211	6	Rookmaker	3.92981e-05	1.40798	0.00583552	0.76985	-	ST4.03ch01	73219902	73222113	.	1406	-	- && Q9SUP6.1 RecName: Full=Probable WRKY transcription factor 53; AltName: Full=WRKY DNA-binding protein 53 && PF03106:WRKY DNA -binding domain	WRKY
PGSC0003DMG400000211	6	D383	3.24385e-07	3.18854	0.000373806	0.00635471	-	ST4.03ch01	73219902	73222113	.	1406	-	- && Q9SUP6.1 RecName: Full=Probable WRKY transcription factor 53; AltName: Full=WRKY DNA-binding protein 53 && PF03106:WRKY DNA -binding domain	WRKY
PGSC0003DMG400000231	6	D383	0.000249829	0.99633	0.00818418	1	-	ST4.03ch01	73543391	73545202	.	1812	-	- && Q9LNJ3.1 RecName: Full=Aspartyl protease family protein 2; Flags: Precursor && PF14541:Xylanase inhibitor C-terminal|PF14543:Xylanase inhibitor N-terminal	-
PGSC0003DMG400000231	6	Rookmaker	0.000220497	1.0191	0.00997508	1	-	ST4.03ch01	73543391	73545202	.	1812	-	- && Q9LNJ3.1 RecName: Full=Aspartyl protease family protein 2; Flags: Precursor && PF14541:Xylanase inhibitor C-terminal|PF14543:Xylanase inhibitor N-terminal	-
PGSC0003DMG400000234	6	Rookmaker	0.000495228	-0.57586	0.0145799	1	-	ST4.03ch01	73643419	73649072	.	1969	-	- && - && -	-
PGSC0003DMG400000244	6	D383	8.56794e-06	-2.30151	0.00167729	0.167846	-	ST4.03ch01	73857812	73860555	.	1823	-	- && O48927.1 RecName: Full=Cytochrome P450 78A3 && PF00067:Cytochrome P450	p450
PGSC0003DMG400000244	6	Rookmaker	3.25697e-05	-1.82829	0.00549428	0.63804	-	ST4.03ch01	73857812	73860555	.	1823	-	- && O48927.1 RecName: Full=Cytochrome P450 78A3 && PF00067:Cytochrome P450	p450
PGSC0003DMG400000248	6	Rookmaker	4.22468e-05	-2.20029	0.00583552	0.827616	-	ST4.03ch01	73906356	73907795	.	1359	-	- && Q9M276.1 RecName: Full=Homeobox-leucine zipper protein ATHB-12; AltName: Full=HD-ZIP protein ATHB-12; AltName: Full=Homeodomain transcription factor ATHB-12 && PF00046:Homeobox domain|PF02183:Homeobox associated leucine zipper	HALZ
PGSC0003DMG400000248	6	D383	9.11499e-05	-1.92236	0.00497095	1	-	ST4.03ch01	73906356	73907795	.	1359	-	- && Q9M276.1 RecName: Full=Homeobox-leucine zipper protein ATHB-12; AltName: Full=HD-ZIP protein ATHB-12; AltName: Full=Homeodomain transcription factor ATHB-12 && PF00046:Homeobox domain|PF02183:Homeobox associated leucine zipper	HALZ
PGSC0003DMG400000270	3	Rookmaker	0.000381351	0.9793	0.0292101	1	-	ST4.03ch12	3387630	3390476	.	762	-	- && Q6WUC1.1 RecName: Full=(RS)-norcoclaurine 6-O-methyltransferase; Short=Ps6OMT && PF00891:O-methyltransferase	-
PGSC0003DMG400000273	6	D383	1.15572e-05	0.95438	0.00193509	0.226406	-	ST4.03ch12	3510889	3517973	.	2348	-	- && Q9S7U9.2 RecName: Full=Mitogen-activated protein kinase kinase 2; Short=AtMAP2Kbeta; Short=AtMKK2; Short=MAP kinase kinase 2 && PF00069:Protein kinase domain	Pkinase
PGSC0003DMG400000273	3	D383	0.000296857	0.87901	0.0212274	1	-	ST4.03ch12	3510889	3517973	.	2348	-	- && Q9S7U9.2 RecName: Full=Mitogen-activated protein kinase kinase 2; Short=AtMAP2Kbeta; Short=AtMKK2; Short=MAP kinase kinase 2 && PF00069:Protein kinase domain	Pkinase
PGSC0003DMG400000297	6	D383	0.000649613	2.14526	0.0136419	1	-	ST4.03ch12	4089643	4094871	.	1342	-	- && F4JNX2.1 RecName: Full=Senescence/dehydration-associated protein At4g35985, chloroplastic; Flags: Precursor && PF06911:Senescence-associated protein	-
PGSC0003DMG400000318	3	D383	0.000680747	1.38146	0.0302172	1	-	ST4.03ch12	4580428	4581158	.	731	-	- && - && -	-
PGSC0003DMG400000332	3	D383	0.000245817	1.44731	0.0192622	1	-	ST4.03ch12	3534329	3535937	.	1609	-	- && - && PF13359:DDE superfamily endonuclease	-
PGSC0003DMG400000332	3	Rookmaker	0.000669252	1.20355	0.035931	1	-	ST4.03ch12	3534329	3535937	.	1609	-	- && - && PF13359:DDE superfamily endonuclease	-
PGSC0003DMG400000334	3	D383	0.00029035	1.80202	0.0212274	1	-	ST4.03ch12	3582257	3586444	.	2140	-	- && O82645.1 RecName: Full=IQ domain-containing protein IQM1; AltName: Full=IQ motif-containing protein 1 && -	-
PGSC0003DMG400000334	6	D383	0.000362403	1.27971	0.00981947	1	-	ST4.03ch12	3582257	3586444	.	2140	-	- && O82645.1 RecName: Full=IQ domain-containing protein IQM1; AltName: Full=IQ motif-containing protein 1 && -	-
PGSC0003DMG400000334	3	Rookmaker	0.00034808	1.74334	0.028598	1	-	ST4.03ch12	3582257	3586444	.	2140	-	- && O82645.1 RecName: Full=IQ domain-containing protein IQM1; AltName: Full=IQ motif-containing protein 1 && -	-
PGSC0003DMG400000339	6	Rookmaker	0.000160084	-1.63428	0.00873488	1	-	ST4.03ch12	3683175	3691514	.	2792	-	- && P48981.1 RecName: Full=Beta-galactosidase; AltName: Full=Acid beta-galactosidase; Short=Lactase; AltName: Full=Exo-(1-->4)-beta-D-galactanase; Flags: Precursor && PF01301:Glycosyl hydrolases family 35	-
PGSC0003DMG400000357	3	D383	6.93676e-05	0.95814	0.00963766	1	-	ST4.03ch12	4022918	4026121	.	1095	-	- && - && PF13178:Protein of unknown function (DUF4005)	-
PGSC0003DMG400000357	3	Rookmaker	6.09705e-05	0.98011	0.0137289	1	-	ST4.03ch12	4022918	4026121	.	1095	-	- && - && PF13178:Protein of unknown function (DUF4005)	-
PGSC0003DMG400000380	6	D383	0.000289363	-1.27704	0.00873714	1	-	ST4.03ch12	4529741	4531488	.	1556	-	- && Q9LV52.1 RecName: Full=Heat stress transcription factor C-1; Short=AtHsfC1; AltName: Full=AtHsf-08 && PF00447:HSF-type DNA-binding	HSF_DNA-bind
PGSC0003DMG400000380	6	Rookmaker	0.000312869	-1.25899	0.0114777	1	-	ST4.03ch12	4529741	4531488	.	1556	-	- && Q9LV52.1 RecName: Full=Heat stress transcription factor C-1; Short=AtHsfC1; AltName: Full=AtHsf-08 && PF00447:HSF-type DNA-binding	HSF_DNA-bind
PGSC0003DMG400000384	6	Rookmaker	0.000440494	-0.8472	0.0137848	1	-	ST4.03ch12	4667634	4673805	.	897	-	- && - && PF04398:Protein of unknown function, DUF538	-
PGSC0003DMG400000401	6	D383	0.000120521	-0.6917	0.00577263	1	-	ST4.03ch11	38785005	38794773	.	1803	-	- && Q9FY06.2 RecName: Full=Inner membrane protein PPF-1, chloroplastic; AltName: Full=Post-floral-specific protein 1; Flags: Precursor && PF02096:60Kd inner membrane protein	-
PGSC0003DMG400000401	6	Rookmaker	7.69515e-06	-1.1161	0.00426635	0.150748	-	ST4.03ch11	38785005	38794773	.	1803	-	- && Q9FY06.2 RecName: Full=Inner membrane protein PPF-1, chloroplastic; AltName: Full=Post-floral-specific protein 1; Flags: Precursor && PF02096:60Kd inner membrane protein	-
PGSC0003DMG400000411	6	D383	7.98211e-05	-0.93022	0.00472001	1	-	ST4.03ch11	39087644	39089995	.	2104	-	- && Q9ZUV3.1 RecName: Full=Probable glucuronoxylan glucuronosyltransferase IRX7; AltName: Full=Protein FRAGILE FIBER 8; AltName: Full=Protein IRREGULAR XYLEM 7 && PF03016:Exostosin family	-
PGSC0003DMG400000411	6	Rookmaker	1.32303e-05	-1.27153	0.00452945	0.259182	-	ST4.03ch11	39087644	39089995	.	2104	-	- && Q9ZUV3.1 RecName: Full=Probable glucuronoxylan glucuronosyltransferase IRX7; AltName: Full=Protein FRAGILE FIBER 8; AltName: Full=Protein IRREGULAR XYLEM 7 && PF03016:Exostosin family	-
PGSC0003DMG400000412	6	D383	2.09384e-05	1.11662	0.00254773	0.410184	-	ST4.03ch11	39104000	39105987	.	1988	-	- && - && PF06813:Nodulin-like	-
PGSC0003DMG400000448	6	D383	0.000274404	0.93147	0.0085248	1	-	ST4.03ch11	38977341	38982989	.	1967	-	- && Q56WF8.2 RecName: Full=Serine carboxypeptidase-like 48; Flags: Precursor && PF00450:Serine carboxypeptidase	Peptidase_S10
PGSC0003DMG400000468	6	D383	0.000398388	1.85862	0.0103145	1	-	ST4.03ch11	39686792	39693985	.	2514	-	- && F4HW02.1 RecName: Full=GABA transporter 1; Short=AtGAT1; AltName: Full=Bidirectional amino acid transporter 1 && PF01490:Transmembrane amino acid transporter protein	Aa_trans
PGSC0003DMG400000468	3	Rookmaker	0.000289061	1.84904	0.0271671	1	-	ST4.03ch11	39686792	39693985	.	2514	-	- && F4HW02.1 RecName: Full=GABA transporter 1; Short=AtGAT1; AltName: Full=Bidirectional amino acid transporter 1 && PF01490:Transmembrane amino acid transporter protein	Aa_trans
PGSC0003DMG400000468	3	D383	0.00048666	1.6804	0.0257204	1	-	ST4.03ch11	39686792	39693985	.	2514	-	- && F4HW02.1 RecName: Full=GABA transporter 1; Short=AtGAT1; AltName: Full=Bidirectional amino acid transporter 1 && PF01490:Transmembrane amino acid transporter protein	Aa_trans
PGSC0003DMG400000496	6	Rookmaker	0.000603133	1.1045	0.0160438	1	-	ST4.03ch02	46987276	46991948	.	1575	-	- && Q07511.2 RecName: Full=Formate dehydrogenase, mitochondrial; Short=FDH; AltName: Full=NAD-dependent formate dehydrogenase; Flags: Precursor && PF00389:D-isomer specific 2-hydroxyacid dehydrogenase, catalytic domain|PF02826:D-isomer specific 2-hydroxyacid dehydrogenase, NAD binding domain	2-Hacid_dh_C
PGSC0003DMG400000496	3	D383	0.000972589	1.26233	0.0361557	1	-	ST4.03ch02	46987276	46991948	.	1575	-	- && Q07511.2 RecName: Full=Formate dehydrogenase, mitochondrial; Short=FDH; AltName: Full=NAD-dependent formate dehydrogenase; Flags: Precursor && PF00389:D-isomer specific 2-hydroxyacid dehydrogenase, catalytic domain|PF02826:D-isomer specific 2-hydroxyacid dehydrogenase, NAD binding domain	2-Hacid_dh_C
PGSC0003DMG400000496	6	D383	0.000982016	1.00744	0.0172381	1	-	ST4.03ch02	46987276	46991948	.	1575	-	- && Q07511.2 RecName: Full=Formate dehydrogenase, mitochondrial; Short=FDH; AltName: Full=NAD-dependent formate dehydrogenase; Flags: Precursor && PF00389:D-isomer specific 2-hydroxyacid dehydrogenase, catalytic domain|PF02826:D-isomer specific 2-hydroxyacid dehydrogenase, NAD binding domain	2-Hacid_dh_C
PGSC0003DMG400000501	6	D383	8.7474e-05	-0.83163	0.00487005	1	-	ST4.03ch02	46898734	46904934	.	3105	-	- && Q9M7J9.2 RecName: Full=Potassium transporter 8; Short=AtHAK8; Short=AtPOT8 && PF02705:K+ potassium transporter	K_trans
PGSC0003DMG400000501	6	Rookmaker	6.60317e-05	-0.87389	0.00667735	1	-	ST4.03ch02	46898734	46904934	.	3105	-	- && Q9M7J9.2 RecName: Full=Potassium transporter 8; Short=AtHAK8; Short=AtPOT8 && PF02705:K+ potassium transporter	K_trans
PGSC0003DMG400000511	6	D383	0.000771712	0.83196	0.0150277	1	-	ST4.03ch02	46773348	46777532	.	1425	-	- && Q9FL16.1 RecName: Full=Peroxidase 63; Short=Atperox P63; AltName: Full=ATP26a; Flags: Precursor && PF00141:Peroxidase	-
PGSC0003DMG400000511	6	Rookmaker	0.000150659	1.12228	0.00862987	1	-	ST4.03ch02	46773348	46777532	.	1425	-	- && Q9FL16.1 RecName: Full=Peroxidase 63; Short=Atperox P63; AltName: Full=ATP26a; Flags: Precursor && PF00141:Peroxidase	-
PGSC0003DMG400000549	6	D383	7.48921e-06	2.15895	0.00157757	0.146714	-	ST4.03ch03	46654174	46655411	.	1154	-	- && - && PF04654:Protein of unknown function, DUF599	-
PGSC0003DMG400000549	6	Rookmaker	2.25819e-06	2.64766	0.00323271	0.0442379	-	ST4.03ch03	46654174	46655411	.	1154	-	- && - && PF04654:Protein of unknown function, DUF599	-
PGSC0003DMG400000549	3	Rookmaker	0.000305236	1.79218	0.0271799	1	-	ST4.03ch03	46654174	46655411	.	1154	-	- && - && PF04654:Protein of unknown function, DUF599	-
PGSC0003DMG400000549	3	D383	0.000480563	1.64882	0.0257204	1	-	ST4.03ch03	46654174	46655411	.	1154	-	- && - && PF04654:Protein of unknown function, DUF599	-
PGSC0003DMG400000560	3	Rookmaker	1.55443e-05	1.17497	0.00823008	0.304513	-	ST4.03ch03	46454335	46460428	.	4168	-	- && Q9FQY8.2 RecName: Full=Caffeic acid 3-O-methyltransferase; Short=CAOMT; Short=COMT; AltName: Full=S-adenosysl-L-methionine:caffeic acid 3-O-methyltransferase && PF08100:Dimerisation domain|PF00891:O-methyltransferase	-
PGSC0003DMG400000560	6	D383	1.96883e-07	1.60446	0.000326993	0.00385693	-	ST4.03ch03	46454335	46460428	.	4168	-	- && Q9FQY8.2 RecName: Full=Caffeic acid 3-O-methyltransferase; Short=CAOMT; Short=COMT; AltName: Full=S-adenosysl-L-methionine:caffeic acid 3-O-methyltransferase && PF08100:Dimerisation domain|PF00891:O-methyltransferase	-
PGSC0003DMG400000560	3	D383	3.7328e-06	1.49965	0.00275969	0.0731255	-	ST4.03ch03	46454335	46460428	.	4168	-	- && Q9FQY8.2 RecName: Full=Caffeic acid 3-O-methyltransferase; Short=CAOMT; Short=COMT; AltName: Full=S-adenosysl-L-methionine:caffeic acid 3-O-methyltransferase && PF08100:Dimerisation domain|PF00891:O-methyltransferase	-
PGSC0003DMG400000560	6	Rookmaker	1.66739e-05	0.75579	0.00470354	0.326642	-	ST4.03ch03	46454335	46460428	.	4168	-	- && Q9FQY8.2 RecName: Full=Caffeic acid 3-O-methyltransferase; Short=CAOMT; Short=COMT; AltName: Full=S-adenosysl-L-methionine:caffeic acid 3-O-methyltransferase && PF08100:Dimerisation domain|PF00891:O-methyltransferase	-
PGSC0003DMG400000562	6	D383	0.000799562	0.36668	0.0152731	1	-	ST4.03ch03	46407785	46409183	.	1399	-	- && - && -	-
PGSC0003DMG400000573	3	Rookmaker	0.000834848	0.59932	0.0401835	1	-	ST4.03ch03	46673480	46674670	.	894	-	- && O80327.1 RecName: Full=Thaumatin-like protein 1; Flags: Precursor && PF00314:Thaumatin family	Thaumatin
PGSC0003DMG400000574	6	D383	0.000199256	0.8666	0.00746997	1	-	ST4.03ch03	46665797	46669602	.	2453	-	- && - && -	-
PGSC0003DMG400000574	6	Rookmaker	0.000362385	0.77737	0.0124315	1	-	ST4.03ch03	46665797	46669602	.	2453	-	- && - && -	-
PGSC0003DMG400000591	3	D383	0.000596704	2.19971	0.0282512	1	-	ST4.03ch03	46492857	46493358	.	502	-	- && - && -	-
PGSC0003DMG400000591	6	D383	0.000597378	2.00562	0.0129885	1	-	ST4.03ch03	46492857	46493358	.	502	-	- && - && -	-
PGSC0003DMG400000596	6	D383	0.000905205	-1.42844	0.0163438	1	-	ST4.03ch03	56343918	56345959	.	1079	-	- && P10967.1 RecName: Full=1-aminocyclopropane-1-carboxylate oxidase homolog; AltName: Full=Protein E8 && PF14226:non-haem dioxygenase in morphine synthesis N-terminal|PF03171:2OG-Fe(II) oxygenase superfamily	2OG-FeII_Oxy
PGSC0003DMG400000633	3	Rookmaker	0.000772284	-1.60943	0.0388628	1	-	ST4.03ch03	56502402	56502712	.	311	-	- && - && -	-
PGSC0003DMG400000637	6	Rookmaker	0.000708826	-1.46268	0.0173002	1	-	ST4.03ch03	56586492	56587506	.	907	-	- && Q9LVZ8.1 RecName: Full=Protein LURP-one-related 12 && PF04525:LURP-one-related	-
PGSC0003DMG400000691	6	D383	0.000139063	1.25282	0.00621792	1	-	ST4.03ch07	45078511	45083927	.	2081	-	- && Q9SHZ3.1 RecName: Full=Nucleobase-ascorbate transporter 1; Short=AtNAT1 && PF00860:Permease family	-
PGSC0003DMG400000691	3	D383	5.46863e-05	1.15764	0.00871135	1	-	ST4.03ch07	45078511	45083927	.	2081	-	- && Q9SHZ3.1 RecName: Full=Nucleobase-ascorbate transporter 1; Short=AtNAT1 && PF00860:Permease family	-
PGSC0003DMG400000694	6	D383	0.000543729	-2.49962	0.0121179	1	-	ST4.03ch07	44979030	44982593	.	1779	-	- && O23044.1 RecName: Full=Peroxidase 3; Short=Atperox P3; AltName: Full=ATPRC; AltName: Full=RCI3A; AltName: Full=Rare cold-inducible protein; Flags: Precursor && PF00141:Peroxidase	-
PGSC0003DMG400000706	6	Rookmaker	0.000708497	-1.31692	0.0173002	1	-	ST4.03ch01	85915201	85919260	.	2171	-	- && Q9SKH2.2 RecName: Full=BTB/POZ domain-containing protein At2g13690; AltName: Full=Protein PRL1-interacting factor G && -	-
PGSC0003DMG400000711	6	Rookmaker	0.00017184	1.4494	0.00890566	1	-	ST4.03ch01	86038141	86041879	.	2341	-	- && Q8GY61.1 RecName: Full=Transcription factor bHLH63; AltName: Full=Basic helix-loop-helix protein 63; Short=AtbHLH63; Short=bHLH 63; AltName: Full=Protein CRYPTOCHROME INTERACTING BASIC-HELIX-LOOP-HELIX 1; AltName: Full=Transcription factor EN 84; AltName: Full=bHLH transcription factor bHLH063 && PF00010:Helix-loop-helix DNA-binding domain	HLH
PGSC0003DMG400000711	6	D383	0.000482657	1.20091	0.0112966	1	-	ST4.03ch01	86038141	86041879	.	2341	-	- && Q8GY61.1 RecName: Full=Transcription factor bHLH63; AltName: Full=Basic helix-loop-helix protein 63; Short=AtbHLH63; Short=bHLH 63; AltName: Full=Protein CRYPTOCHROME INTERACTING BASIC-HELIX-LOOP-HELIX 1; AltName: Full=Transcription factor EN 84; AltName: Full=bHLH transcription factor bHLH063 && PF00010:Helix-loop-helix DNA-binding domain	HLH
PGSC0003DMG400000713	6	D383	0.000385675	0.5486	0.0101947	1	-	ST4.03ch01	86075422	86078050	.	2091	-	- && - && PF06813:Nodulin-like	-
PGSC0003DMG400000716	3	Rookmaker	1.72053e-05	1.26534	0.0084263	0.337052	-	ST4.03ch01	86115395	86116878	.	1484	-	- && - && -	-
PGSC0003DMG400000716	6	Rookmaker	0.000717687	0.77539	0.0174003	1	-	ST4.03ch01	86115395	86116878	.	1484	-	- && - && -	-
PGSC0003DMG400000716	6	D383	0.000159702	1.02105	0.00670393	1	-	ST4.03ch01	86115395	86116878	.	1484	-	- && - && -	-
PGSC0003DMG400000716	3	D383	1.70555e-05	1.26725	0.00453997	0.334118	-	ST4.03ch01	86115395	86116878	.	1484	-	- && - && -	-
PGSC0003DMG400000733	6	Rookmaker	0.000745528	0.78379	0.0176815	1	-	ST4.03ch01	86072484	86074144	.	1253	-	- && Q9ZPV9.2 RecName: Full=Syntaxin-112; Short=AtSYP112 && PF00804:Syntaxin|PF05739:SNARE domain	SNARE
PGSC0003DMG400000735	6	D383	0.000623161	1.12595	0.0132968	1	-	ST4.03ch01	86092273	86097263	.	1503	-	- && Q00081.1 RecName: Full=Glucose-1-phosphate adenylyltransferase large subunit 1; AltName: Full=ADP-glucose pyrophosphorylase; AltName: Full=ADP-glucose synthase; AltName: Full=AGPase S; AltName: Full=Alpha-D-glucose-1-phosphate adenyl transferase && PF00483:Nucleotidyl transferase	-
PGSC0003DMG400000736	6	D383	0.00053563	0.58059	0.0119906	1	-	ST4.03ch01	86138599	86145134	.	2296	-	- && P51820.1 RecName: Full=Bifunctional dihydrofolate reductase-thymidylate synthase; Short=DHFR-TS; Includes: RecName: Full=Dihydrofolate reductase; Includes: RecName: Full=Thymidylate synthase && PF00186:Dihydrofolate reductase|PF00303:Thymidylate synthase	-
PGSC0003DMG400000750	3	Rookmaker	0.000911874	0.70072	0.0412555	1	-	ST4.03ch02	23769344	23777049	.	957	-	- && Q9P7S3.1 RecName: Full=SWI/SNF and RSC complexes subunit ssr3 && PF02201:SWIB/MDM2 domain|PF08766:DEK C terminal domain	-
PGSC0003DMG400000761	6	Rookmaker	0.000360331	1.13466	0.0124276	1	-	ST4.03ch02	23796212	23800871	.	2088	-	- && Q00624.1 RecName: Full=L-ascorbate oxidase homolog; Flags: Precursor && PF07732:Multicopper oxidase|PF00394:Multicopper oxidase|PF07731:Multicopper oxidase	-
PGSC0003DMG400000776	6	D383	0.000797187	2.09403	0.0152658	1	-	ST4.03ch04	59015347	59016839	.	1493	-	- && - && -	-
PGSC0003DMG400000776	6	Rookmaker	0.000570447	2.22972	0.0155641	1	-	ST4.03ch04	59015347	59016839	.	1493	-	- && - && -	-
PGSC0003DMG400000779	6	D383	0.000244046	1.99241	0.0080989	1	-	ST4.03ch04	59035285	59036805	.	1521	-	- && - && -	-
PGSC0003DMG400000779	6	Rookmaker	0.000235006	2.00607	0.00999683	1	-	ST4.03ch04	59035285	59036805	.	1521	-	- && - && -	-
PGSC0003DMG400000779	3	D383	1.15818e-05	2.09984	0.00412522	0.226887	-	ST4.03ch04	59035285	59036805	.	1521	-	- && - && -	-
PGSC0003DMG400000779	3	Rookmaker	1.51453e-05	2.00521	0.00823008	0.296696	-	ST4.03ch04	59035285	59036805	.	1521	-	- && - && -	-
PGSC0003DMG400000791	6	D383	0.000774109	0.82195	0.0150594	1	-	ST4.03ch04	58874191	58875822	.	1632	-	- && Q9FLF4.1 RecName: Full=U-box domain-containing protein 27; AltName: Full=Plant U-box protein 27 && PF04564:U-box domain	U-box
PGSC0003DMG400000791	3	D383	0.000488411	1.02834	0.0257204	1	-	ST4.03ch04	58874191	58875822	.	1632	-	- && Q9FLF4.1 RecName: Full=U-box domain-containing protein 27; AltName: Full=Plant U-box protein 27 && PF04564:U-box domain	U-box
PGSC0003DMG400000808	6	Rookmaker	0.000300813	-0.46956	0.0112676	1	-	ST4.03ch05	1931092	1938852	.	1984	-	- && Q7M3S9.2 RecName: Full=RING finger protein B; Short=Protein rngB && PF10269:Transmembrane Fragile-X-F protein|PF13920:Zinc finger, C3HC4 type (RING finger)	-
PGSC0003DMG400000811	6	D383	8.03617e-05	1.3365	0.00472758	1	-	ST4.03ch05	2036553	2038068	.	1516	-	- && Q9ZWM9.1 RecName: Full=AP2/ERF and B3 domain-containing transcription factor RAV1; AltName: Full=Ethylene-responsive transcription factor RAV1; AltName: Full=Protein RELATED TO ABI3/VP1 1 && PF00847:AP2 domain|PF02362:B3 DNA binding domain	B3
PGSC0003DMG400000821	6	D383	0.000716902	-1.01772	0.0144042	1	-	ST4.03ch05	1838574	1840577	.	969	-	- && Q9LIG0.1 RecName: Full=Clavaminate synthase-like protein At3g21360 && PF02668:Taurine catabolism dioxygenase TauD, TfdA family	-
PGSC0003DMG400000821	6	Rookmaker	0.000274885	-1.21487	0.0108577	1	-	ST4.03ch05	1838574	1840577	.	969	-	- && Q9LIG0.1 RecName: Full=Clavaminate synthase-like protein At3g21360 && PF02668:Taurine catabolism dioxygenase TauD, TfdA family	-
PGSC0003DMG400000827	6	Rookmaker	4.98897e-05	0.80773	0.006265	0.97734	-	ST4.03ch05	1981074	1983124	.	1667	-	- && Q0V7R1.1 RecName: Full=Probable galacturonosyltransferase-like 3 && PF01501:Glycosyl transferase family 8	Glyco_transf_8
PGSC0003DMG400000857	6	D383	0.000871518	-0.78724	0.016001	1	-	ST4.03ch01	13654298	13659893	.	3168	-	- && Q9FM19.1 RecName: Full=Hypersensitive-induced response protein 1; Short=AtHIR1 && PF01145:SPFH domain / Band 7 family	-
PGSC0003DMG400000857	6	Rookmaker	0.000355211	-0.93048	0.0123604	1	-	ST4.03ch01	13654298	13659893	.	3168	-	- && Q9FM19.1 RecName: Full=Hypersensitive-induced response protein 1; Short=AtHIR1 && PF01145:SPFH domain / Band 7 family	-
PGSC0003DMG400000879	6	D383	0.00020246	-1.52901	0.00749752	1	-	ST4.03ch11	11326917	11336464	.	2185	-	- && Q84TH5.1 RecName: Full=ABC transporter G family member 25; Short=ABC transporter ABCG.25; Short=AtABCG25; AltName: Full=White-brown complex homolog protein 26; Short=AtWBC26 && PF00005:ABC transporter|PF01061:ABC-2 type transporter	ABC2_membrane
PGSC0003DMG400000879	3	D383	6.49341e-05	-1.17272	0.00939071	1	-	ST4.03ch11	11326917	11336464	.	2185	-	- && Q84TH5.1 RecName: Full=ABC transporter G family member 25; Short=ABC transporter ABCG.25; Short=AtABCG25; AltName: Full=White-brown complex homolog protein 26; Short=AtWBC26 && PF00005:ABC transporter|PF01061:ABC-2 type transporter	ABC2_membrane
PGSC0003DMG400000884	6	Rookmaker	0.000161244	-0.42658	0.00873488	1	-	ST4.03ch11	11101659	11109756	.	1505	-	- && Q9XI00.1 RecName: Full=F-box protein 7; AltName: Full=SKP1-interacting partner 32 && PF12937:F-box-like	-
PGSC0003DMG400000910	6	D383	0.000368958	1.17564	0.00992587	1	-	ST4.03ch11	10801637	10802730	.	1094	-	- && Q9SFE4.1 RecName: Full=Ethylene-responsive transcription factor ERF012 && PF00847:AP2 domain	AP2
PGSC0003DMG400000955	6	Rookmaker	0.000543987	0.64432	0.0152444	1	-	ST4.03ch09	46689969	46699128	.	3093	-	- && Q9SY14.1 RecName: Full=CSC1-like protein At4g02900 && -	-
PGSC0003DMG400001059	6	D383	0.000693528	0.70089	0.0142563	1	-	ST4.03ch12	5003198	5008511	.	4129	-	- && Q9LW83.2 RecName: Full=G-type lectin S-receptor-like serine/threonine-protein kinase CES101; AltName: Full=Protein CALLUS EXPRESSION OF RBCS 101; Flags: Precursor && -	-
PGSC0003DMG400001069	6	Rookmaker	0.000287897	0.56337	0.0110804	1	-	ST4.03ch12	4904875	4909941	.	3721	-	- && Q93YV6.1 RecName: Full=Serine/threonine protein phosphatase 2A 57 kDa regulatory subunit B' iota isoform; Short=AtB' iota; Short=PP2A, B' subunit, iota isoform && -	-
PGSC0003DMG400001070	6	D383	0.000386661	-0.36226	0.0101947	1	-	ST4.03ch12	4894414	4899732	.	2154	-	- && Q9SJE2.1 RecName: Full=Palmitoyl-acyl carrier protein thioesterase, chloroplastic; AltName: Full=16:0-acyl-carrier protein thioesterase; Short=16:0-ACP thioesterase; AltName: Full=Acyl-[acyl-carrier-protein] hydrolase; AltName: Full=Acyl-acyl carrier protein thioesterase B1; Short=AtFATB1; Flags: Precursor && PF01643:Acyl-ACP thioesterase|PF12590:Acyl-ATP thioesterase	-
PGSC0003DMG400001070	6	Rookmaker	6.53885e-05	-0.49821	0.00667735	1	-	ST4.03ch12	4894414	4899732	.	2154	-	- && Q9SJE2.1 RecName: Full=Palmitoyl-acyl carrier protein thioesterase, chloroplastic; AltName: Full=16:0-acyl-carrier protein thioesterase; Short=16:0-ACP thioesterase; AltName: Full=Acyl-[acyl-carrier-protein] hydrolase; AltName: Full=Acyl-acyl carrier protein thioesterase B1; Short=AtFATB1; Flags: Precursor && PF01643:Acyl-ACP thioesterase|PF12590:Acyl-ATP thioesterase	-
PGSC0003DMG400001075	6	Rookmaker	0.000473394	1.99054	0.0143844	1	-	ST4.03ch07	45746962	45748897	.	1749	-	- && Q8GT20.1 RecName: Full=Benzyl alcohol O-benzoyltransferase; AltName: Full=Benzoyl coenzyme A:benzyl alcohol benzoyl transferase && PF02458:Transferase family	-
PGSC0003DMG400001075	3	Rookmaker	5.2743e-05	2.21188	0.0131221	1	-	ST4.03ch07	45746962	45748897	.	1749	-	- && Q8GT20.1 RecName: Full=Benzyl alcohol O-benzoyltransferase; AltName: Full=Benzoyl coenzyme A:benzyl alcohol benzoyl transferase && PF02458:Transferase family	-
PGSC0003DMG400001075	3	D383	5.36323e-07	4.84542	0.00215991	0.0105066	-	ST4.03ch07	45746962	45748897	.	1749	-	- && Q8GT20.1 RecName: Full=Benzyl alcohol O-benzoyltransferase; AltName: Full=Benzoyl coenzyme A:benzyl alcohol benzoyl transferase && PF02458:Transferase family	-
PGSC0003DMG400001075	6	D383	5.2499e-06	4.3929	0.0013898	0.102845	-	ST4.03ch07	45746962	45748897	.	1749	-	- && Q8GT20.1 RecName: Full=Benzyl alcohol O-benzoyltransferase; AltName: Full=Benzoyl coenzyme A:benzyl alcohol benzoyl transferase && PF02458:Transferase family	-
PGSC0003DMG400001076	6	D383	0.000141451	1.14249	0.00626929	1	-	ST4.03ch07	45757020	45758447	.	1215	-	- && Q8GT20.1 RecName: Full=Benzyl alcohol O-benzoyltransferase; AltName: Full=Benzoyl coenzyme A:benzyl alcohol benzoyl transferase && PF02458:Transferase family	-
PGSC0003DMG400001117	3	Rookmaker	0.000846794	-0.30456	0.0404097	1	-	ST4.03ch01	63469097	63474666	.	2114	-	- && O24163.1 RecName: Full=Protoporphyrinogen oxidase, chloroplastic; Short=PPO; AltName: Full=Protoporphyrinogen IX oxidase isozyme I; Short=PPO I; Short=PPX I; Flags: Precursor && PF01593:Flavin containing amine oxidoreductase	Amino_oxidase
PGSC0003DMG400001122	6	D383	0.000186578	0.67161	0.00723775	1	-	ST4.03ch01	63476720	63483257	.	2934	-	- && - && -	-
PGSC0003DMG400001122	6	Rookmaker	0.00022866	0.64742	0.00997651	1	-	ST4.03ch01	63476720	63483257	.	2934	-	- && - && -	-
PGSC0003DMG400001181	3	Rookmaker	0.000724844	1.67638	0.0379042	1	-	ST4.03ch02	24696172	24698146	.	1411	-	- && O64823.1 RecName: Full=Calcium uniporter protein 2, mitochondrial; Flags: Precursor && PF04678:Mitochondrial calcium uniporter	-
PGSC0003DMG400001181	3	D383	0.000904831	1.60754	0.0348178	1	-	ST4.03ch02	24696172	24698146	.	1411	-	- && O64823.1 RecName: Full=Calcium uniporter protein 2, mitochondrial; Flags: Precursor && PF04678:Mitochondrial calcium uniporter	-
PGSC0003DMG400001232	6	Rookmaker	0.000807881	1.13225	0.0182964	1	-	ST4.03ch06	2161794	2165615	.	2281	-	- && Q9FKB6.1 RecName: Full=BTB/POZ domain-containing protein At5g48800 && PF03000:NPH3 family|PF00651:BTB/POZ domain	BTB
PGSC0003DMG400001274	6	D383	0.000127952	2.46452	0.00593974	1	-	ST4.03ch10	22421935	22423070	.	1136	-	- && O22150.1 RecName: Full=Auxin-responsive protein SAUR36; AltName: Full=Protein RESPONSE TO AUXINS AND GIBBERELLINS 1; AltName: Full=Protein SENESCENCE-ASSOCIATED GENE 201; AltName: Full=Protein SMALL AUXIN UP RNA 36 && PF02519:Auxin responsive protein	Auxin_inducible
PGSC0003DMG400001274	3	Rookmaker	0.000125779	1.78492	0.0196923	1	-	ST4.03ch10	22421935	22423070	.	1136	-	- && O22150.1 RecName: Full=Auxin-responsive protein SAUR36; AltName: Full=Protein RESPONSE TO AUXINS AND GIBBERELLINS 1; AltName: Full=Protein SENESCENCE-ASSOCIATED GENE 201; AltName: Full=Protein SMALL AUXIN UP RNA 36 && PF02519:Auxin responsive protein	Auxin_inducible
PGSC0003DMG400001274	3	D383	8.04428e-06	2.88011	0.00350195	0.157588	-	ST4.03ch10	22421935	22423070	.	1136	-	- && O22150.1 RecName: Full=Auxin-responsive protein SAUR36; AltName: Full=Protein RESPONSE TO AUXINS AND GIBBERELLINS 1; AltName: Full=Protein SENESCENCE-ASSOCIATED GENE 201; AltName: Full=Protein SMALL AUXIN UP RNA 36 && PF02519:Auxin responsive protein	Auxin_inducible
PGSC0003DMG400001302	3	D383	0.000341331	0.60598	0.0219956	1	-	ST4.03ch02	46563544	46568065	.	2020	-	- && - && PF07059:Protein of unknown function (DUF1336)	-
PGSC0003DMG400001306	3	D383	0.000579929	0.45135	0.0276419	1	-	ST4.03ch02	46503383	46505611	.	2229	-	- && Q9FLD8.1 RecName: Full=Pentatricopeptide repeat-containing protein At5g39980, chloroplastic; Flags: Precursor && PF13041:PPR repeat family	-
PGSC0003DMG400001307	6	D383	6.80025e-05	0.6869	0.00432522	1	-	ST4.03ch02	46494809	46499321	.	2933	-	- && - && -	-
PGSC0003DMG400001314	3	D383	0.000168528	-0.30943	0.0147387	1	-	ST4.03ch02	46391799	46396166	.	603	-	- && P25866.1 RecName: Full=Ubiquitin-conjugating enzyme E2 2; AltName: Full=E2 ubiquitin-conjugating enzyme 2; AltName: Full=Ubiquitin carrier protein 2; AltName: Full=Ubiquitin-conjugating enzyme E2-16 kDa; AltName: Full=Ubiquitin-protein ligase 2 && PF00179:Ubiquitin-conjugating enzyme	UQ_con
PGSC0003DMG400001314	3	Rookmaker	5.74324e-05	-0.37446	0.0131475	1	-	ST4.03ch02	46391799	46396166	.	603	-	- && P25866.1 RecName: Full=Ubiquitin-conjugating enzyme E2 2; AltName: Full=E2 ubiquitin-conjugating enzyme 2; AltName: Full=Ubiquitin carrier protein 2; AltName: Full=Ubiquitin-conjugating enzyme E2-16 kDa; AltName: Full=Ubiquitin-protein ligase 2 && PF00179:Ubiquitin-conjugating enzyme	UQ_con
PGSC0003DMG400001317	6	Rookmaker	0.000201742	1.45076	0.00956651	1	-	ST4.03ch02	46370915	46372575	.	1259	-	- && Q9GKX6.1 RecName: Full=Aldose 1-epimerase; AltName: Full=Galactose mutarotase && PF01263:Aldose 1-epimerase	Aldose_epim
PGSC0003DMG400001317	3	Rookmaker	0.000106972	1.57821	0.0185933	1	-	ST4.03ch02	46370915	46372575	.	1259	-	- && Q9GKX6.1 RecName: Full=Aldose 1-epimerase; AltName: Full=Galactose mutarotase && PF01263:Aldose 1-epimerase	Aldose_epim
PGSC0003DMG400001317	3	D383	6.88109e-05	1.70614	0.00963766	1	-	ST4.03ch02	46370915	46372575	.	1259	-	- && Q9GKX6.1 RecName: Full=Aldose 1-epimerase; AltName: Full=Galactose mutarotase && PF01263:Aldose 1-epimerase	Aldose_epim
PGSC0003DMG400001328	6	D383	0.000874499	0.86452	0.0160047	1	-	ST4.03ch02	46189568	46196715	.	3395	-	- && Q43847.3 RecName: Full=Granule-bound starch synthase 2, chloroplastic/amyloplastic; AltName: Full=Granule-bound starch synthase II; Short=GBSS-II; Short=SS II; Flags: Precursor && PF08323:Starch synthase catalytic domain|PF00534:Glycosyl transferases group 1	Glycos_transf_1
PGSC0003DMG400001331	6	D383	0.000165472	-0.84852	0.00685328	1	-	ST4.03ch02	46139349	46140552	.	467	-	- && - && -	-
PGSC0003DMG400001338	6	Rookmaker	0.000198209	-1.54729	0.00956651	1	-	ST4.03ch02	46075362	46076997	.	1456	-	- && Q9FLJ2.1 RecName: Full=NAC domain-containing protein 100; Short=ANAC100; Short=AtNAC5 && PF02365:No apical meristem (NAM) protein	NAM
PGSC0003DMG400001344	6	D383	5.02862e-05	-0.81852	0.0036621	0.985106	-	ST4.03ch02	45931820	45937635	.	1909	-	- && - && -	-
PGSC0003DMG400001368	6	D383	9.14382e-05	1.45989	0.00497095	1	-	ST4.03ch02	45458447	45461504	.	2892	-	- && Q9SCZ4.1 RecName: Full=Receptor-like protein kinase FERONIA; AltName: Full=Protein SIRENE; Flags: Precursor && PF12819:Carbohydrate-binding protein of the ER|PF07714:Protein tyrosine kinase	Pkinase_Tyr
PGSC0003DMG400001371	6	D383	0.000171972	-0.53478	0.00697501	1	-	ST4.03ch02	45429122	45434995	.	3681	-	- && Q94KT8.1 RecName: Full=Protein COBRA; AltName: Full=Cell expansion protein; Flags: Precursor && -	-
PGSC0003DMG400001371	6	Rookmaker	0.000861523	-0.39758	0.0187525	1	-	ST4.03ch02	45429122	45434995	.	3681	-	- && Q94KT8.1 RecName: Full=Protein COBRA; AltName: Full=Cell expansion protein; Flags: Precursor && -	-
PGSC0003DMG400001393	3	D383	0.000326176	-1.04161	0.0216603	1	-	ST4.03ch02	46706587	46710386	.	1993	-	- && Q9SRI2.1 RecName: Full=Protein NRT1/ PTR FAMILY 5.9; Short=AtNPF5.9 && PF00854:POT family	-
PGSC0003DMG400001393	3	Rookmaker	0.000599184	-0.93099	0.0344508	1	-	ST4.03ch02	46706587	46710386	.	1993	-	- && Q9SRI2.1 RecName: Full=Protein NRT1/ PTR FAMILY 5.9; Short=AtNPF5.9 && PF00854:POT family	-
PGSC0003DMG400001396	3	D383	0.000903935	1.11222	0.0348178	1	-	ST4.03ch02	46665732	46667302	.	1571	-	- && Q9LHD2.1 RecName: Full=Probable galacturonosyltransferase-like 10; AltName: Full=Galactinol synthase 8; Short=AtGolS8; Short=GolS-8 && PF01501:Glycosyl transferase family 8	Glyco_transf_8
PGSC0003DMG400001402	3	D383	0.000413145	0.98816	0.0240163	1	-	ST4.03ch02	46586458	46590123	.	2116	-	- && - && -	-
PGSC0003DMG400001402	6	Rookmaker	0.000161856	0.81596	0.00873488	1	-	ST4.03ch02	46586458	46590123	.	2116	-	- && - && -	-
PGSC0003DMG400001402	6	D383	0.000104912	0.88152	0.00534562	1	-	ST4.03ch02	46586458	46590123	.	2116	-	- && - && -	-
PGSC0003DMG400001402	3	Rookmaker	0.000813611	0.87083	0.0396483	1	-	ST4.03ch02	46586458	46590123	.	2116	-	- && - && -	-
PGSC0003DMG400001406	6	D383	0.000590583	1.5302	0.0128837	1	-	ST4.03ch02	46533658	46535599	.	1862	-	- && Q9LH84.1 RecName: Full=AAA-ATPase At3g28510 && PF14363:Domain associated at C-terminal with AAA|PF00004:ATPase family associated with various cellular activities (AAA)	AAA
PGSC0003DMG400001425	6	Rookmaker	0.000382009	-0.87595	0.0128143	1	-	ST4.03ch02	46150841	46153579	.	2739	-	- && Q08435.1 RecName: Full=Plasma membrane ATPase 1; AltName: Full=Proton pump 1 && PF00122:E1-E2 ATPase|PF00702:haloacid dehalogenase-like hydrolase|PF00690:Cation transporter/ATPase, N-terminus	E1-E2_ATPase
PGSC0003DMG400001426	3	D383	0.000392489	3.80644	0.0235133	1	-	ST4.03ch02	46128426	46130689	.	1297	-	- && Q9LDR9.1 RecName: Full=Expansin-A10; Short=AtEXPA10; AltName: Full=Alpha-expansin-10; Short=At-EXP10; Short=AtEx10; AltName: Full=Ath-ExpAlpha-1.1; Flags: Precursor && PF01357:Pollen allergen|PF03330:Rare lipoprotein A (RlpA)-like double-psi beta-barrel	-
PGSC0003DMG400001426	6	Rookmaker	0.000202271	3.88356	0.00956651	1	-	ST4.03ch02	46128426	46130689	.	1297	-	- && Q9LDR9.1 RecName: Full=Expansin-A10; Short=AtEXPA10; AltName: Full=Alpha-expansin-10; Short=At-EXP10; Short=AtEx10; AltName: Full=Ath-ExpAlpha-1.1; Flags: Precursor && PF01357:Pollen allergen|PF03330:Rare lipoprotein A (RlpA)-like double-psi beta-barrel	-
PGSC0003DMG400001426	3	Rookmaker	0.000670607	3.44616	0.035931	1	-	ST4.03ch02	46128426	46130689	.	1297	-	- && Q9LDR9.1 RecName: Full=Expansin-A10; Short=AtEXPA10; AltName: Full=Alpha-expansin-10; Short=At-EXP10; Short=AtEx10; AltName: Full=Ath-ExpAlpha-1.1; Flags: Precursor && PF01357:Pollen allergen|PF03330:Rare lipoprotein A (RlpA)-like double-psi beta-barrel	-
PGSC0003DMG400001426	6	D383	8.1519e-05	4.56636	0.00473387	1	-	ST4.03ch02	46128426	46130689	.	1297	-	- && Q9LDR9.1 RecName: Full=Expansin-A10; Short=AtEXPA10; AltName: Full=Alpha-expansin-10; Short=At-EXP10; Short=AtEx10; AltName: Full=Ath-ExpAlpha-1.1; Flags: Precursor && PF01357:Pollen allergen|PF03330:Rare lipoprotein A (RlpA)-like double-psi beta-barrel	-
PGSC0003DMG400001477	3	D383	0.000290369	0.81341	0.0212274	1	-	ST4.03ch02	45141074	45141685	.	612	-	- && - && -	-
PGSC0003DMG400001477	3	Rookmaker	0.000361915	0.78133	0.0289751	1	-	ST4.03ch02	45141074	45141685	.	612	-	- && - && -	-
PGSC0003DMG400001478	3	D383	0.000276472	2.24219	0.0209438	1	-	ST4.03ch02	45134090	45134729	.	640	-	- && Q3E965.2 RecName: Full=Protein GLUTAMINE DUMPER 5 && -	-
PGSC0003DMG400001478	6	D383	0.000271492	2.91478	0.00849605	1	-	ST4.03ch02	45134090	45134729	.	640	-	- && Q3E965.2 RecName: Full=Protein GLUTAMINE DUMPER 5 && -	-
PGSC0003DMG400001478	3	Rookmaker	0.000870633	1.81255	0.0407057	1	-	ST4.03ch02	45134090	45134729	.	640	-	- && Q3E965.2 RecName: Full=Protein GLUTAMINE DUMPER 5 && -	-
PGSC0003DMG400001495	6	Rookmaker	2.8624e-05	3.9758	0.00519751	0.560744	-	ST4.03ch09	57356932	57362935	.	1173	-	- && P17642.1 RecName: Full=Pathogenesis-related protein STH-2 && PF00076:RNA recognition motif. (a.k.a. RRM, RBD, or RNP domain)|PF00407:Pathogenesis-related protein Bet v I family	RRM_1
PGSC0003DMG400001495	6	D383	2.16084e-05	4.17415	0.00255752	0.423308	-	ST4.03ch09	57356932	57362935	.	1173	-	- && P17642.1 RecName: Full=Pathogenesis-related protein STH-2 && PF00076:RNA recognition motif. (a.k.a. RRM, RBD, or RNP domain)|PF00407:Pathogenesis-related protein Bet v I family	RRM_1
PGSC0003DMG400001495	3	D383	0.000165366	4.12222	0.0146932	1	-	ST4.03ch09	57356932	57362935	.	1173	-	- && P17642.1 RecName: Full=Pathogenesis-related protein STH-2 && PF00076:RNA recognition motif. (a.k.a. RRM, RBD, or RNP domain)|PF00407:Pathogenesis-related protein Bet v I family	RRM_1
PGSC0003DMG400001495	3	Rookmaker	0.000106081	4.4618	0.0185933	1	-	ST4.03ch09	57356932	57362935	.	1173	-	- && P17642.1 RecName: Full=Pathogenesis-related protein STH-2 && PF00076:RNA recognition motif. (a.k.a. RRM, RBD, or RNP domain)|PF00407:Pathogenesis-related protein Bet v I family	RRM_1
PGSC0003DMG400001498	6	D383	0.000912296	-0.83144	0.0164264	1	-	ST4.03ch09	57324200	57327713	.	1465	-	- && Q38831.2 RecName: Full=Auxin-responsive protein IAA13; AltName: Full=Indoleacetic acid-induced protein 13 && PF02309:AUX/IAA family	-
PGSC0003DMG400001504	6	Rookmaker	0.000990098	-3.36711	0.0200649	1	-	ST4.03ch09	57199959	57202781	.	1357	-	- && P81391.1 RecName: Full=Myb-related protein 305 && PF00249:Myb-like DNA-binding domain	Myb_DNA-binding
PGSC0003DMG400001524	6	Rookmaker	0.000450022	0.61889	0.0139053	1	-	ST4.03ch02	38653974	38655655	.	1682	-	- && Q96255.1 RecName: Full=Phosphoserine aminotransferase 1, chloroplastic; Short=AtPSAT1; AltName: Full=Phosphohydroxythreonine aminotransferase; Flags: Precursor && PF00266:Aminotransferase class-V	Aminotran_5
PGSC0003DMG400001524	6	D383	7.3219e-05	0.85802	0.00455352	1	-	ST4.03ch02	38653974	38655655	.	1682	-	- && Q96255.1 RecName: Full=Phosphoserine aminotransferase 1, chloroplastic; Short=AtPSAT1; AltName: Full=Phosphohydroxythreonine aminotransferase; Flags: Precursor && PF00266:Aminotransferase class-V	Aminotran_5
PGSC0003DMG400001528	3	D383	5.16939e-05	3.86561	0.00843825	1	-	ST4.03ch02	38744461	38745679	.	1037	-	- && Q40114.1 RecName: Full=Acidic endochitinase pcht28; Flags: Precursor && PF00182:Chitinase class I	-
PGSC0003DMG400001528	6	D383	1.41724e-05	4.65898	0.0021632	0.277638	-	ST4.03ch02	38744461	38745679	.	1037	-	- && Q40114.1 RecName: Full=Acidic endochitinase pcht28; Flags: Precursor && PF00182:Chitinase class I	-
PGSC0003DMG400001529	3	Rookmaker	0.000207417	1.3579	0.0241863	1	-	ST4.03ch02	38749197	38750328	.	765	-	- && Q05540.1 RecName: Full=Acidic 27 kDa endochitinase; Flags: Precursor && PF00182:Chitinase class I	-
PGSC0003DMG400001529	6	Rookmaker	8.07034e-06	4.11104	0.00426635	0.158098	-	ST4.03ch02	38749197	38750328	.	765	-	- && Q05540.1 RecName: Full=Acidic 27 kDa endochitinase; Flags: Precursor && PF00182:Chitinase class I	-
PGSC0003DMG400001550	6	D383	0.000213901	3.3718	0.00759617	1	-	ST4.03ch09	57388066	57393223	.	610	-	- && P17642.1 RecName: Full=Pathogenesis-related protein STH-2 && PF00407:Pathogenesis-related protein Bet v I family	-
PGSC0003DMG400001574	6	D383	5.32967e-06	0.76038	0.00139211	0.104408	-	ST4.03ch02	38712125	38714413	.	1591	-	- && Q9SD05.1 RecName: Full=Protein STRICTOSIDINE SYNTHASE-LIKE 6; Short=AtSSL6; Flags: Precursor && PF03088:Strictosidine synthase	Str_synth
PGSC0003DMG400001621	3	D383	0.000364999	-0.6483	0.0223448	1	-	ST4.03ch01	87264139	87265609	.	1385	-	- && - && PF00388:Phosphatidylinositol-specific phospholipase C, X domain	PI-PLC-X
PGSC0003DMG400001622	3	D383	0.0003509	1.68636	0.0221746	1	-	ST4.03ch01	87259677	87260942	.	1192	-	- && - && -	-
PGSC0003DMG400001622	6	D383	3.72147e-05	1.40683	0.00325463	0.729036	-	ST4.03ch01	87259677	87260942	.	1192	-	- && - && -	-
PGSC0003DMG400001707	6	Rookmaker	0.000141747	-1.04504	0.00838921	1	-	ST4.03ch01	68202423	68203186	.	764	-	- && Q9LRB7.1 RecName: Full=E3 ubiquitin-protein ligase EL5; AltName: Full=Protein ELICITOR 5 && PF13639:Ring finger domain	-
PGSC0003DMG400001708	6	Rookmaker	0.000395266	-0.98717	0.0131242	1	-	ST4.03ch01	68209799	68210574	.	776	-	- && Q9LUL6.1 RecName: Full=Putative RING-H2 finger protein ATL61; AltName: Full=RING-type E3 ubiquitin transferase ATL61 && PF13639:Ring finger domain	-
PGSC0003DMG400001713	6	Rookmaker	0.000286475	1.69762	0.0110714	1	-	ST4.03ch01	68329550	68330816	.	1115	-	- && - && PF13947:Wall-associated receptor kinase galacturonan-binding	-
PGSC0003DMG400001713	6	D383	0.000123576	1.97483	0.00584746	1	-	ST4.03ch01	68329550	68330816	.	1115	-	- && - && PF13947:Wall-associated receptor kinase galacturonan-binding	-
PGSC0003DMG400001719	6	Rookmaker	0.000170602	-0.75173	0.00890566	1	-	ST4.03ch01	68450239	68451857	.	1619	-	- && Q9LY41.1 RecName: Full=E3 ubiquitin-protein ligase ATL4; AltName: Full=Protein ARABIDOPSIS TOXICOS EN LEVADURA 4; Short=Protein ATL4; AltName: Full=RING-H2 finger X1a; AltName: Full=RING-H2 zinc finger protein ATL4; AltName: Full=RING-H2 zinc finger protein RHX1a; AltName: Full=RING-type E3 ubiquitin transferase ATL4 && PF13639:Ring finger domain	-
PGSC0003DMG400001777	6	Rookmaker	0.000126073	-0.51946	0.00830391	1	-	ST4.03ch09	6040019	6045770	.	1857	-	- && Q9S752.1 RecName: Full=Probable E3 ubiquitin-protein ligase LOG2; AltName: Full=Protein LOSS OF GDU2; AltName: Full=RING finger protein 215 && PF13920:Zinc finger, C3HC4 type (RING finger)	-
PGSC0003DMG400001786	6	D383	0.000304905	1.61987	0.00900918	1	-	ST4.03ch01	67587322	67589395	.	1360	-	- && Q8GX29.1 RecName: Full=F-box/kelch-repeat protein SKIP25; AltName: Full=SKP1-interacting partner 25 && -	-
PGSC0003DMG400001786	6	Rookmaker	0.000426237	1.52339	0.0134858	1	-	ST4.03ch01	67587322	67589395	.	1360	-	- && Q8GX29.1 RecName: Full=F-box/kelch-repeat protein SKIP25; AltName: Full=SKP1-interacting partner 25 && -	-
PGSC0003DMG400001786	3	D383	3.41441e-05	1.53082	0.00634178	0.668883	-	ST4.03ch01	67587322	67589395	.	1360	-	- && Q8GX29.1 RecName: Full=F-box/kelch-repeat protein SKIP25; AltName: Full=SKP1-interacting partner 25 && -	-
PGSC0003DMG400001786	3	Rookmaker	3.11295e-05	1.55562	0.0107984	0.609827	-	ST4.03ch01	67587322	67589395	.	1360	-	- && Q8GX29.1 RecName: Full=F-box/kelch-repeat protein SKIP25; AltName: Full=SKP1-interacting partner 25 && -	-
PGSC0003DMG400001812	6	D383	0.000316961	-1.28207	0.00913128	1	-	ST4.03ch01	67727151	67728529	.	1379	-	- && Q9LF64.1 RecName: Full=RING-H2 finger protein ATL52; AltName: Full=RING-type E3 ubiquitin transferase ATL52 && PF13639:Ring finger domain	-
PGSC0003DMG400001822	6	D383	0.000202343	0.81365	0.00749752	1	-	ST4.03ch01	67895673	67897023	.	1351	-	- && - && -	-
PGSC0003DMG400001897	6	D383	0.000315121	0.94484	0.00910504	1	-	ST4.03ch04	51267958	51270157	.	2200	-	- && - && PF05678:VQ motif	-
PGSC0003DMG400001960	6	D383	0.000240428	-1.5336	0.00803753	1	-	ST4.03ch08	47110633	47113366	.	1755	-	- && Q949P1.1 RecName: Full=Abscisic acid 8'-hydroxylase 1; Short=ABA 8'-hydroxylase 1; AltName: Full=Cytochrome P450 707A1 && PF00067:Cytochrome P450	p450
PGSC0003DMG400001960	6	Rookmaker	0.000137131	-1.69641	0.00830391	1	-	ST4.03ch08	47110633	47113366	.	1755	-	- && Q949P1.1 RecName: Full=Abscisic acid 8'-hydroxylase 1; Short=ABA 8'-hydroxylase 1; AltName: Full=Cytochrome P450 707A1 && PF00067:Cytochrome P450	p450
PGSC0003DMG400002085	6	Rookmaker	0.000586069	1.60116	0.0158142	1	-	ST4.03ch02	36018545	36020776	.	2099	-	- && Q1JPL7.3 RecName: Full=Pectinesterase/pectinesterase inhibitor 18; AltName: Full=AtPMEpcrA; Contains: RecName: Full=Pectinesterase inhibitor 18; AltName: Full=Pectin methylesterase inhibitor 18; Contains: RecName: Full=Bifunctional pectinesterase 18/rRNA N-glycosylase; Short=PE 18; AltName: Full=Pectin methylesterase 18; AltName: Full=Pectin methylesterase 4; Short=AtPME4; AltName: Full=Ribo…	-
PGSC0003DMG400002100	6	Rookmaker	6.89262e-05	-1.41186	0.00668448	1	-	ST4.03ch06	44736847	44737898	.	1052	-	- && Q8VZS8.1 RecName: Full=Abscisic acid receptor PYL1; AltName: Full=ABI1-binding protein 6; AltName: Full=PYR1-like protein 1; AltName: Full=Regulatory components of ABA receptor 9 && PF10604:Polyketide cyclase / dehydrase and lipid transport	-
PGSC0003DMG400002110	3	Rookmaker	3.98573e-05	3.04454	0.0114824	0.780805	-	ST4.03ch06	44785867	44789318	.	464	-	- && Q43502.1 RecName: Full=Proteinase inhibitor type-2 CEVI57; AltName: Full=Proteinase inhibitor type II CEVI57; Flags: Precursor && PF02428:Potato type II proteinase inhibitor family	-
PGSC0003DMG400002110	3	D383	4.92672e-05	2.93393	0.00826039	0.965144	-	ST4.03ch06	44785867	44789318	.	464	-	- && Q43502.1 RecName: Full=Proteinase inhibitor type-2 CEVI57; AltName: Full=Proteinase inhibitor type II CEVI57; Flags: Precursor && PF02428:Potato type II proteinase inhibitor family	-
PGSC0003DMG400002134	6	D383	0.000410859	1.04517	0.0104258	1	-	ST4.03ch04	64380875	64382263	.	1389	-	- && Q8H0W9.2 RecName: Full=Putative clathrin assembly protein At5g10410 && PF07651:ANTH domain	-
PGSC0003DMG400002134	3	Rookmaker	0.000514974	1.62905	0.0319251	1	-	ST4.03ch04	64380875	64382263	.	1389	-	- && Q8H0W9.2 RecName: Full=Putative clathrin assembly protein At5g10410 && PF07651:ANTH domain	-
PGSC0003DMG400002170	6	Rookmaker	0.000335761	-1.28825	0.011981	1	-	ST4.03ch09	1012669	1013771	.	954	-	- && P32111.1 RecName: Full=Probable glutathione S-transferase; AltName: Full=Pathogenesis-related protein 1 && PF13417:Glutathione S-transferase, N-terminal domain|PF00043:Glutathione S-transferase, C-terminal domain	GST_C
PGSC0003DMG400002175	6	Rookmaker	0.000916377	-0.76555	0.0193273	1	-	ST4.03ch09	1065900	1067046	.	729	-	- && Q03662.1 RecName: Full=Probable glutathione S-transferase; AltName: Full=Auxin-induced protein PGNT1/PCNT110 && PF00043:Glutathione S-transferase, C-terminal domain|PF02798:Glutathione S-transferase, N-terminal domain	GST_N
PGSC0003DMG400002227	6	D383	0.000711165	-1.81085	0.0143945	1	-	ST4.03ch08	38869780	38871670	.	1574	-	- && - && PF06830:Root cap	-
PGSC0003DMG400002261	6	D383	7.99387e-05	-1.45185	0.00472001	1	-	ST4.03ch08	41634498	41635721	.	915	-	- && - && -	-
PGSC0003DMG400002261	6	Rookmaker	0.000578891	-1.015	0.0156672	1	-	ST4.03ch08	41634498	41635721	.	915	-	- && - && -	-
PGSC0003DMG400002291	6	D383	1.32815e-05	0.75773	0.00209827	0.260185	-	ST4.03ch08	29726965	29728543	.	1579	-	- && Q941F1.2 RecName: Full=Phospholipase A1-Igamma1, chloroplastic; Flags: Precursor && PF01764:Lipase (class 3)	Lipase_3
PGSC0003DMG400002291	6	Rookmaker	0.000233916	0.45784	0.00999683	1	-	ST4.03ch08	29726965	29728543	.	1579	-	- && Q941F1.2 RecName: Full=Phospholipase A1-Igamma1, chloroplastic; Flags: Precursor && PF01764:Lipase (class 3)	Lipase_3
PGSC0003DMG400002309	6	D383	0.000420985	1.12106	0.0105597	1	-	ST4.03ch12	10678069	10679327	.	1078	-	- && Q38857.1 RecName: Full=Xyloglucan endotransglucosylase/hydrolase protein 22; Short=At-XTH22; Short=XTH-22; AltName: Full=Touch protein 4; Flags: Precursor && -	-
PGSC0003DMG400002309	6	Rookmaker	0.000234511	1.24741	0.00999683	1	-	ST4.03ch12	10678069	10679327	.	1078	-	- && Q38857.1 RecName: Full=Xyloglucan endotransglucosylase/hydrolase protein 22; Short=At-XTH22; Short=XTH-22; AltName: Full=Touch protein 4; Flags: Precursor && -	-
PGSC0003DMG400002312	6	D383	0.000234795	-2.55253	0.00796337	1	-	ST4.03ch12	10689652	10692083	.	363	-	- && Q40519.1 RecName: Full=Photosystem II 10 kDa polypeptide, chloroplastic; Short=PII10; Flags: Precursor && PF04725:Photosystem II 10 kDa polypeptide PsbR	-
PGSC0003DMG400002327	3	D383	0.000520271	1.25243	0.0258613	1	-	ST4.03ch05	25096812	25099180	.	1504	-	- && Q9CAH1.1 RecName: Full=Putative receptor-like protein kinase At1g72540 && PF07714:Protein tyrosine kinase	Pkinase_Tyr
PGSC0003DMG400002385	3	D383	0.000124795	1.64198	0.0132866	1	-	ST4.03ch04	57264700	57265278	.	579	-	- && - && -	-
PGSC0003DMG400002385	3	Rookmaker	0.000148052	1.59267	0.020894	1	-	ST4.03ch04	57264700	57265278	.	579	-	- && - && -	-
PGSC0003DMG400002387	6	Rookmaker	0.000767725	1.82158	0.0178854	1	-	ST4.03ch04	57239246	57244543	.	1765	-	- && Q9C5D7.1 RecName: Full=Probable caffeoyl-CoA O-methyltransferase At4g26220; AltName: Full=Trans-caffeoyl-CoA 3-O-methyltransferase; Short=CCoAMT; Short=CCoAOMT && PF01596:O-methyltransferase	-
PGSC0003DMG400002387	6	D383	9.34854e-05	2.6723	0.0049875	1	-	ST4.03ch04	57239246	57244543	.	1765	-	- && Q9C5D7.1 RecName: Full=Probable caffeoyl-CoA O-methyltransferase At4g26220; AltName: Full=Trans-caffeoyl-CoA 3-O-methyltransferase; Short=CCoAMT; Short=CCoAOMT && PF01596:O-methyltransferase	-
PGSC0003DMG400002387	3	D383	0.000268443	1.55483	0.0204622	1	-	ST4.03ch04	57239246	57244543	.	1765	-	- && Q9C5D7.1 RecName: Full=Probable caffeoyl-CoA O-methyltransferase At4g26220; AltName: Full=Trans-caffeoyl-CoA 3-O-methyltransferase; Short=CCoAMT; Short=CCoAOMT && PF01596:O-methyltransferase	-
PGSC0003DMG400002387	3	Rookmaker	0.000145391	1.73638	0.0207898	1	-	ST4.03ch04	57239246	57244543	.	1765	-	- && Q9C5D7.1 RecName: Full=Probable caffeoyl-CoA O-methyltransferase At4g26220; AltName: Full=Trans-caffeoyl-CoA 3-O-methyltransferase; Short=CCoAMT; Short=CCoAOMT && PF01596:O-methyltransferase	-
PGSC0003DMG400002426	6	D383	0.000708923	0.62591	0.0143945	1	-	ST4.03ch06	11413324	11418752	.	4705	-	- && Q40392.1 RecName: Full=TMV resistance protein N && PF00931:NB-ARC domain|PF01582:TIR domain	TIR
PGSC0003DMG400002504	6	Rookmaker	2.41337e-05	-1.04982	0.00493467	0.472778	-	ST4.03ch03	60847610	60848550	.	941	-	- && Q9LIC6.1 RecName: Full=PRA1 family protein F3; Short=AtPRA1.F3; AltName: Full=Prenylated Rab acceptor 8 && PF03208:PRA1 family protein	-
PGSC0003DMG400002504	6	D383	0.000353875	-0.65211	0.00972289	1	-	ST4.03ch03	60847610	60848550	.	941	-	- && Q9LIC6.1 RecName: Full=PRA1 family protein F3; Short=AtPRA1.F3; AltName: Full=Prenylated Rab acceptor 8 && PF03208:PRA1 family protein	-
PGSC0003DMG400002515	3	Rookmaker	0.000443151	-0.84305	0.0305681	1	-	ST4.03ch03	60632437	60634392	.	1682	-	- && Q8S3D2.1 RecName: Full=Transcription factor bHLH87; AltName: Full=Basic helix-loop-helix protein 87; Short=AtbHLH87; Short=bHLH 87; AltName: Full=Transcription factor EN 121; AltName: Full=bHLH transcription factor bHLH087 && -	-
PGSC0003DMG400002518	6	D383	0.000278014	1.89361	0.00854992	1	-	ST4.03ch03	60608311	60608934	.	526	-	- && - && -	-
PGSC0003DMG400002518	3	D383	0.000398119	2.20151	0.0237056	1	-	ST4.03ch03	60608311	60608934	.	526	-	- && - && -	-
PGSC0003DMG400002570	3	Rookmaker	0.000593687	0.89822	0.0344508	1	-	ST4.03ch03	61289201	61290852	.	1652	-	- && Q9SLL2.1 RecName: Full=Protein BIG GRAIN 1-like B && -	-
PGSC0003DMG400002570	6	Rookmaker	0.00075225	0.76237	0.0177954	1	-	ST4.03ch03	61289201	61290852	.	1652	-	- && Q9SLL2.1 RecName: Full=Protein BIG GRAIN 1-like B && -	-
PGSC0003DMG400002570	3	D383	0.000434971	0.95159	0.0248428	1	-	ST4.03ch03	61289201	61290852	.	1652	-	- && Q9SLL2.1 RecName: Full=Protein BIG GRAIN 1-like B && -	-
PGSC0003DMG400002570	6	D383	0.000142833	1.03326	0.00628787	1	-	ST4.03ch03	61289201	61290852	.	1652	-	- && Q9SLL2.1 RecName: Full=Protein BIG GRAIN 1-like B && -	-
PGSC0003DMG400002612	3	D383	0.000756529	1.22193	0.0315328	1	-	ST4.03ch03	60422962	60428351	.	2239	-	- && P36444.1 RecName: Full=NADP-dependent malic enzyme, chloroplastic; Short=NADP-ME; Flags: Precursor && PF00390:Malic enzyme, N-terminal domain|PF03949:Malic enzyme, NAD binding domain	Malic_M
PGSC0003DMG400002612	6	D383	0.000242336	1.29692	0.00807374	1	-	ST4.03ch03	60422962	60428351	.	2239	-	- && P36444.1 RecName: Full=NADP-dependent malic enzyme, chloroplastic; Short=NADP-ME; Flags: Precursor && PF00390:Malic enzyme, N-terminal domain|PF03949:Malic enzyme, NAD binding domain	Malic_M
PGSC0003DMG400002615	3	Rookmaker	5.5966e-05	1.64311	0.0131475	1	-	ST4.03ch03	60364859	60365995	.	1137	-	- && - && -	-
PGSC0003DMG400002615	6	D383	0.0009395	1.76748	0.0167013	1	-	ST4.03ch03	60364859	60365995	.	1137	-	- && - && -	-
PGSC0003DMG400002615	3	D383	9.95675e-05	1.48452	0.0120075	1	-	ST4.03ch03	60364859	60365995	.	1137	-	- && - && -	-
PGSC0003DMG400002616	3	Rookmaker	0.00087862	0.5242	0.040817	1	-	ST4.03ch03	60348018	60355671	.	3507	-	- && Q9ZU11.1 RecName: Full=Homeobox-leucine zipper protein ATHB-15; AltName: Full=HD-ZIP protein ATHB-15; AltName: Full=Homeodomain transcription factor ATHB-15; AltName: Full=Protein CORONA; AltName: Full=Protein INCURVATA 4 && PF00046:Homeobox domain|PF08670:MEKHLA domain|PF01852:START domain	START
PGSC0003DMG400002620	6	D383	0.000319195	1.05089	0.00915525	1	-	ST4.03ch03	60259840	60260853	.	1014	-	- && Q9LYD3.1 RecName: Full=Dehydration-responsive element-binding protein 3; AltName: Full=Protein TINY 2 && PF00847:AP2 domain	AP2
PGSC0003DMG400002630	6	D383	0.00085664	-1.04981	0.0158466	1	-	ST4.03ch03	60038850	60043179	.	1436	-	- && Q8S3D1.2 RecName: Full=Transcription factor bHLH68; AltName: Full=Basic helix-loop-helix protein 68; Short=AtbHLH68; Short=bHLH 68; AltName: Full=Transcription factor EN 60; AltName: Full=bHLH transcription factor bHLH068 && -	-
PGSC0003DMG400002652	3	D383	0.000540937	-1.54094	0.0264924	1	-	ST4.03ch03	59832985	59833384	.	400	-	- && - && -	-
PGSC0003DMG400002658	3	D383	1.11975e-05	1.5441	0.00409388	0.21936	-	ST4.03ch09	3184227	3187266	.	1421	-	- && - && PF12697:Alpha/beta hydrolase family	-
PGSC0003DMG400002658	3	Rookmaker	8.81768e-06	1.60865	0.00710111	0.172738	-	ST4.03ch09	3184227	3187266	.	1421	-	- && - && PF12697:Alpha/beta hydrolase family	-
PGSC0003DMG400002689	6	D383	0.000817204	1.64032	0.0153996	1	-	ST4.03ch09	4088416	4091351	.	2411	-	- && Q9SJQ1.1 RecName: Full=Leucine-rich repeat receptor-like protein kinase PXC1; AltName: Full=Protein PXY/TDR-CORRELATED 1; Flags: Precursor && PF07714:Protein tyrosine kinase	Pkinase_Tyr
PGSC0003DMG400002689	6	Rookmaker	0.000134299	2.28319	0.00830391	1	-	ST4.03ch09	4088416	4091351	.	2411	-	- && Q9SJQ1.1 RecName: Full=Leucine-rich repeat receptor-like protein kinase PXC1; AltName: Full=Protein PXY/TDR-CORRELATED 1; Flags: Precursor && PF07714:Protein tyrosine kinase	Pkinase_Tyr
PGSC0003DMG400002689	3	Rookmaker	0.000296059	1.95004	0.0271671	1	-	ST4.03ch09	4088416	4091351	.	2411	-	- && Q9SJQ1.1 RecName: Full=Leucine-rich repeat receptor-like protein kinase PXC1; AltName: Full=Protein PXY/TDR-CORRELATED 1; Flags: Precursor && PF07714:Protein tyrosine kinase	Pkinase_Tyr
PGSC0003DMG400002691	6	Rookmaker	0.000210226	-0.82545	0.00973601	1	-	ST4.03ch09	4130843	4138182	.	2166	-	- && Q9LF92.1 RecName: Full=F-box protein PP2-A15; AltName: Full=Protein PHLOEM PROTEIN 2-LIKE A15; Short=AtPP2-A15 && PF14299:Phloem protein 2	-
PGSC0003DMG400002749	6	D383	0.000146297	1.9705	0.0063127	1	-	ST4.03ch01	78567889	78569935	.	1308	-	- && Q949Z1.1 RecName: Full=Polygalacturonase At1g48100; Short=PG; AltName: Full=Pectinase At1g48100; Flags: Precursor && PF00295:Glycosyl hydrolases family 28	-
PGSC0003DMG400002749	6	Rookmaker	0.000546276	1.55026	0.0152444	1	-	ST4.03ch01	78567889	78569935	.	1308	-	- && Q949Z1.1 RecName: Full=Polygalacturonase At1g48100; Short=PG; AltName: Full=Pectinase At1g48100; Flags: Precursor && PF00295:Glycosyl hydrolases family 28	-
PGSC0003DMG400002749	3	Rookmaker	0.000319123	2.21419	0.027662	1	-	ST4.03ch01	78567889	78569935	.	1308	-	- && Q949Z1.1 RecName: Full=Polygalacturonase At1g48100; Short=PG; AltName: Full=Pectinase At1g48100; Flags: Precursor && PF00295:Glycosyl hydrolases family 28	-
PGSC0003DMG400002749	3	D383	0.000353821	2.17279	0.0222373	1	-	ST4.03ch01	78567889	78569935	.	1308	-	- && Q949Z1.1 RecName: Full=Polygalacturonase At1g48100; Short=PG; AltName: Full=Pectinase At1g48100; Flags: Precursor && PF00295:Glycosyl hydrolases family 28	-
PGSC0003DMG400002754	6	D383	0.000619016	-0.3817	0.0132241	1	-	ST4.03ch01	78446678	78449917	.	1216	-	- && Q947G8.1 RecName: Full=Galactinol synthase 1; Short=GolS-1; Short=SlGolS1 && PF04099:Sybindin-like family	Sybindin
PGSC0003DMG400002754	6	Rookmaker	0.000153743	-0.49222	0.00870469	1	-	ST4.03ch01	78446678	78449917	.	1216	-	- && Q947G8.1 RecName: Full=Galactinol synthase 1; Short=GolS-1; Short=SlGolS1 && PF04099:Sybindin-like family	Sybindin
PGSC0003DMG400002758	6	Rookmaker	0.000671915	0.62109	0.0169894	1	-	ST4.03ch01	78414576	78420516	.	1536	-	- && Q9ZVT1.1 RecName: Full=DUF724 domain-containing protein 1; Short=AtDUF1 && PF05641:Agenet domain	Agenet
PGSC0003DMG400002816	6	Rookmaker	7.20541e-05	-2.55221	0.00674902	1	-	ST4.03ch01	77993706	77994306	.	601	-	- && - && PF12023:Domain of unknown function (DUF3511)	-
PGSC0003DMG400002816	6	D383	4.8446e-05	-2.73628	0.00363623	0.949057	-	ST4.03ch01	77993706	77994306	.	601	-	- && - && PF12023:Domain of unknown function (DUF3511)	-
PGSC0003DMG400002864	6	D383	0.000398173	-1.20759	0.0103145	1	-	ST4.03ch04	346992	349487	.	736	-	- && Q9CAB8.1 RecName: Full=Probable peroxygenase 5; Short=AtPXG5; AltName: Full=Caleosin-5 && PF05042:Caleosin related protein	-
PGSC0003DMG400002864	6	Rookmaker	0.000827479	-1.05363	0.0185261	1	-	ST4.03ch04	346992	349487	.	736	-	- && Q9CAB8.1 RecName: Full=Probable peroxygenase 5; Short=AtPXG5; AltName: Full=Caleosin-5 && PF05042:Caleosin related protein	-
PGSC0003DMG400002891	6	Rookmaker	0.000284285	-1.06351	0.011028	1	-	ST4.03ch12	2951810	2955441	.	1261	-	- && O48782.2 RecName: Full=Heme oxygenase 1, chloroplastic; Short=AtHO1; AltName: Full=Protein GENOMES UNCOUPLED 2; AltName: Full=Protein REVERSAL OF THE DET PHENOTYPE 4; Flags: Precursor && PF01126:Heme oxygenase	-
PGSC0003DMG400002900	6	Rookmaker	0.000898991	-0.36885	0.0191611	1	-	ST4.03ch12	3165743	3172160	.	1459	-	- && Q9M427.1 RecName: Full=Oligouridylate-binding protein 1; Short=NpUBP1; AltName: Full=Polyuridylate-binding protein UBP1; Short=Poly(U)-binding protein UBP1 && PF00076:RNA recognition motif. (a.k.a. RRM, RBD, or RNP domain)	RRM_1
PGSC0003DMG400002900	6	D383	0.0003143	-0.44846	0.00909473	1	-	ST4.03ch12	3165743	3172160	.	1459	-	- && Q9M427.1 RecName: Full=Oligouridylate-binding protein 1; Short=NpUBP1; AltName: Full=Polyuridylate-binding protein UBP1; Short=Poly(U)-binding protein UBP1 && PF00076:RNA recognition motif. (a.k.a. RRM, RBD, or RNP domain)	RRM_1
PGSC0003DMG400002920	6	D383	0.00032527	1.73867	0.00923485	1	-	ST4.03ch12	3002413	3006190	.	2853	-	- && Q60CZ8.1 RecName: Full=Putative late blight resistance protein homolog R1A-10 >Q6L438.2 RecName: Full=Putative late blight resistance protein homolog R1A-6 && PF00931:NB-ARC domain	NB-ARC
PGSC0003DMG400002930	6	D383	1.62377e-06	3.39464	0.000757372	0.0318096	-	ST4.03ch12	3177662	3179918	.	1189	-	- && Q9LMA8.1 RecName: Full=Protein TIFY 10A; AltName: Full=Jasmonate ZIM domain-containing protein 1 && PF06200:tify domain|PF09425:Divergent CCT motif	Zim
PGSC0003DMG400002930	6	Rookmaker	1.69257e-05	2.27583	0.00470354	0.331574	-	ST4.03ch12	3177662	3179918	.	1189	-	- && Q9LMA8.1 RecName: Full=Protein TIFY 10A; AltName: Full=Jasmonate ZIM domain-containing protein 1 && PF06200:tify domain|PF09425:Divergent CCT motif	Zim
PGSC0003DMG400002930	3	Rookmaker	2.35039e-05	2.62023	0.0100086	0.460442	-	ST4.03ch12	3177662	3179918	.	1189	-	- && Q9LMA8.1 RecName: Full=Protein TIFY 10A; AltName: Full=Jasmonate ZIM domain-containing protein 1 && PF06200:tify domain|PF09425:Divergent CCT motif	Zim
PGSC0003DMG400002930	3	D383	3.8431e-06	3.57392	0.00275969	0.0752864	-	ST4.03ch12	3177662	3179918	.	1189	-	- && Q9LMA8.1 RecName: Full=Protein TIFY 10A; AltName: Full=Jasmonate ZIM domain-containing protein 1 && PF06200:tify domain|PF09425:Divergent CCT motif	Zim
PGSC0003DMG400002943	3	D383	0.00069707	1.88343	0.0305217	1	-	ST4.03ch04	24776070	24777497	.	1428	-	- && Q8GZC3.1 RecName: Full=Delta(12)-fatty-acid desaturase FAD2 && PF11960:Domain of unknown function (DUF3474)|PF00487:Fatty acid desaturase	-
PGSC0003DMG400002947	3	D383	0.000160251	1.66339	0.0144669	1	-	ST4.03ch04	24976758	24981180	.	2603	-	- && Q6L406.2 PUTATIVE PSEUDOGENE: RecName: Full=Putative late blight resistance protein homolog R1B-19 && -	-
PGSC0003DMG400002947	6	D383	5.01358e-05	1.94661	0.0036621	0.98216	-	ST4.03ch04	24976758	24981180	.	2603	-	- && Q6L406.2 PUTATIVE PSEUDOGENE: RecName: Full=Putative late blight resistance protein homolog R1B-19 && -	-
PGSC0003DMG400002959	6	D383	0.000355609	-1.10082	0.00973867	1	-	ST4.03ch04	24861613	24864585	.	1434	-	- && Q4V3D9.1 RecName: Full=Protein STRICTOSIDINE SYNTHASE-LIKE 10; Short=AtSSL10; AltName: Full=Strictosidine synthase 8; Short=AtSS8; Flags: Precursor && PF03088:Strictosidine synthase	Str_synth
PGSC0003DMG400002959	6	Rookmaker	0.00065854	-0.98208	0.0167979	1	-	ST4.03ch04	24861613	24864585	.	1434	-	- && Q4V3D9.1 RecName: Full=Protein STRICTOSIDINE SYNTHASE-LIKE 10; Short=AtSSL10; AltName: Full=Strictosidine synthase 8; Short=AtSS8; Flags: Precursor && PF03088:Strictosidine synthase	Str_synth
PGSC0003DMG400002989	6	D383	0.000525258	-0.97679	0.0118493	1	-	ST4.03ch11	43254527	43258781	.	1604	-	- && Q8VWF6.1 RecName: Full=Protein STRICTOSIDINE SYNTHASE-LIKE 3; Short=AtSSL3; AltName: Full=Strictosidine synthase 9; Short=AtSS9; Flags: Precursor && PF03088:Strictosidine synthase	Str_synth
PGSC0003DMG400003009	6	Rookmaker	0.000500318	0.88302	0.0146287	1	-	ST4.03ch11	43208740	43210362	.	969	-	- && Q9FG13.1 RecName: Full=Probable carboxylesterase 15; AltName: Full=AtCXE15 && PF07859:alpha/beta hydrolase fold	Abhydrolase_3
PGSC0003DMG400003036	6	Rookmaker	6.61034e-05	0.90228	0.00667735	1	-	ST4.03ch08	54179833	54183763	.	1916	-	- && - && PF13178:Protein of unknown function (DUF4005)	-
PGSC0003DMG400003036	6	D383	0.000342624	0.67207	0.00949365	1	-	ST4.03ch08	54179833	54183763	.	1916	-	- && - && PF13178:Protein of unknown function (DUF4005)	-
PGSC0003DMG400003043	6	D383	0.000845451	1.81039	0.0156989	1	-	ST4.03ch08	54289421	54290377	.	957	-	- && P50702.1 RecName: Full=Osmotin-like protein OSML81; AltName: Full=PA81; Flags: Precursor && PF00314:Thaumatin family	Thaumatin
PGSC0003DMG400003053	6	Rookmaker	0.000756659	-0.64976	0.0178375	1	-	ST4.03ch08	54240402	54242052	.	1573	-	- && Q9T0D3.1 RecName: Full=Heat stress transcription factor B-2b; Short=AtHsfB2b; AltName: Full=AtHsf-11; AltName: Full=Heat shock factor protein 7; Short=HSF 7; AltName: Full=Heat shock transcription factor 7; Short=HSTF 7 && PF00447:HSF-type DNA-binding	HSF_DNA-bind
PGSC0003DMG400003054	6	Rookmaker	0.00012781	-1.75713	0.00830391	1	-	ST4.03ch08	54253314	54256483	.	1500	-	- && Q42605.2 RecName: Full=Bifunctional UDP-glucose 4-epimerase and UDP-xylose 4-epimerase 1; AltName: Full=UDP-D-xylose 4-epimerase; AltName: Full=UDP-L-arabinose 4-epimerase; AltName: Full=UDP-galactose 4-epimerase 1; AltName: Full=UDP-glucose 4-epimerase 1; Short=AtUGE1 && PF16363:GDP-mannose 4,6 dehydratase	-
PGSC0003DMG400003057	3	D383	2.82729e-05	2.39291	0.00591847	0.553867	-	ST4.03ch08	54294867	54295826	.	960	-	- && P50703.1 RecName: Full=Osmotin-like protein OSML15; AltName: Full=PA15; Flags: Precursor && PF00314:Thaumatin family	Thaumatin
PGSC0003DMG400003057	3	Rookmaker	1.61238e-05	2.63682	0.00831225	0.315866	-	ST4.03ch08	54294867	54295826	.	960	-	- && P50703.1 RecName: Full=Osmotin-like protein OSML15; AltName: Full=PA15; Flags: Precursor && PF00314:Thaumatin family	Thaumatin
PGSC0003DMG400003057	6	D383	7.7388e-05	1.8863	0.0046936	1	-	ST4.03ch08	54294867	54295826	.	960	-	- && P50703.1 RecName: Full=Osmotin-like protein OSML15; AltName: Full=PA15; Flags: Precursor && PF00314:Thaumatin family	Thaumatin
PGSC0003DMG400003057	6	Rookmaker	0.000340427	1.44626	0.0120243	1	-	ST4.03ch08	54294867	54295826	.	960	-	- && P50703.1 RecName: Full=Osmotin-like protein OSML15; AltName: Full=PA15; Flags: Precursor && PF00314:Thaumatin family	Thaumatin
PGSC0003DMG400003111	6	Rookmaker	1.06032e-05	-0.28171	0.00452945	0.207717	-	ST4.03ch01	86608965	86615561	.	1567	-	- && Q8VWF1.1 RecName: Full=SH3 domain-containing protein 2 && PF14604:Variant SH3 domain	-
PGSC0003DMG400003111	6	D383	0.000743488	-0.13232	0.0146886	1	-	ST4.03ch01	86608965	86615561	.	1567	-	- && Q8VWF1.1 RecName: Full=SH3 domain-containing protein 2 && PF14604:Variant SH3 domain	-
PGSC0003DMG400003124	6	Rookmaker	9.63382e-08	1.77007	0.000629088	0.00188727	-	ST4.03ch01	86651856	86657814	.	1592	-	- && Q93YQ7.1 RecName: Full=Endoglucanase 24; AltName: Full=Endo-1,4-beta glucanase 24; Flags: Precursor && PF00759:Glycosyl hydrolase family 9	-
PGSC0003DMG400003124	6	D383	4.08928e-07	1.38851	0.000401317	0.00801089	-	ST4.03ch01	86651856	86657814	.	1592	-	- && Q93YQ7.1 RecName: Full=Endoglucanase 24; AltName: Full=Endo-1,4-beta glucanase 24; Flags: Precursor && PF00759:Glycosyl hydrolase family 9	-
PGSC0003DMG400003160	3	Rookmaker	0.000911011	0.38411	0.0412555	1	-	ST4.03ch03	47153279	47158739	.	2291	-	- && Q84T61.1 RecName: Full=Heat stress transcription factor A-1; AltName: Full=Heat stress transcription factor 13; Short=OsHsf-13; AltName: Full=Heat stress transcription factor 3; Short=rHsf3 && PF00447:HSF-type DNA-binding	HSF_DNA-bind
PGSC0003DMG400003192	3	D383	0.000317228	1.60669	0.0214676	1	-	ST4.03ch07	323318	326096	.	1020	-	- && Q9LW83.2 RecName: Full=G-type lectin S-receptor-like serine/threonine-protein kinase CES101; AltName: Full=Protein CALLUS EXPRESSION OF RBCS 101; Flags: Precursor && PF07714:Protein tyrosine kinase	Pkinase_Tyr
PGSC0003DMG400003192	6	Rookmaker	0.000133993	1.42177	0.00830391	1	-	ST4.03ch07	323318	326096	.	1020	-	- && Q9LW83.2 RecName: Full=G-type lectin S-receptor-like serine/threonine-protein kinase CES101; AltName: Full=Protein CALLUS EXPRESSION OF RBCS 101; Flags: Precursor && PF07714:Protein tyrosine kinase	Pkinase_Tyr
PGSC0003DMG400003192	6	D383	1.72454e-05	2.0354	0.0023358	0.337837	-	ST4.03ch07	323318	326096	.	1020	-	- && Q9LW83.2 RecName: Full=G-type lectin S-receptor-like serine/threonine-protein kinase CES101; AltName: Full=Protein CALLUS EXPRESSION OF RBCS 101; Flags: Precursor && PF07714:Protein tyrosine kinase	Pkinase_Tyr
PGSC0003DMG400003193	6	Rookmaker	0.000114984	1.23192	0.00804477	1	-	ST4.03ch07	576169	579087	.	869	-	- && Q4QTJ1.1 RecName: Full=S-norcoclaurine synthase 2; Short=PsNCS2; Flags: Precursor && PF00407:Pathogenesis-related protein Bet v I family	-
PGSC0003DMG400003193	6	D383	4.00279e-06	2.20368	0.00120638	0.0784147	-	ST4.03ch07	576169	579087	.	869	-	- && Q4QTJ1.1 RecName: Full=S-norcoclaurine synthase 2; Short=PsNCS2; Flags: Precursor && PF00407:Pathogenesis-related protein Bet v I family	-
PGSC0003DMG400003193	3	Rookmaker	4.95256e-05	2.2656	0.0130155	0.970206	-	ST4.03ch07	576169	579087	.	869	-	- && Q4QTJ1.1 RecName: Full=S-norcoclaurine synthase 2; Short=PsNCS2; Flags: Precursor && PF00407:Pathogenesis-related protein Bet v I family	-
PGSC0003DMG400003193	3	D383	1.09068e-05	2.94387	0.00409388	0.213664	-	ST4.03ch07	576169	579087	.	869	-	- && Q4QTJ1.1 RecName: Full=S-norcoclaurine synthase 2; Short=PsNCS2; Flags: Precursor && PF00407:Pathogenesis-related protein Bet v I family	-
PGSC0003DMG400003243	6	Rookmaker	0.000602913	-2.6438	0.0160438	1	-	ST4.03ch10	14040838	14042742	.	1905	-	- && - && -	-
PGSC0003DMG400003243	6	D383	0.000887694	-2.4581	0.0161167	1	-	ST4.03ch10	14040838	14042742	.	1905	-	- && - && -	-
PGSC0003DMG400003250	6	D383	0.00011022	0.99097	0.00550505	1	-	ST4.03ch04	18057311	18058402	.	1092	-	- && - && PF07816:Protein of unknown function (DUF1645)	-
PGSC0003DMG400003341	3	D383	0.000313897	-0.52206	0.0214676	1	-	ST4.03ch04	69010127	69011934	.	1678	-	- && O49858.1 RecName: Full=Cytochrome P450 82A3; AltName: Full=Cytochrome P450 CP6 && PF00067:Cytochrome P450	p450
PGSC0003DMG400003341	3	Rookmaker	0.000474281	-0.48393	0.0311784	1	-	ST4.03ch04	69010127	69011934	.	1678	-	- && O49858.1 RecName: Full=Cytochrome P450 82A3; AltName: Full=Cytochrome P450 CP6 && PF00067:Cytochrome P450	p450
PGSC0003DMG400003375	3	Rookmaker	0.00019977	-0.86015	0.0238734	1	-	ST4.03ch06	55830386	55830798	.	413	-	- && P15688.2 RecName: Full=NADH-ubiquinone oxidoreductase chain 2; AltName: Full=NADH dehydrogenase subunit 2 && -	-
PGSC0003DMG400003393	6	D383	0.000865106	0.97038	0.015928	1	-	ST4.03ch12	32519859	32524974	.	3265	-	- && Q9MA92.2 RecName: Full=Filament-like plant protein 3; Short=AtFPP3 && PF05911:Filament-like plant protein, long coiled-coil	-
PGSC0003DMG400003422	6	D383	0.000192157	-1.88339	0.00736332	1	-	ST4.03ch09	44792686	44795614	.	657	-	- && - && -	-
PGSC0003DMG400003448	6	D383	0.000169626	-1.64177	0.00692701	1	-	ST4.03ch10	23960045	23961142	.	480	-	- && - && PF02298:Plastocyanin-like domain	Cu_bind_like
PGSC0003DMG400003448	6	Rookmaker	0.000369624	-1.42554	0.0125276	1	-	ST4.03ch10	23960045	23961142	.	480	-	- && - && PF02298:Plastocyanin-like domain	Cu_bind_like
PGSC0003DMG400003448	3	D383	0.000438367	-2.02502	0.024964	1	-	ST4.03ch10	23960045	23961142	.	480	-	- && - && PF02298:Plastocyanin-like domain	Cu_bind_like
PGSC0003DMG400003503	6	Rookmaker	0.000356955	0.54581	0.0123604	1	-	ST4.03ch02	40512412	40518101	.	2695	-	- && - && PF02545:Maf-like protein	Maf
PGSC0003DMG400003518	6	D383	0.000176318	1.22558	0.007078	1	-	ST4.03ch02	40270770	40271454	.	685	-	- && - && -	-
PGSC0003DMG400003521	6	Rookmaker	3.31374e-05	1.97392	0.00550137	0.649162	-	ST4.03ch02	40250760	40254403	.	1685	-	- && Q9FJZ3.1 RecName: Full=Mannan endo-1,4-beta-mannosidase 7; AltName: Full=Beta-mannanase 7; AltName: Full=Endo-beta-1,4-mannanase 7; Short=AtMAN7; Flags: Precursor && PF00150:Cellulase (glycosyl hydrolase family 5)	-
PGSC0003DMG400003521	6	D383	5.49252e-05	1.80732	0.00385658	1	-	ST4.03ch02	40250760	40254403	.	1685	-	- && Q9FJZ3.1 RecName: Full=Mannan endo-1,4-beta-mannosidase 7; AltName: Full=Beta-mannanase 7; AltName: Full=Endo-beta-1,4-mannanase 7; Short=AtMAN7; Flags: Precursor && PF00150:Cellulase (glycosyl hydrolase family 5)	-
PGSC0003DMG400003523	6	D383	0.000617047	0.86847	0.0132241	1	-	ST4.03ch02	40207315	40208554	.	1240	-	- && - && -	-
PGSC0003DMG400003523	3	D383	0.00033069	1.03046	0.0217455	1	-	ST4.03ch02	40207315	40208554	.	1240	-	- && - && -	-
PGSC0003DMG400003523	3	Rookmaker	0.000925004	0.8508	0.0415615	1	-	ST4.03ch02	40207315	40208554	.	1240	-	- && - && -	-
PGSC0003DMG400003530	6	D383	0.000489931	-4.85417	0.0114029	1	-	ST4.03ch02	40093256	40094404	.	1012	-	- && P22240.1 RecName: Full=Abscisic acid and environmental stress-inducible protein TAS14; AltName: Full=Dehydrin TAS14 && PF00257:Dehydrin	-
PGSC0003DMG400003546	6	Rookmaker	0.000277242	1.90345	0.0108841	1	-	ST4.03ch02	39788953	39792957	.	2021	-	- && Q42600.1 RecName: Full=Cytochrome P450 84A1; AltName: Full=Ferulate-5-hydroxylase; Short=F5H && PF00067:Cytochrome P450	p450
PGSC0003DMG400003546	6	D383	6.67337e-06	3.6554	0.00149999	0.130731	-	ST4.03ch02	39788953	39792957	.	2021	-	- && Q42600.1 RecName: Full=Cytochrome P450 84A1; AltName: Full=Ferulate-5-hydroxylase; Short=F5H && PF00067:Cytochrome P450	p450
PGSC0003DMG400003546	3	D383	0.000312658	3.15808	0.0214676	1	-	ST4.03ch02	39788953	39792957	.	2021	-	- && Q42600.1 RecName: Full=Cytochrome P450 84A1; AltName: Full=Ferulate-5-hydroxylase; Short=F5H && PF00067:Cytochrome P450	p450
PGSC0003DMG400003546	3	Rookmaker	0.000333207	3.12157	0.0278517	1	-	ST4.03ch02	39788953	39792957	.	2021	-	- && Q42600.1 RecName: Full=Cytochrome P450 84A1; AltName: Full=Ferulate-5-hydroxylase; Short=F5H && PF00067:Cytochrome P450	p450
PGSC0003DMG400003547	6	Rookmaker	0.000226084	-0.73995	0.00997508	1	-	ST4.03ch02	39736405	39745546	.	1852	-	- && Q9SD33.2 RecName: Full=UPF0183 protein At3g51130 && PF03676:Uncharacterised protein family (UPF0183)	-
PGSC0003DMG400003582	3	D383	0.000137421	0.55436	0.0138401	1	-	ST4.03ch02	39152018	39157637	.	1848	-	- && Q8RU74.1 RecName: Full=3-dehydroquinate synthase, chloroplastic; Flags: Precursor && PF01761:3-dehydroquinate synthase	-
PGSC0003DMG400003582	3	Rookmaker	0.000316113	0.47701	0.0276373	1	-	ST4.03ch02	39152018	39157637	.	1848	-	- && Q8RU74.1 RecName: Full=3-dehydroquinate synthase, chloroplastic; Flags: Precursor && PF01761:3-dehydroquinate synthase	-
PGSC0003DMG400003688	6	Rookmaker	6.32747e-05	-1.70574	0.00667735	1	-	ST4.03ch04	69899472	69900702	.	780	-	- && - && -	-
PGSC0003DMG400003695	6	Rookmaker	0.000166369	1.84667	0.00885642	1	-	ST4.03ch04	70010511	70014082	.	1140	-	- && Q9FJZ3.1 RecName: Full=Mannan endo-1,4-beta-mannosidase 7; AltName: Full=Beta-mannanase 7; AltName: Full=Endo-beta-1,4-mannanase 7; Short=AtMAN7; Flags: Precursor && PF00150:Cellulase (glycosyl hydrolase family 5)	-
PGSC0003DMG400003695	3	D383	7.42934e-05	2.59182	0.0099904	1	-	ST4.03ch04	70010511	70014082	.	1140	-	- && Q9FJZ3.1 RecName: Full=Mannan endo-1,4-beta-mannosidase 7; AltName: Full=Beta-mannanase 7; AltName: Full=Endo-beta-1,4-mannanase 7; Short=AtMAN7; Flags: Precursor && PF00150:Cellulase (glycosyl hydrolase family 5)	-
PGSC0003DMG400003695	3	Rookmaker	7.28968e-05	2.6005	0.0147222	1	-	ST4.03ch04	70010511	70014082	.	1140	-	- && Q9FJZ3.1 RecName: Full=Mannan endo-1,4-beta-mannosidase 7; AltName: Full=Beta-mannanase 7; AltName: Full=Endo-beta-1,4-mannanase 7; Short=AtMAN7; Flags: Precursor && PF00150:Cellulase (glycosyl hydrolase family 5)	-
PGSC0003DMG400003695	6	D383	2.40968e-05	2.59371	0.00268213	0.472056	-	ST4.03ch04	70010511	70014082	.	1140	-	- && Q9FJZ3.1 RecName: Full=Mannan endo-1,4-beta-mannosidase 7; AltName: Full=Beta-mannanase 7; AltName: Full=Endo-beta-1,4-mannanase 7; Short=AtMAN7; Flags: Precursor && PF00150:Cellulase (glycosyl hydrolase family 5)	-
PGSC0003DMG400003700	3	Rookmaker	0.000274369	-0.26105	0.0271459	1	-	ST4.03ch04	70128849	70135707	.	2028	-	- && Q40517.1 RecName: Full=Mitogen-activated protein kinase homolog NTF3; AltName: Full=P43 && PF00069:Protein kinase domain	Pkinase
PGSC0003DMG400003700	3	D383	0.000403797	-0.24324	0.0238977	1	-	ST4.03ch04	70128849	70135707	.	2028	-	- && Q40517.1 RecName: Full=Mitogen-activated protein kinase homolog NTF3; AltName: Full=P43 && PF00069:Protein kinase domain	Pkinase
PGSC0003DMG400003701	6	Rookmaker	0.000716429	0.76937	0.0173914	1	-	ST4.03ch04	70149225	70150659	.	1435	-	- && Q9LZP8.1 RecName: Full=bZIP transcription factor 53; Short=AtbZIP53 && PF00170:bZIP transcription factor	bZIP_1
PGSC0003DMG400003711	3	Rookmaker	0.000458575	-0.94283	0.0311369	1	-	ST4.03ch04	70449684	70451592	.	1584	-	- && Q9LQZ7.1 RecName: Full=B-box zinc finger protein 21; Short=AtBBX21; AltName: Full=Protein LONG HYPOCOTYL UNDER SHADE; AltName: Full=Protein SALT TOLERANCE HOMOLOG 2 && PF00643:B-box zinc finger	zf-B_box
PGSC0003DMG400003711	3	D383	0.000267218	-1.04086	0.0204484	1	-	ST4.03ch04	70449684	70451592	.	1584	-	- && Q9LQZ7.1 RecName: Full=B-box zinc finger protein 21; Short=AtBBX21; AltName: Full=Protein LONG HYPOCOTYL UNDER SHADE; AltName: Full=Protein SALT TOLERANCE HOMOLOG 2 && PF00643:B-box zinc finger	zf-B_box
PGSC0003DMG400003711	6	D383	5.61454e-05	-1.21131	0.00390173	1	-	ST4.03ch04	70449684	70451592	.	1584	-	- && Q9LQZ7.1 RecName: Full=B-box zinc finger protein 21; Short=AtBBX21; AltName: Full=Protein LONG HYPOCOTYL UNDER SHADE; AltName: Full=Protein SALT TOLERANCE HOMOLOG 2 && PF00643:B-box zinc finger	zf-B_box
PGSC0003DMG400003711	6	Rookmaker	9.59946e-05	-1.10212	0.00737464	1	-	ST4.03ch04	70449684	70451592	.	1584	-	- && Q9LQZ7.1 RecName: Full=B-box zinc finger protein 21; Short=AtBBX21; AltName: Full=Protein LONG HYPOCOTYL UNDER SHADE; AltName: Full=Protein SALT TOLERANCE HOMOLOG 2 && PF00643:B-box zinc finger	zf-B_box
PGSC0003DMG400003726	6	Rookmaker	0.000703776	-2.32468	0.0172492	1	-	ST4.03ch04	70714232	70717797	.	1347	-	- && Q8RUN2.1 RecName: Full=Cytokinin riboside 5'-monophosphate phosphoribohydrolase LOG1; AltName: Full=Protein LONELY GUY 1 && PF03641:Possible lysine decarboxylase	-
PGSC0003DMG400003726	6	D383	0.000999386	-2.17531	0.0174181	1	-	ST4.03ch04	70714232	70717797	.	1347	-	- && Q8RUN2.1 RecName: Full=Cytokinin riboside 5'-monophosphate phosphoribohydrolase LOG1; AltName: Full=Protein LONELY GUY 1 && PF03641:Possible lysine decarboxylase	-
PGSC0003DMG400003735	6	Rookmaker	0.000919165	-0.62943	0.0193273	1	-	ST4.03ch04	69834642	69840750	.	1978	-	- && Q9FRL3.1 RecName: Full=Sugar transporter ERD6-like 6 && PF00083:Sugar (and other) transporter	Sugar_tr
PGSC0003DMG400003746	6	D383	0.000137497	-0.91951	0.00619071	1	-	ST4.03ch04	70095272	70100628	.	1790	-	- && Q9SFZ3.2 RecName: Full=Transcription factor bHLH110; AltName: Full=Basic helix-loop-helix protein 110; Short=AtbHLH110; Short=bHLH 110; AltName: Full=Transcription factor EN 59; AltName: Full=bHLH transcription factor bHLH110 && -	-
PGSC0003DMG400003771	3	D383	0.000781672	1.35718	0.0322378	1	-	ST4.03ch04	70600273	70606494	.	3955	-	- && P93024.3 RecName: Full=Auxin response factor 5; AltName: Full=Auxin-responsive protein IAA24; AltName: Full=Transcription factor MONOPTEROS && -	-
PGSC0003DMG400003771	3	Rookmaker	0.000498703	1.47619	0.031602	1	-	ST4.03ch04	70600273	70606494	.	3955	-	- && P93024.3 RecName: Full=Auxin response factor 5; AltName: Full=Auxin-responsive protein IAA24; AltName: Full=Transcription factor MONOPTEROS && -	-
PGSC0003DMG400003771	6	D383	0.000837449	1.78736	0.0156244	1	-	ST4.03ch04	70600273	70606494	.	3955	-	- && P93024.3 RecName: Full=Auxin response factor 5; AltName: Full=Auxin-responsive protein IAA24; AltName: Full=Transcription factor MONOPTEROS && -	-
PGSC0003DMG400003812	6	D383	0.000584309	0.34322	0.0128161	1	-	ST4.03ch09	51357208	51360985	.	1844	-	- && - && PF03372:Endonuclease/Exonuclease/phosphatase family	Exo_endo_phos
PGSC0003DMG400003924	6	D383	0.000144582	0.46303	0.00630816	1	-	ST4.03ch08	53348422	53351431	.	2030	-	- && Q9LNA5.1 RecName: Full=ACT domain-containing protein ACR8; AltName: Full=Protein ACT DOMAIN REPEATS 8 && PF01842:ACT domain	ACT
PGSC0003DMG400003924	6	Rookmaker	2.86539e-05	0.61546	0.00519751	0.561331	-	ST4.03ch08	53348422	53351431	.	2030	-	- && Q9LNA5.1 RecName: Full=ACT domain-containing protein ACR8; AltName: Full=Protein ACT DOMAIN REPEATS 8 && PF01842:ACT domain	ACT
PGSC0003DMG400003941	6	D383	0.00087499	0.42735	0.0160047	1	-	ST4.03ch08	53495210	53501417	.	3406	-	- && Q9SZ63.2 RecName: Full=Nudix hydrolase 14, chloroplastic; Short=AtNUDT14; AltName: Full=ADP-sugar diphosphatase; Short=AtASPP; Flags: Precursor && PF00293:NUDIX domain	NUDIX
PGSC0003DMG400003946	6	Rookmaker	0.000620345	-1.39556	0.0162732	1	-	ST4.03ch08	53439822	53441658	.	1837	-	- && O49660.1 RecName: Full=Protein DETOXIFICATION 56; Short=AtDTX56; AltName: Full=Multidrug and toxic compound extrusion protein 56; Short=MATE protein 56; AltName: Full=Protein RESISTANT TO HIGH CARBON DIOXIDE 1 && PF01554:MatE	MatE
PGSC0003DMG400003947	6	D383	0.000194839	0.39869	0.00740841	1	-	ST4.03ch08	53415784	53421584	.	2093	-	- && Q9LPC6.2 RecName: Full=Kinesin-like protein KIN-UB; AltName: Full=AtKINUb; AltName: Full=Protein ARMADILLO REPEAT KINESIN2; AltName: Full=Protein ARMADILLO REPEAT-CONTAINING KINESIN 2 && PF00514:Armadillo/beta-catenin-like repeat	Arm
PGSC0003DMG400003947	6	Rookmaker	2.53307e-05	0.57113	0.00497241	0.496228	-	ST4.03ch08	53415784	53421584	.	2093	-	- && Q9LPC6.2 RecName: Full=Kinesin-like protein KIN-UB; AltName: Full=AtKINUb; AltName: Full=Protein ARMADILLO REPEAT KINESIN2; AltName: Full=Protein ARMADILLO REPEAT-CONTAINING KINESIN 2 && PF00514:Armadillo/beta-catenin-like repeat	Arm
PGSC0003DMG400003947	3	Rookmaker	0.000486152	0.58393	0.0315355	1	-	ST4.03ch08	53415784	53421584	.	2093	-	- && Q9LPC6.2 RecName: Full=Kinesin-like protein KIN-UB; AltName: Full=AtKINUb; AltName: Full=Protein ARMADILLO REPEAT KINESIN2; AltName: Full=Protein ARMADILLO REPEAT-CONTAINING KINESIN 2 && PF00514:Armadillo/beta-catenin-like repeat	Arm
PGSC0003DMG400003958	3	D383	0.000501628	0.97397	0.0258613	1	-	ST4.03ch08	53160033	53164674	.	2603	-	- && Q9CAL2.1 RecName: Full=Cysteine-rich receptor-like protein kinase 3; Short=Cysteine-rich RLK3; Flags: Precursor && PF08263:Leucine rich repeat N-terminal domain|PF13855:Leucine rich repeat|PF07714:Protein tyrosine kinase	Pkinase_Tyr
PGSC0003DMG400003958	6	D383	0.000650539	1.46488	0.0136419	1	-	ST4.03ch08	53160033	53164674	.	2603	-	- && Q9CAL2.1 RecName: Full=Cysteine-rich receptor-like protein kinase 3; Short=Cysteine-rich RLK3; Flags: Precursor && PF08263:Leucine rich repeat N-terminal domain|PF13855:Leucine rich repeat|PF07714:Protein tyrosine kinase	Pkinase_Tyr
PGSC0003DMG400003958	3	Rookmaker	0.000298167	1.07167	0.0271671	1	-	ST4.03ch08	53160033	53164674	.	2603	-	- && Q9CAL2.1 RecName: Full=Cysteine-rich receptor-like protein kinase 3; Short=Cysteine-rich RLK3; Flags: Precursor && PF08263:Leucine rich repeat N-terminal domain|PF13855:Leucine rich repeat|PF07714:Protein tyrosine kinase	Pkinase_Tyr
PGSC0003DMG400003986	6	D383	0.000460504	-1.35982	0.0110463	1	-	ST4.03ch11	7703252	7717516	.	1248	-	- && Q5M755.1 RecName: Full=Probable plastid-lipid-associated protein 7, chloroplastic; AltName: Full=Fibrillin-5; Flags: Precursor && PF00892:EamA-like transporter family|PF04755:PAP_fibrillin	DUF6
PGSC0003DMG400003992	6	Rookmaker	0.000600842	-0.65895	0.0160438	1	-	ST4.03ch11	7504589	7507512	.	1515	-	- && F4KFC7.1 RecName: Full=Probable mediator of RNA polymerase II transcription subunit 26c && PF08711:TFIIS helical bundle-like domain	-
PGSC0003DMG400004009	3	D383	0.000874393	0.83657	0.034129	1	-	ST4.03ch02	43582362	43586588	.	1961	-	- && Q93XX5.1 RecName: Full=PI-PLC X domain-containing protein At5g67130; Flags: Precursor && -	-
PGSC0003DMG400004009	3	Rookmaker	0.000396274	0.96974	0.0294498	1	-	ST4.03ch02	43582362	43586588	.	1961	-	- && Q93XX5.1 RecName: Full=PI-PLC X domain-containing protein At5g67130; Flags: Precursor && -	-
PGSC0003DMG400004009	6	Rookmaker	0.000208072	0.67723	0.00967737	1	-	ST4.03ch02	43582362	43586588	.	1961	-	- && Q93XX5.1 RecName: Full=PI-PLC X domain-containing protein At5g67130; Flags: Precursor && -	-
PGSC0003DMG400004020	6	D383	0.000570569	-1.26572	0.0126014	1	-	ST4.03ch02	43804309	43810444	.	2881	-	- && P93236.1 RecName: Full=Zeaxanthin epoxidase, chloroplastic; Flags: Precursor && PF00498:FHA domain|PF01494:FAD binding domain	FHA
PGSC0003DMG400004020	6	Rookmaker	0.000839998	-1.17704	0.018584	1	-	ST4.03ch02	43804309	43810444	.	2881	-	- && P93236.1 RecName: Full=Zeaxanthin epoxidase, chloroplastic; Flags: Precursor && PF00498:FHA domain|PF01494:FAD binding domain	FHA
PGSC0003DMG400004030	6	Rookmaker	0.000835135	-1.06725	0.018584	1	-	ST4.03ch02	43586853	43589172	.	1146	-	- && Q9FH99.1 RecName: Full=F-box protein At5g67140 && PF12937:F-box-like	-
PGSC0003DMG400004035	6	Rookmaker	0.000130048	0.79829	0.00830391	1	-	ST4.03ch02	43715824	43717524	.	1701	-	- && Q9FZ36.1 RecName: Full=Mitogen-activated protein kinase kinase kinase 2; AltName: Full=Arabidopsis NPK1-related protein kinase 2 && PF00069:Protein kinase domain	Pkinase
PGSC0003DMG400004069	6	Rookmaker	0.00020266	-0.55952	0.00956651	1	-	ST4.03ch06	50937281	50942365	.	2055	-	- && Q9M9A8.1 RecName: Full=Aspartyl protease APCB1; AltName: Full=Aspartyl protease cleaving BAG 1 && PF14543:Xylanase inhibitor N-terminal|PF14541:Xylanase inhibitor C-terminal	-
PGSC0003DMG400004095	6	Rookmaker	0.000680127	-0.43314	0.0169945	1	-	ST4.03ch07	11062851	11070929	.	1523	-	- && O04397.1 RecName: Full=Ferredoxin--NADP reductase, root-type isozyme, chloroplastic; Short=FNR; Flags: Precursor && PF00175:Oxidoreductase NAD-binding domain	NAD_binding_1
PGSC0003DMG400004140	6	Rookmaker	8.34082e-05	-0.78451	0.00704296	1	-	ST4.03ch04	47780361	47783455	.	2307	-	- && - && PF06101:Plant protein of unknown function (DUF946)	-
PGSC0003DMG400004218	3	D383	6.23835e-05	1.67505	0.00930097	1	-	ST4.03ch01	53648226	53649137	.	912	-	- && Q941F1.2 RecName: Full=Phospholipase A1-Igamma1, chloroplastic; Flags: Precursor && PF01764:Lipase (class 3)	Lipase_3
PGSC0003DMG400004218	6	D383	0.000181649	1.54407	0.00715781	1	-	ST4.03ch01	53648226	53649137	.	912	-	- && Q941F1.2 RecName: Full=Phospholipase A1-Igamma1, chloroplastic; Flags: Precursor && PF01764:Lipase (class 3)	Lipase_3
PGSC0003DMG400004218	3	Rookmaker	0.000469301	1.16559	0.0311369	1	-	ST4.03ch01	53648226	53649137	.	912	-	- && Q941F1.2 RecName: Full=Phospholipase A1-Igamma1, chloroplastic; Flags: Precursor && PF01764:Lipase (class 3)	Lipase_3
PGSC0003DMG400004264	3	D383	4.46982e-06	1.88562	0.00282502	0.0875638	-	ST4.03ch12	54192045	54192852	.	808	-	- && P81370.2 RecName: Full=Thaumatin-like protein; AltName: Allergen=Act d 2; Flags: Precursor && -	-
PGSC0003DMG400004264	6	D383	0.000135275	1.87415	0.00618851	1	-	ST4.03ch12	54192045	54192852	.	808	-	- && P81370.2 RecName: Full=Thaumatin-like protein; AltName: Allergen=Act d 2; Flags: Precursor && -	-
PGSC0003DMG400004264	3	Rookmaker	0.00051367	0.81884	0.0319251	1	-	ST4.03ch12	54192045	54192852	.	808	-	- && P81370.2 RecName: Full=Thaumatin-like protein; AltName: Allergen=Act d 2; Flags: Precursor && -	-
PGSC0003DMG400004272	3	D383	0.000839846	-0.51793	0.0333048	1	-	ST4.03ch12	61101391	61103964	.	1748	-	- && Q56WH1.2 RecName: Full=Tubulin alpha-3 chain >B9DHQ0.2 RecName: Full=Tubulin alpha-5 chain && PF00091:Tubulin/FtsZ family, GTPase domain|PF03953:Tubulin C-terminal domain	Tubulin
PGSC0003DMG400004272	6	Rookmaker	0.000226765	-0.49631	0.00997508	1	-	ST4.03ch12	61101391	61103964	.	1748	-	- && Q56WH1.2 RecName: Full=Tubulin alpha-3 chain >B9DHQ0.2 RecName: Full=Tubulin alpha-5 chain && PF00091:Tubulin/FtsZ family, GTPase domain|PF03953:Tubulin C-terminal domain	Tubulin
PGSC0003DMG400004283	6	D383	4.13488e-05	1.12576	0.00341863	0.810022	-	ST4.03ch12	61072513	61074352	.	1508	-	- && O80467.1 RecName: Full=Spermidine sinapoyl-CoA acyltransferase; Short=SDT; Short=Spermidine disinapoyl transferase && PF02458:Transferase family	-
PGSC0003DMG400004284	6	D383	0.000339583	1.45448	0.00945595	1	-	ST4.03ch12	61051700	61055154	.	3323	-	- && - && PF08263:Leucine rich repeat N-terminal domain|PF13855:Leucine rich repeat	LRRNT_2
PGSC0003DMG400004291	6	D383	2.80961e-05	-2.31653	0.00288169	0.550403	-	ST4.03ch12	6329642	6332333	.	2200	-	- && Q9LVE0.1 RecName: Full=Protein NRT1/ PTR FAMILY 6.4; Short=AtNPF6.4; AltName: Full=Nitrate transporter 1.3 && PF00854:POT family	-
PGSC0003DMG400004291	3	D383	0.000244892	-1.92871	0.0192622	1	-	ST4.03ch12	6329642	6332333	.	2200	-	- && Q9LVE0.1 RecName: Full=Protein NRT1/ PTR FAMILY 6.4; Short=AtNPF6.4; AltName: Full=Nitrate transporter 1.3 && PF00854:POT family	-
PGSC0003DMG400004291	6	Rookmaker	6.41358e-05	-2.0058	0.00667735	1	-	ST4.03ch12	6329642	6332333	.	2200	-	- && Q9LVE0.1 RecName: Full=Protein NRT1/ PTR FAMILY 6.4; Short=AtNPF6.4; AltName: Full=Nitrate transporter 1.3 && PF00854:POT family	-
PGSC0003DMG400004319	6	D383	3.61352e-05	1.87644	0.00324482	0.707889	-	ST4.03ch08	39280501	39286656	.	2249	-	- && A2CIR5.1 RecName: Full=Ankyrin repeat-containing protein NPR4; Short=OsNPR4 && PF13962:Domain of unknown function|PF12796:Ankyrin repeats (3 copies)	-
PGSC0003DMG400004329	6	Rookmaker	0.000256156	-1.36245	0.0105422	1	-	ST4.03ch10	18706038	18709729	.	1980	-	- && Q8VYE4.1 RecName: Full=Protein NRT1/ PTR FAMILY 4.5; Short=AtNPF4.5; AltName: Full=Protein ABA-IMPORTING TRANSPORTER 2 && PF00854:POT family	-
PGSC0003DMG400004329	6	D383	8.96373e-05	-1.64407	0.00494646	1	-	ST4.03ch10	18706038	18709729	.	1980	-	- && Q8VYE4.1 RecName: Full=Protein NRT1/ PTR FAMILY 4.5; Short=AtNPF4.5; AltName: Full=Protein ABA-IMPORTING TRANSPORTER 2 && PF00854:POT family	-
PGSC0003DMG400004383	6	D383	0.000184973	0.58657	0.00718971	1	-	ST4.03ch03	1535156	1542930	.	2918	-	- && Q304B9.1 RecName: Full=Neutral ceramidase; Short=N-CDase; Short=NCDase; AltName: Full=Acylsphingosine deacylase; AltName: Full=N-acylsphingosine amidohydrolase; Flags: Precursor && PF04734:Neutral/alkaline non-lysosomal ceramidase, N-terminal|PF17048:Neutral/alkaline non-lysosomal ceramidase, C-terminal	Ceramidase_alk
PGSC0003DMG400004383	6	Rookmaker	0.000550642	0.48058	0.0152623	1	-	ST4.03ch03	1535156	1542930	.	2918	-	- && Q304B9.1 RecName: Full=Neutral ceramidase; Short=N-CDase; Short=NCDase; AltName: Full=Acylsphingosine deacylase; AltName: Full=N-acylsphingosine amidohydrolase; Flags: Precursor && PF04734:Neutral/alkaline non-lysosomal ceramidase, N-terminal|PF17048:Neutral/alkaline non-lysosomal ceramidase, C-terminal	Ceramidase_alk
PGSC0003DMG400004404	6	D383	9.09839e-05	3.99401	0.00497095	1	-	ST4.03ch06	4847382	4850638	.	1148	-	- && Q38865.2 RecName: Full=Expansin-A6; Short=AtEXPA6; AltName: Full=Alpha-expansin-6; Short=At-EXP6; Short=AtEx6; AltName: Full=Ath-ExpAlpha-1.8; Flags: Precursor && PF01357:Pollen allergen|PF03330:Rare lipoprotein A (RlpA)-like double-psi beta-barrel	-
PGSC0003DMG400004404	3	D383	0.000473371	3.37943	0.0256879	1	-	ST4.03ch06	4847382	4850638	.	1148	-	- && Q38865.2 RecName: Full=Expansin-A6; Short=AtEXPA6; AltName: Full=Alpha-expansin-6; Short=At-EXP6; Short=AtEx6; AltName: Full=Ath-ExpAlpha-1.8; Flags: Precursor && PF01357:Pollen allergen|PF03330:Rare lipoprotein A (RlpA)-like double-psi beta-barrel	-
PGSC0003DMG400004404	6	Rookmaker	0.000184589	3.52085	0.0092959	1	-	ST4.03ch06	4847382	4850638	.	1148	-	- && Q38865.2 RecName: Full=Expansin-A6; Short=AtEXPA6; AltName: Full=Alpha-expansin-6; Short=At-EXP6; Short=AtEx6; AltName: Full=Ath-ExpAlpha-1.8; Flags: Precursor && PF01357:Pollen allergen|PF03330:Rare lipoprotein A (RlpA)-like double-psi beta-barrel	-
PGSC0003DMG400004404	3	Rookmaker	0.000367218	3.54127	0.0290926	1	-	ST4.03ch06	4847382	4850638	.	1148	-	- && Q38865.2 RecName: Full=Expansin-A6; Short=AtEXPA6; AltName: Full=Alpha-expansin-6; Short=At-EXP6; Short=AtEx6; AltName: Full=Ath-ExpAlpha-1.8; Flags: Precursor && PF01357:Pollen allergen|PF03330:Rare lipoprotein A (RlpA)-like double-psi beta-barrel	-
PGSC0003DMG400004418	3	D383	0.000495499	1.2499	0.0258613	1	-	ST4.03ch09	15532653	15533688	.	1036	-	- && Q9LZW2.1 RecName: Full=Transcription repressor OFP1; AltName: Full=Ovate family protein 1; Short=AtOFP1 && PF13724:DNA-binding domain|PF04844:Transcriptional repressor, ovate	-
PGSC0003DMG400004524	3	D383	0.000813287	-1.19836	0.0327502	1	-	ST4.03ch02	16706399	16707087	.	689	-	- && Q9FJB5.1 RecName: Full=Disease resistance RPP8-like protein 3 && -	-
PGSC0003DMG400004583	3	Rookmaker	0.000249788	-0.52631	0.0258907	1	-	ST4.03ch12	59505180	59510840	.	1370	-	- && Q9C5Z2.2 RecName: Full=Eukaryotic translation initiation factor 3 subunit H; Short=eIF3h; AltName: Full=Eukaryotic translation initiation factor 3 subunit 3; AltName: Full=eIF-3-gamma; AltName: Full=eIF3 p38 subunit && PF01398:JAB1/Mov34/MPN/PAD-1 ubiquitin protease	Mov34
PGSC0003DMG400004594	6	Rookmaker	7.61312e-05	-0.43994	0.00680627	1	-	ST4.03ch12	59626798	59635560	.	1669	-	- && B9DFG5.1 RecName: Full=PTI1-like tyrosine-protein kinase 3; Short=PTI1-3 && PF07714:Protein tyrosine kinase	Pkinase_Tyr
PGSC0003DMG400004594	6	D383	0.000945516	-0.27802	0.0167778	1	-	ST4.03ch12	59626798	59635560	.	1669	-	- && B9DFG5.1 RecName: Full=PTI1-like tyrosine-protein kinase 3; Short=PTI1-3 && PF07714:Protein tyrosine kinase	Pkinase_Tyr
PGSC0003DMG400004594	3	D383	0.000151703	-0.40724	0.0142565	1	-	ST4.03ch12	59626798	59635560	.	1669	-	- && B9DFG5.1 RecName: Full=PTI1-like tyrosine-protein kinase 3; Short=PTI1-3 && PF07714:Protein tyrosine kinase	Pkinase_Tyr
PGSC0003DMG400004595	6	D383	0.000886253	-1.56682	0.0161167	1	-	ST4.03ch12	59678346	59679244	.	743	-	- && Q9M1Q9.2 RecName: Full=ABC transporter B family member 21; Short=ABC transporter ABCB.21; Short=AtABCB21; AltName: Full=Multidrug resistance protein 17; AltName: Full=P-glycoprotein 21 && PF00005:ABC transporter	ABC_tran
PGSC0003DMG400004602	3	Rookmaker	0.000299712	-0.61435	0.0271671	1	-	ST4.03ch12	59774396	59781563	.	1678	-	- && Q9LRP1.1 RecName: Full=Novel plant SNARE 13; Short=AtNPSN13 && PF03908:Sec20	-
PGSC0003DMG400004602	6	D383	0.000392838	-0.6131	0.0102746	1	-	ST4.03ch12	59774396	59781563	.	1678	-	- && Q9LRP1.1 RecName: Full=Novel plant SNARE 13; Short=AtNPSN13 && PF03908:Sec20	-
PGSC0003DMG400004602	6	Rookmaker	0.000617627	-0.56378	0.0162407	1	-	ST4.03ch12	59774396	59781563	.	1678	-	- && Q9LRP1.1 RecName: Full=Novel plant SNARE 13; Short=AtNPSN13 && PF03908:Sec20	-
PGSC0003DMG400004602	3	D383	0.000574073	-0.54502	0.0275343	1	-	ST4.03ch12	59774396	59781563	.	1678	-	- && Q9LRP1.1 RecName: Full=Novel plant SNARE 13; Short=AtNPSN13 && PF03908:Sec20	-
PGSC0003DMG400004655	6	D383	0.00076705	-1.0146	0.0149816	1	-	ST4.03ch12	60520926	60524512	.	1239	-	- && Q84VQ1.1 RecName: Full=SNF1-related protein kinase regulatory subunit beta-1; Short=AKIN subunit beta-1; Short=AKINB1; Short=AKINbeta1 && PF04739:5'-AMP-activated protein kinase beta subunit, interaction domain|PF16561:Glycogen recognition site of AMP-activated protein kinase	-
PGSC0003DMG400004655	6	Rookmaker	0.000279519	-1.22294	0.0109297	1	-	ST4.03ch12	60520926	60524512	.	1239	-	- && Q84VQ1.1 RecName: Full=SNF1-related protein kinase regulatory subunit beta-1; Short=AKIN subunit beta-1; Short=AKINB1; Short=AKINbeta1 && PF04739:5'-AMP-activated protein kinase beta subunit, interaction domain|PF16561:Glycogen recognition site of AMP-activated protein kinase	-
PGSC0003DMG400004662	6	Rookmaker	0.000548322	-0.86519	0.0152572	1	-	ST4.03ch12	59294378	59298391	.	1700	-	- && Q94BZ5.1 RecName: Full=Heat stress transcription factor A-5; Short=AtHsfA5; AltName: Full=AtHsf-12 && PF00447:HSF-type DNA-binding	HSF_DNA-bind
PGSC0003DMG400004681	3	Rookmaker	0.000372618	-0.66546	0.0291984	1	-	ST4.03ch12	59696641	59702825	.	4371	-	- && Q9FWX7.1 RecName: Full=ABC transporter B family member 11; Short=ABC transporter ABCB.11; Short=AtABCB11; AltName: Full=Multidrug resistance protein 8; AltName: Full=P-glycoprotein 11 && PF00664:ABC transporter transmembrane region|PF00005:ABC transporter	ABC_membrane
PGSC0003DMG400004681	3	D383	0.000496932	-0.63105	0.0258613	1	-	ST4.03ch12	59696641	59702825	.	4371	-	- && Q9FWX7.1 RecName: Full=ABC transporter B family member 11; Short=ABC transporter ABCB.11; Short=AtABCB11; AltName: Full=Multidrug resistance protein 8; AltName: Full=P-glycoprotein 11 && PF00664:ABC transporter transmembrane region|PF00005:ABC transporter	ABC_membrane
PGSC0003DMG400004691	6	Rookmaker	0.000282353	-0.77424	0.0109818	1	-	ST4.03ch12	59857202	59862295	.	1149	-	- && O48649.3 RecName: Full=ADP-ribosylation factor 1 && PF00025:ADP-ribosylation factor family	Arf
PGSC0003DMG400004705	6	D383	9.80308e-05	1.56751	0.00509396	1	-	ST4.03ch12	60173857	60174442	.	586	-	- && - && -	-
PGSC0003DMG400004743	6	Rookmaker	0.000832535	0.56784	0.0185756	1	-	ST4.03ch08	52653876	52657425	.	2974	-	- && - && PF05904:Plant protein of unknown function (DUF863)	-
PGSC0003DMG400004810	6	Rookmaker	0.000921035	-1.94283	0.0193273	1	-	ST4.03ch08	52347058	52349042	.	1985	-	- && Q940R4.1 RecName: Full=Probable aspartyl protease At4g16563; Flags: Precursor && PF14541:Xylanase inhibitor C-terminal|PF14543:Xylanase inhibitor N-terminal	-
PGSC0003DMG400004810	6	D383	0.000654306	-2.07234	0.0136505	1	-	ST4.03ch08	52347058	52349042	.	1985	-	- && Q940R4.1 RecName: Full=Probable aspartyl protease At4g16563; Flags: Precursor && PF14541:Xylanase inhibitor C-terminal|PF14543:Xylanase inhibitor N-terminal	-
PGSC0003DMG400004818	6	D383	0.000695093	-1.40574	0.0142585	1	-	ST4.03ch08	52218879	52220049	.	1171	-	- && O23507.1 RecName: Full=Metalloendoproteinase 1-MMP; Short=At1-MMP; Flags: Precursor && PF01471:Putative peptidoglycan binding domain|PF00413:Matrixin	PG_binding_1
PGSC0003DMG400004824	6	D383	0.000328434	1.16265	0.00929771	1	-	ST4.03ch08	52094377	52096854	.	2340	-	- && Q9SBQ9.1 RecName: Full=Flavonoid 3'-monooxygenase; AltName: Full=Cytochrome P450 75B2; AltName: Full=Flavonoid 3'-hydroxylase [Petunia x hybrida] && -	-
PGSC0003DMG400004824	6	Rookmaker	0.000857729	0.97259	0.0187525	1	-	ST4.03ch08	52094377	52096854	.	2340	-	- && Q9SBQ9.1 RecName: Full=Flavonoid 3'-monooxygenase; AltName: Full=Cytochrome P450 75B2; AltName: Full=Flavonoid 3'-hydroxylase [Petunia x hybrida] && -	-
PGSC0003DMG400004860	6	D383	8.12602e-05	1.35927	0.00473387	1	-	ST4.03ch06	48515588	48517771	.	1714	-	- && Q9CAH1.1 RecName: Full=Putative receptor-like protein kinase At1g72540 && PF07714:Protein tyrosine kinase	Pkinase_Tyr
PGSC0003DMG400004872	6	D383	0.000182163	2.4781	0.00715781	1	-	ST4.03ch06	48993996	48997450	.	1468	-	- && Q8L799.1 RecName: Full=Inositol oxygenase 1; AltName: Full=Myo-inositol oxygenase 1; Short=AtMIOX1; Short=MI oxygenase 1 && PF05153:Myo-inositol oxygenase	-
PGSC0003DMG400004872	6	Rookmaker	0.000676376	1.9484	0.0169894	1	-	ST4.03ch06	48993996	48997450	.	1468	-	- && Q8L799.1 RecName: Full=Inositol oxygenase 1; AltName: Full=Myo-inositol oxygenase 1; Short=AtMIOX1; Short=MI oxygenase 1 && PF05153:Myo-inositol oxygenase	-
PGSC0003DMG400004921	6	Rookmaker	0.000106704	1.81617	0.00777077	1	-	ST4.03ch04	66588307	66592231	.	2754	-	- && Q38914.2 RecName: Full=AP2-like ethylene-responsive transcription factor ANT; AltName: Full=Complementing a protein kinase C mutant protein 1; AltName: Full=Protein AINTEGUMENTA; AltName: Full=Protein DRAGON; AltName: Full=Protein OVULE MUTANT && PF00847:AP2 domain	AP2
PGSC0003DMG400004921	6	D383	0.000331399	1.48115	0.00934116	1	-	ST4.03ch04	66588307	66592231	.	2754	-	- && Q38914.2 RecName: Full=AP2-like ethylene-responsive transcription factor ANT; AltName: Full=Complementing a protein kinase C mutant protein 1; AltName: Full=Protein AINTEGUMENTA; AltName: Full=Protein DRAGON; AltName: Full=Protein OVULE MUTANT && PF00847:AP2 domain	AP2
PGSC0003DMG400004921	3	Rookmaker	0.000427062	1.71812	0.0301687	1	-	ST4.03ch04	66588307	66592231	.	2754	-	- && Q38914.2 RecName: Full=AP2-like ethylene-responsive transcription factor ANT; AltName: Full=Complementing a protein kinase C mutant protein 1; AltName: Full=Protein AINTEGUMENTA; AltName: Full=Protein DRAGON; AltName: Full=Protein OVULE MUTANT && PF00847:AP2 domain	AP2
PGSC0003DMG400004940	6	D383	0.00016679	3.00079	0.00686431	1	-	ST4.03ch04	66777823	66778420	.	598	-	- && - && -	-
PGSC0003DMG400004940	3	D383	3.77911e-05	2.20326	0.00689165	0.740327	-	ST4.03ch04	66777823	66778420	.	598	-	- && - && -	-
PGSC0003DMG400004940	6	Rookmaker	0.000682822	2.31819	0.0170184	1	-	ST4.03ch04	66777823	66778420	.	598	-	- && - && -	-
PGSC0003DMG400004940	3	Rookmaker	0.000145316	1.73772	0.0207898	1	-	ST4.03ch04	66777823	66778420	.	598	-	- && - && -	-
PGSC0003DMG400004952	6	D383	0.00011389	2.36172	0.00559172	1	-	ST4.03ch04	66257239	66257757	.	519	-	- && - && -	-
PGSC0003DMG400004961	6	D383	0.000206431	1.67838	0.00758479	1	-	ST4.03ch04	66074335	66079024	.	1870	-	- && P92934.1 RecName: Full=Amino acid permease 6; AltName: Full=Amino acid transporter AAP6 && PF01490:Transmembrane amino acid transporter protein	Aa_trans
PGSC0003DMG400004961	3	D383	0.000972458	1.74003	0.0361557	1	-	ST4.03ch04	66074335	66079024	.	1870	-	- && P92934.1 RecName: Full=Amino acid permease 6; AltName: Full=Amino acid transporter AAP6 && PF01490:Transmembrane amino acid transporter protein	Aa_trans
PGSC0003DMG400004963	6	D383	0.000170805	-0.84067	0.00694861	1	-	ST4.03ch04	66009711	66013149	.	3115	-	- && Q9SGP2.1 RecName: Full=Receptor-like protein kinase HSL1; AltName: Full=Protein HAESA-LIKE1; Flags: Precursor && PF00069:Protein kinase domain	Pkinase
PGSC0003DMG400004963	6	Rookmaker	0.000104168	-0.91818	0.00770058	1	-	ST4.03ch04	66009711	66013149	.	3115	-	- && Q9SGP2.1 RecName: Full=Receptor-like protein kinase HSL1; AltName: Full=Protein HAESA-LIKE1; Flags: Precursor && PF00069:Protein kinase domain	Pkinase
PGSC0003DMG400004963	3	D383	0.0002395	-0.78969	0.0189952	1	-	ST4.03ch04	66009711	66013149	.	3115	-	- && Q9SGP2.1 RecName: Full=Receptor-like protein kinase HSL1; AltName: Full=Protein HAESA-LIKE1; Flags: Precursor && PF00069:Protein kinase domain	Pkinase
PGSC0003DMG400004966	6	D383	0.000708565	0.94899	0.0143945	1	-	ST4.03ch04	65969195	65972929	.	3290	-	- && Q9LJM4.1 RecName: Full=Receptor-like protein kinase HAIKU2; Flags: Precursor && PF00069:Protein kinase domain|PF08263:Leucine rich repeat N-terminal domain	Pkinase
PGSC0003DMG400005056	6	Rookmaker	5.09686e-05	-0.9046	0.00635972	0.998476	-	ST4.03ch03	2164258	2171987	.	1825	-	- && Q8L7L1.1 RecName: Full=Sphingosine kinase 1 && PF00781:Diacylglycerol kinase catalytic domain	-
PGSC0003DMG400005062	6	D383	0.000213984	3.10552	0.00759617	1	-	ST4.03ch03	2281928	2284960	.	1282	-	- && P15004.1 RecName: Full=Suberization-associated anionic peroxidase 2; AltName: Full=TMP2; Flags: Precursor && PF00141:Peroxidase	-
PGSC0003DMG400005063	6	Rookmaker	0.000415376	-0.83325	0.0132921	1	-	ST4.03ch03	2291678	2292352	.	675	-	- && Q9LSQ6.1 RecName: Full=Calcium-binding protein PBP1; AltName: Full=KIC-related protein 2; AltName: Full=PINOID-binding protein 1 && PF13833:EF-hand domain pair	-
PGSC0003DMG400005103	3	D383	0.00015113	1.95447	0.0142565	1	-	ST4.03ch01	83136717	83140122	.	3309	-	- && Q9LJM4.1 RecName: Full=Receptor-like protein kinase HAIKU2; Flags: Precursor && PF00069:Protein kinase domain|PF13855:Leucine rich repeat	Pkinase
PGSC0003DMG400005103	6	D383	0.000627675	1.83159	0.0133364	1	-	ST4.03ch01	83136717	83140122	.	3309	-	- && Q9LJM4.1 RecName: Full=Receptor-like protein kinase HAIKU2; Flags: Precursor && PF00069:Protein kinase domain|PF13855:Leucine rich repeat	Pkinase
PGSC0003DMG400005103	3	Rookmaker	0.000135356	1.99334	0.0205552	1	-	ST4.03ch01	83136717	83140122	.	3309	-	- && Q9LJM4.1 RecName: Full=Receptor-like protein kinase HAIKU2; Flags: Precursor && PF00069:Protein kinase domain|PF13855:Leucine rich repeat	Pkinase
PGSC0003DMG400005148	3	Rookmaker	0.000399363	-0.22783	0.0294498	1	-	ST4.03ch04	69520552	69527448	.	1976	-	- && O48786.1 RecName: Full=Cytochrome P450 734A1; AltName: Full=Protein PHYB ACTIVATION-TAGGED SUPPRESSOR 1 && PF00067:Cytochrome P450	p450
PGSC0003DMG400005187	6	Rookmaker	0.000916774	-0.50683	0.0193273	1	-	ST4.03ch06	47249480	47253114	.	1382	-	- && - && -	-
PGSC0003DMG400005236	6	Rookmaker	0.000913114	-1.21846	0.0193273	1	-	ST4.03ch01	8878654	8879542	.	889	-	- && - && PF02519:Auxin responsive protein	Auxin_inducible
PGSC0003DMG400005245	6	D383	0.000118519	0.88012	0.00570463	1	-	ST4.03ch03	36669145	36672504	.	1405	-	- && Q7XJE6.1 RecName: Full=Metacaspase-1; Short=AtMC1; AltName: Full=Metacaspase 1b; Short=AtMCP1b; AltName: Full=Protein LSD ONE LIKE 3 && PF00656:Caspase domain|PF06943:LSD1 zinc finger	Peptidase_C14
PGSC0003DMG400005245	3	D383	0.000158742	1.0533	0.014397	1	-	ST4.03ch03	36669145	36672504	.	1405	-	- && Q7XJE6.1 RecName: Full=Metacaspase-1; Short=AtMC1; AltName: Full=Metacaspase 1b; Short=AtMCP1b; AltName: Full=Protein LSD ONE LIKE 3 && PF00656:Caspase domain|PF06943:LSD1 zinc finger	Peptidase_C14
PGSC0003DMG400005245	3	Rookmaker	0.000619336	0.8214	0.0348501	1	-	ST4.03ch03	36669145	36672504	.	1405	-	- && Q7XJE6.1 RecName: Full=Metacaspase-1; Short=AtMC1; AltName: Full=Metacaspase 1b; Short=AtMCP1b; AltName: Full=Protein LSD ONE LIKE 3 && PF00656:Caspase domain|PF06943:LSD1 zinc finger	Peptidase_C14
PGSC0003DMG400005254	3	Rookmaker	0.000360922	0.59172	0.0289751	1	-	ST4.03ch03	36316440	36319396	.	2512	-	- && Q9LVM0.1 RecName: Full=Probable inactive receptor kinase At5g58300; Flags: Precursor && PF00069:Protein kinase domain	Pkinase
PGSC0003DMG400005361	3	D383	1.30258e-05	2.23249	0.00419393	0.255176	-	ST4.03ch04	30424953	30429561	.	2107	-	- && O04153.2 RecName: Full=Calreticulin-3; AltName: Full=Protein PRIORITY IN SWEET LIFE 1; Flags: Precursor && PF00262:Calreticulin family	-
PGSC0003DMG400005361	6	D383	3.508e-06	2.72863	0.00112659	0.0687218	-	ST4.03ch04	30424953	30429561	.	2107	-	- && O04153.2 RecName: Full=Calreticulin-3; AltName: Full=Protein PRIORITY IN SWEET LIFE 1; Flags: Precursor && PF00262:Calreticulin family	-
PGSC0003DMG400005365	6	D383	0.000117887	2.36607	0.00569477	1	-	ST4.03ch12	13247905	13252546	.	3371	-	- && Q8S0F0.1 RecName: Full=Formin-like protein 1; AltName: Full=OsFH1; Flags: Precursor && PF02181:Formin Homology 2 Domain	FH2
PGSC0003DMG400005365	3	Rookmaker	2.51068e-05	1.81057	0.0100376	0.491842	-	ST4.03ch12	13247905	13252546	.	3371	-	- && Q8S0F0.1 RecName: Full=Formin-like protein 1; AltName: Full=OsFH1; Flags: Precursor && PF02181:Formin Homology 2 Domain	FH2
PGSC0003DMG400005365	6	Rookmaker	0.000124659	2.34268	0.0082929	1	-	ST4.03ch12	13247905	13252546	.	3371	-	- && Q8S0F0.1 RecName: Full=Formin-like protein 1; AltName: Full=OsFH1; Flags: Precursor && PF02181:Formin Homology 2 Domain	FH2
PGSC0003DMG400005365	3	D383	4.26545e-05	1.65123	0.00747209	0.835603	-	ST4.03ch12	13247905	13252546	.	3371	-	- && Q8S0F0.1 RecName: Full=Formin-like protein 1; AltName: Full=OsFH1; Flags: Precursor && PF02181:Formin Homology 2 Domain	FH2
PGSC0003DMG400005376	6	Rookmaker	4.87299e-05	-2.89184	0.00623317	0.95462	-	ST4.03ch07	20497470	20498915	.	829	-	- && - && -	-
PGSC0003DMG400005376	6	D383	0.000162149	-2.33796	0.0067729	1	-	ST4.03ch07	20497470	20498915	.	829	-	- && - && -	-
PGSC0003DMG400005390	6	D383	0.000192446	1.20752	0.00736332	1	-	ST4.03ch12	40585316	40588759	.	1795	-	- && Q9C9T2.1 RecName: Full=Protein SAR DEFICIENT 1 && PF07887:Calmodulin binding protein-like	-
PGSC0003DMG400005418	6	Rookmaker	0.000109844	1.18462	0.00788219	1	-	ST4.03ch09	21190951	21193123	.	1557	-	- && Q9LSE7.1 RecName: Full=Cytochrome b561 and DOMON domain-containing protein At3g25290; AltName: Full=Protein b561A.tha3; Flags: Precursor && PF03188:Eukaryotic cytochrome b561|PF04526:Protein of unknown function (DUF568)	Cytochrom_B561
PGSC0003DMG400005418	6	D383	7.85396e-05	1.25706	0.00472001	1	-	ST4.03ch09	21190951	21193123	.	1557	-	- && Q9LSE7.1 RecName: Full=Cytochrome b561 and DOMON domain-containing protein At3g25290; AltName: Full=Protein b561A.tha3; Flags: Precursor && PF03188:Eukaryotic cytochrome b561|PF04526:Protein of unknown function (DUF568)	Cytochrom_B561
PGSC0003DMG400005419	6	D383	1.1352e-05	2.20694	0.00193509	0.222386	-	ST4.03ch09	21264193	21266831	.	1219	-	- && Q9SRS5.1 RecName: Full=Ras-related protein RABA5b; Short=AtRABA5b && PF00071:Ras family	Ras
PGSC0003DMG400005419	6	Rookmaker	8.31654e-05	1.56129	0.00704296	1	-	ST4.03ch09	21264193	21266831	.	1219	-	- && Q9SRS5.1 RecName: Full=Ras-related protein RABA5b; Short=AtRABA5b && PF00071:Ras family	Ras
PGSC0003DMG400005419	3	Rookmaker	4.66057e-05	1.89002	0.0125069	0.913006	-	ST4.03ch09	21264193	21266831	.	1219	-	- && Q9SRS5.1 RecName: Full=Ras-related protein RABA5b; Short=AtRABA5b && PF00071:Ras family	Ras
PGSC0003DMG400005419	3	D383	6.48479e-05	1.78374	0.00939071	1	-	ST4.03ch09	21264193	21266831	.	1219	-	- && Q9SRS5.1 RecName: Full=Ras-related protein RABA5b; Short=AtRABA5b && PF00071:Ras family	Ras
PGSC0003DMG400005426	6	Rookmaker	0.000921475	2.45418	0.0193273	1	-	ST4.03ch01	23816874	23817628	.	755	-	- && Q9C523.1 RecName: Full=Dirigent protein 19; Short=AtDIR19; Flags: Precursor && PF03018:Dirigent-like protein	-
PGSC0003DMG400005426	6	D383	0.000283435	3.05495	0.00867524	1	-	ST4.03ch01	23816874	23817628	.	755	-	- && Q9C523.1 RecName: Full=Dirigent protein 19; Short=AtDIR19; Flags: Precursor && PF03018:Dirigent-like protein	-
PGSC0003DMG400005426	3	D383	0.00038424	2.59988	0.0232365	1	-	ST4.03ch01	23816874	23817628	.	755	-	- && Q9C523.1 RecName: Full=Dirigent protein 19; Short=AtDIR19; Flags: Precursor && PF03018:Dirigent-like protein	-
PGSC0003DMG400005476	6	D383	0.000473201	0.96859	0.0112228	1	-	ST4.03ch03	6566147	6567290	.	1144	-	- && Q9LZP8.1 RecName: Full=bZIP transcription factor 53; Short=AtbZIP53 && PF00170:bZIP transcription factor	bZIP_1
PGSC0003DMG400005476	3	D383	0.000409876	0.96305	0.0238977	1	-	ST4.03ch03	6566147	6567290	.	1144	-	- && Q9LZP8.1 RecName: Full=bZIP transcription factor 53; Short=AtbZIP53 && PF00170:bZIP transcription factor	bZIP_1
PGSC0003DMG400005476	3	Rookmaker	0.00054486	0.91364	0.0329107	1	-	ST4.03ch03	6566147	6567290	.	1144	-	- && Q9LZP8.1 RecName: Full=bZIP transcription factor 53; Short=AtbZIP53 && PF00170:bZIP transcription factor	bZIP_1
PGSC0003DMG400005492	6	D383	0.000164768	1.93815	0.00685277	1	-	ST4.03ch05	36342746	36347409	.	2257	-	- && P45733.1 RecName: Full=Phenylalanine ammonia-lyase && PF00221:Aromatic amino acid lyase	-
PGSC0003DMG400005492	3	Rookmaker	1.55166e-05	1.6407	0.00823008	0.303971	-	ST4.03ch05	36342746	36347409	.	2257	-	- && P45733.1 RecName: Full=Phenylalanine ammonia-lyase && PF00221:Aromatic amino acid lyase	-
PGSC0003DMG400005492	3	D383	5.52384e-06	1.95828	0.00290239	0.108212	-	ST4.03ch05	36342746	36347409	.	2257	-	- && P45733.1 RecName: Full=Phenylalanine ammonia-lyase && PF00221:Aromatic amino acid lyase	-
PGSC0003DMG400005612	6	D383	0.000286616	0.33092	0.00871084	1	-	ST4.03ch03	59468042	59471816	.	2311	-	- && O24381.2 RecName: Full=Plastidic ATP/ADP-transporter && PF03219:TLC ATP/ADP transporter	-
PGSC0003DMG400005619	3	Rookmaker	0.000862727	0.23525	0.0405296	1	-	ST4.03ch03	59358202	59361733	.	2592	-	- && - && PF05699:hAT family C-terminal dimerisation region|PF14372:Domain of unknown function (DUF4413)	hATC
PGSC0003DMG400005619	6	Rookmaker	0.000180228	0.48284	0.00919442	1	-	ST4.03ch03	59358202	59361733	.	2592	-	- && - && PF05699:hAT family C-terminal dimerisation region|PF14372:Domain of unknown function (DUF4413)	hATC
PGSC0003DMG400005621	6	Rookmaker	0.000269798	0.69184	0.0108085	1	-	ST4.03ch03	59318893	59320305	.	1413	-	- && Q6J9S1.1 RecName: Full=Ethylene-responsive transcription factor RAP2-11; AltName: Full=Protein RELATED TO APETALA2 11 && PF00847:AP2 domain	AP2
PGSC0003DMG400005649	6	D383	6.55805e-06	1.94543	0.00149999	0.128472	-	ST4.03ch03	58783397	58786432	.	1821	-	- && Q9C9T2.1 RecName: Full=Protein SAR DEFICIENT 1 && PF07887:Calmodulin binding protein-like	-
PGSC0003DMG400005661	6	D383	0.000327256	0.9949	0.00927777	1	-	ST4.03ch03	58560065	58563212	.	1771	-	- && Q9FHB6.1 RecName: Full=Protein DETOXIFICATION 16; Short=AtDTX16; AltName: Full=Multidrug and toxic compound extrusion protein 16; Short=MATE protein 16 && PF01554:MatE	MatE
PGSC0003DMG400005672	6	Rookmaker	0.000875094	0.46895	0.0188801	1	-	ST4.03ch03	58331026	58334188	.	1525	-	- && - && PF15072:Domain of unknown function (DUF4539)	-
PGSC0003DMG400005756	3	Rookmaker	0.000822589	-0.88968	0.0398874	1	-	ST4.03ch03	58242538	58246229	.	574	-	- && - && -	-
PGSC0003DMG400005762	6	D383	2.7736e-05	3.68318	0.00285972	0.543348	-	ST4.03ch03	59068401	59068984	.	584	-	- && - && -	-
PGSC0003DMG400005762	3	D383	0.000140929	3.51146	0.0140142	1	-	ST4.03ch03	59068401	59068984	.	584	-	- && - && -	-
PGSC0003DMG400005774	3	D383	3.94442e-06	2.33173	0.00275969	0.0772712	-	ST4.03ch08	4751904	4754698	.	1240	-	- && Q8L4D8.1 RecName: Full=Protein IQ-DOMAIN 31 && PF13178:Protein of unknown function (DUF4005)	-
PGSC0003DMG400005774	6	Rookmaker	0.000167841	1.81099	0.0088865	1	-	ST4.03ch08	4751904	4754698	.	1240	-	- && Q8L4D8.1 RecName: Full=Protein IQ-DOMAIN 31 && PF13178:Protein of unknown function (DUF4005)	-
PGSC0003DMG400005774	3	Rookmaker	8.65482e-06	2.03913	0.00710111	0.169548	-	ST4.03ch08	4751904	4754698	.	1240	-	- && Q8L4D8.1 RecName: Full=Protein IQ-DOMAIN 31 && PF13178:Protein of unknown function (DUF4005)	-
PGSC0003DMG400005774	6	D383	0.00016511	1.81633	0.00685277	1	-	ST4.03ch08	4751904	4754698	.	1240	-	- && Q8L4D8.1 RecName: Full=Protein IQ-DOMAIN 31 && PF13178:Protein of unknown function (DUF4005)	-
PGSC0003DMG400005825	6	D383	0.000346308	0.59314	0.00958217	1	-	ST4.03ch08	4910023	4913231	.	1832	-	- && P31531.1 RecName: Full=1-aminocyclopropane-1-carboxylate synthase; Short=ACC synthase; AltName: Full=S-adenosyl-L-methionine methylthioadenosine-lyase && PF00155:Aminotransferase class I and II	Aminotran_1_2
PGSC0003DMG400005835	3	D383	0.000681777	1.46162	0.0302172	1	-	ST4.03ch08	5067454	5069479	.	1604	-	- && Q9SUP6.1 RecName: Full=Probable WRKY transcription factor 53; AltName: Full=WRKY DNA-binding protein 53 && PF03106:WRKY DNA -binding domain	WRKY
PGSC0003DMG400005835	6	D383	4.80675e-06	1.7997	0.00134991	0.0941641	-	ST4.03ch08	5067454	5069479	.	1604	-	- && Q9SUP6.1 RecName: Full=Probable WRKY transcription factor 53; AltName: Full=WRKY DNA-binding protein 53 && PF03106:WRKY DNA -binding domain	WRKY
PGSC0003DMG400005849	6	Rookmaker	0.00076221	-0.42174	0.0178609	1	-	ST4.03ch08	5324448	5329670	.	2731	-	- && Q498F0.1 RecName: Full=WD repeat-containing protein 44 && -	-
PGSC0003DMG400005861	3	Rookmaker	0.000540153	-0.33819	0.0328266	1	-	ST4.03ch08	5570863	5572437	.	1151	-	- && - && PF03004:Plant transposase (Ptta/En/Spm family)	-
PGSC0003DMG400005895	6	D383	0.000267183	1.0506	0.0084782	1	-	ST4.03ch06	54660358	54663473	.	1350	-	- && Q94EJ2.1 RecName: Full=Histone deacetylase 8 && PF00850:Histone deacetylase domain	Hist_deacetyl
PGSC0003DMG400005896	6	D383	0.000255626	1.74323	0.00823638	1	-	ST4.03ch06	54653147	54657439	.	3594	-	- && Q9FYK0.1 RecName: Full=Receptor-like kinase TMK2; AltName: Full=BARK1-like kinase 3; AltName: Full=Leucine-rich repeat receptor-like kinases TMK2; AltName: Full=Transmembrane kinase 2; Flags: Precursor && PF07714:Protein tyrosine kinase	Pkinase_Tyr
PGSC0003DMG400005896	3	Rookmaker	0.000656336	1.36434	0.0358864	1	-	ST4.03ch06	54653147	54657439	.	3594	-	- && Q9FYK0.1 RecName: Full=Receptor-like kinase TMK2; AltName: Full=BARK1-like kinase 3; AltName: Full=Leucine-rich repeat receptor-like kinases TMK2; AltName: Full=Transmembrane kinase 2; Flags: Precursor && PF07714:Protein tyrosine kinase	Pkinase_Tyr
PGSC0003DMG400005896	6	Rookmaker	8.70199e-05	2.11381	0.00719291	1	-	ST4.03ch06	54653147	54657439	.	3594	-	- && Q9FYK0.1 RecName: Full=Receptor-like kinase TMK2; AltName: Full=BARK1-like kinase 3; AltName: Full=Leucine-rich repeat receptor-like kinases TMK2; AltName: Full=Transmembrane kinase 2; Flags: Precursor && PF07714:Protein tyrosine kinase	Pkinase_Tyr
PGSC0003DMG400005897	6	Rookmaker	0.000510287	0.49533	0.0147831	1	-	ST4.03ch06	54643132	54647357	.	1396	-	- && - && PF03168:Late embryogenesis abundant protein	-
PGSC0003DMG400005898	6	D383	5.23161e-05	1.64389	0.00374041	1	-	ST4.03ch06	54640861	54641727	.	867	-	- && Q9SJ54.1 RecName: Full=NDR1/HIN1-like protein 12 && PF03168:Late embryogenesis abundant protein	-
PGSC0003DMG400005898	6	Rookmaker	0.000310656	1.19647	0.0114709	1	-	ST4.03ch06	54640861	54641727	.	867	-	- && Q9SJ54.1 RecName: Full=NDR1/HIN1-like protein 12 && PF03168:Late embryogenesis abundant protein	-
PGSC0003DMG400005937	6	D383	0.000243104	0.4115	0.00808558	1	-	ST4.03ch06	54482842	54486200	.	1469	-	- && Q8VWF6.1 RecName: Full=Protein STRICTOSIDINE SYNTHASE-LIKE 3; Short=AtSSL3; AltName: Full=Strictosidine synthase 9; Short=AtSS9; Flags: Precursor && PF03088:Strictosidine synthase	Str_synth
PGSC0003DMG400005937	6	Rookmaker	1.7968e-05	0.65103	0.00470354	0.351994	-	ST4.03ch06	54482842	54486200	.	1469	-	- && Q8VWF6.1 RecName: Full=Protein STRICTOSIDINE SYNTHASE-LIKE 3; Short=AtSSL3; AltName: Full=Strictosidine synthase 9; Short=AtSS9; Flags: Precursor && PF03088:Strictosidine synthase	Str_synth
PGSC0003DMG400005943	6	Rookmaker	0.000720413	0.83442	0.0174233	1	-	ST4.03ch06	54330416	54335617	.	2305	-	- && A7LXU3.1 RecName: Full=Beta-glucosidase BoGH3B; AltName: Full=Glycosyl hydrolase family protein 3B; Short=BoGH3B; Flags: Precursor && PF01915:Glycosyl hydrolase family 3 C-terminal domain|PF00933:Glycosyl hydrolase family 3 N terminal domain	Glyco_hydro_3
PGSC0003DMG400005971	6	Rookmaker	0.000657796	-0.73972	0.0167979	1	-	ST4.03ch04	1820598	1822966	.	2289	-	- && - && PF00564:PB1 domain	-
PGSC0003DMG400005972	6	Rookmaker	0.000299332	-0.60461	0.0112676	1	-	ST4.03ch04	1807291	1816154	.	4080	-	- && - && -	-
PGSC0003DMG400005988	6	Rookmaker	0.000883353	-2.17857	0.0189539	1	-	ST4.03ch04	2063369	2064790	.	919	-	- && Q9C9A3.1 RecName: Full=Heavy metal-associated isoprenylated plant protein 20; Short=AtHIP20; Short=AtHIPP20; Flags: Precursor && PF00403:Heavy-metal-associated domain	HMA
PGSC0003DMG400005988	6	D383	0.000935294	-2.15504	0.0166567	1	-	ST4.03ch04	2063369	2064790	.	919	-	- && Q9C9A3.1 RecName: Full=Heavy metal-associated isoprenylated plant protein 20; Short=AtHIP20; Short=AtHIPP20; Flags: Precursor && PF00403:Heavy-metal-associated domain	HMA
PGSC0003DMG400005997	6	Rookmaker	0.000811495	-2.39934	0.0183155	1	-	ST4.03ch04	1835904	1840747	.	2099	-	- && Q9C9F4.1 RecName: Full=Putative zinc finger protein At1g68190 && -	-
PGSC0003DMG400006015	3	Rookmaker	3.14465e-05	2.71221	0.0107984	0.616037	-	ST4.03ch04	1854179	1854830	.	652	-	- && - && -	-
PGSC0003DMG400006015	3	D383	5.83989e-05	2.43449	0.00892218	1	-	ST4.03ch04	1854179	1854830	.	652	-	- && - && -	-
PGSC0003DMG400006015	6	Rookmaker	8.04303e-06	3.06965	0.00426635	0.157563	-	ST4.03ch04	1854179	1854830	.	652	-	- && - && -	-
PGSC0003DMG400006015	6	D383	1.43889e-05	2.77815	0.0021683	0.281879	-	ST4.03ch04	1854179	1854830	.	652	-	- && - && -	-
PGSC0003DMG400006041	6	Rookmaker	0.000151797	-1.23824	0.00865308	1	-	ST4.03ch11	7923231	7924312	.	1082	-	- && Q6NML0.1 RecName: Full=E3 ubiquitin-protein ligase ATL76; AltName: Full=RING-H2 finger protein ATL76; AltName: Full=RING-type E3 ubiquitin transferase ATL76 && PF13639:Ring finger domain	-
PGSC0003DMG400006041	6	D383	0.000420142	-1.02945	0.0105524	1	-	ST4.03ch11	7923231	7924312	.	1082	-	- && Q6NML0.1 RecName: Full=E3 ubiquitin-protein ligase ATL76; AltName: Full=RING-H2 finger protein ATL76; AltName: Full=RING-type E3 ubiquitin transferase ATL76 && PF13639:Ring finger domain	-
PGSC0003DMG400006044	6	Rookmaker	0.000539048	-2.0989	0.0152161	1	-	ST4.03ch11	7901214	7902085	.	872	-	- && Q6NQG7.1 RecName: Full=RING-H2 finger protein ATL78; AltName: Full=RING-type E3 ubiquitin transferase ATL78 && PF13639:Ring finger domain	-
PGSC0003DMG400006044	6	D383	0.000308862	-2.32552	0.00903364	1	-	ST4.03ch11	7901214	7902085	.	872	-	- && Q6NQG7.1 RecName: Full=RING-H2 finger protein ATL78; AltName: Full=RING-type E3 ubiquitin transferase ATL78 && PF13639:Ring finger domain	-
PGSC0003DMG400006044	3	D383	0.000100413	-2.45035	0.0120075	1	-	ST4.03ch11	7901214	7902085	.	872	-	- && Q6NQG7.1 RecName: Full=RING-H2 finger protein ATL78; AltName: Full=RING-type E3 ubiquitin transferase ATL78 && PF13639:Ring finger domain	-
PGSC0003DMG400006045	6	Rookmaker	0.000200564	-2.00876	0.00956651	1	-	ST4.03ch11	7894628	7895588	.	961	-	- && Q6NQG7.1 RecName: Full=RING-H2 finger protein ATL78; AltName: Full=RING-type E3 ubiquitin transferase ATL78 && PF13639:Ring finger domain	-
PGSC0003DMG400006045	6	D383	0.000300457	-1.86693	0.00895885	1	-	ST4.03ch11	7894628	7895588	.	961	-	- && Q6NQG7.1 RecName: Full=RING-H2 finger protein ATL78; AltName: Full=RING-type E3 ubiquitin transferase ATL78 && PF13639:Ring finger domain	-
PGSC0003DMG400006073	6	D383	0.00013934	-0.81209	0.00621792	1	-	ST4.03ch09	54876671	54879400	.	2145	-	- && - && -	-
PGSC0003DMG400006073	6	Rookmaker	5.43185e-05	-0.95921	0.00648462	1	-	ST4.03ch09	54876671	54879400	.	2145	-	- && - && -	-
PGSC0003DMG400006083	6	D383	5.16525e-05	0.89617	0.00373385	1	-	ST4.03ch09	55141943	55143603	.	1317	-	- && Q9XIW0.1 RecName: Full=CBL-interacting serine/threonine-protein kinase 7; AltName: Full=SNF1-related kinase 3.10; AltName: Full=SOS2-like protein kinase PKS7; AltName: Full=Serine/threonine-protein kinase SR2; Short=AtSR2; Short=AtSRPK1 && PF00069:Protein kinase domain|PF03822:NAF domain	Pkinase
PGSC0003DMG400006093	6	D383	0.000207077	-1.90912	0.00758479	1	-	ST4.03ch09	55351420	55354606	.	1083	-	- && Q38832.2 RecName: Full=Auxin-responsive protein IAA14; AltName: Full=Indoleacetic acid-induced protein 14; AltName: Full=Protein SOLITARY ROOT && PF02309:AUX/IAA family	-
PGSC0003DMG400006093	3	D383	0.000713962	-1.59828	0.0307602	1	-	ST4.03ch09	55351420	55354606	.	1083	-	- && Q38832.2 RecName: Full=Auxin-responsive protein IAA14; AltName: Full=Indoleacetic acid-induced protein 14; AltName: Full=Protein SOLITARY ROOT && PF02309:AUX/IAA family	-
PGSC0003DMG400006102	6	D383	2.29941e-06	3.13987	0.000933232	0.0450454	-	ST4.03ch09	55105158	55109673	.	3413	-	- && - && PF04564:U-box domain	U-box
PGSC0003DMG400006102	3	D383	4.93565e-05	2.79953	0.00826039	0.966895	-	ST4.03ch09	55105158	55109673	.	3413	-	- && - && PF04564:U-box domain	U-box
PGSC0003DMG400006108	6	D383	0.000993978	0.4227	0.0173547	1	-	ST4.03ch09	55295054	55296824	.	1215	-	- && P33077.2 RecName: Full=Auxin-responsive protein IAA4; AltName: Full=Auxin-induced protein AUX2-11; AltName: Full=Indoleacetic acid-induced protein 4 && PF02309:AUX/IAA family	-
PGSC0003DMG400006108	6	Rookmaker	4.19731e-05	0.7496	0.00583552	0.822253	-	ST4.03ch09	55295054	55296824	.	1215	-	- && P33077.2 RecName: Full=Auxin-responsive protein IAA4; AltName: Full=Auxin-induced protein AUX2-11; AltName: Full=Indoleacetic acid-induced protein 4 && PF02309:AUX/IAA family	-
PGSC0003DMG400006129	6	Rookmaker	0.000272348	0.74468	0.0108441	1	-	ST4.03ch07	44378728	44386413	.	2912	-	- && - && PF04782:Protein of unknown function (DUF632)|PF04783:Protein of unknown function (DUF630)	-
PGSC0003DMG400006129	6	D383	0.000246547	0.75825	0.00813108	1	-	ST4.03ch07	44378728	44386413	.	2912	-	- && - && PF04782:Protein of unknown function (DUF632)|PF04783:Protein of unknown function (DUF630)	-
PGSC0003DMG400006146	6	Rookmaker	0.000533773	-0.28038	0.0151475	1	-	ST4.03ch07	44315895	44321697	.	2124	-	- && Q84N38.1 RecName: Full=OBERON-like protein; AltName: Full=Potyvirus VPg-interacting protein; Short=PVIPnb && PF16312:Coiled-coil region of Oberon|PF07227:PHD - plant homeodomain finger protein	-
PGSC0003DMG400006155	6	D383	3.25377e-05	-0.92452	0.00306448	0.637413	-	ST4.03ch07	44501932	44507039	.	1823	-	- && Q6VWJ6.1 RecName: Full=WRKY transcription factor SUSIBA2; AltName: Full=Sugar signaling in barley 2; AltName: Full=WRKY transcription factor 46 && PF03106:WRKY DNA -binding domain	WRKY
PGSC0003DMG400006155	6	Rookmaker	1.20652e-05	-1.09729	0.00452945	0.236357	-	ST4.03ch07	44501932	44507039	.	1823	-	- && Q6VWJ6.1 RecName: Full=WRKY transcription factor SUSIBA2; AltName: Full=Sugar signaling in barley 2; AltName: Full=WRKY transcription factor 46 && PF03106:WRKY DNA -binding domain	WRKY
PGSC0003DMG400006221	6	D383	0.000413813	-0.6788	0.0104736	1	-	ST4.03ch10	42770299	42773651	.	1479	-	- && - && -	-
PGSC0003DMG400006243	3	D383	0.000672647	0.53397	0.0302172	1	-	ST4.03ch01	11452548	11454378	.	1631	-	- && O65657.1 RecName: Full=Heavy metal-associated isoprenylated plant protein 23; Short=AtHIP23; Flags: Precursor && PF00403:Heavy-metal-associated domain	HMA
PGSC0003DMG400006243	3	Rookmaker	0.000881431	0.50742	0.0408209	1	-	ST4.03ch01	11452548	11454378	.	1631	-	- && O65657.1 RecName: Full=Heavy metal-associated isoprenylated plant protein 23; Short=AtHIP23; Flags: Precursor && PF00403:Heavy-metal-associated domain	HMA
PGSC0003DMG400006276	3	D383	4.90959e-06	5.24771	0.00289894	0.0961788	-	ST4.03ch01	60239644	60240718	.	840	-	- && C0HJG8.1 RecName: Full=Basic secretory protease; AltName: Full=Boswellia basic secretory protease; Short=BBSP, partial [Boswellia serrata] && PF04450:Peptidase of plants and bacteria	-
PGSC0003DMG400006276	6	D383	7.93361e-07	5.92448	0.000485686	0.0155419	-	ST4.03ch01	60239644	60240718	.	840	-	- && C0HJG8.1 RecName: Full=Basic secretory protease; AltName: Full=Boswellia basic secretory protease; Short=BBSP, partial [Boswellia serrata] && PF04450:Peptidase of plants and bacteria	-
PGSC0003DMG400006276	6	Rookmaker	0.000201956	2.27661	0.00956651	1	-	ST4.03ch01	60239644	60240718	.	840	-	- && C0HJG8.1 RecName: Full=Basic secretory protease; AltName: Full=Boswellia basic secretory protease; Short=BBSP, partial [Boswellia serrata] && PF04450:Peptidase of plants and bacteria	-
PGSC0003DMG400006276	3	Rookmaker	0.000112885	3.04736	0.0187372	1	-	ST4.03ch01	60239644	60240718	.	840	-	- && C0HJG8.1 RecName: Full=Basic secretory protease; AltName: Full=Boswellia basic secretory protease; Short=BBSP, partial [Boswellia serrata] && PF04450:Peptidase of plants and bacteria	-
PGSC0003DMG400006303	6	D383	9.57536e-05	1.20379	0.00502998	1	-	ST4.03ch11	15344630	15347846	.	1337	-	- && Q9SYF0.1 RecName: Full=GDSL esterase/lipase 2; AltName: Full=Extracellular lipase 2; Flags: Precursor && PF00657:GDSL-like Lipase/Acylhydrolase	Lipase_GDSL
PGSC0003DMG400006319	3	Rookmaker	0.00045869	1.17955	0.0311369	1	-	ST4.03ch01	66544367	66552432	.	2759	-	- && Q75W17.1 RecName: Full=Furcatin hydrolase; Short=FH; Flags: Precursor && PF00232:Glycosyl hydrolase family 1	Glyco_hydro_1
PGSC0003DMG400006342	6	D383	3.07979e-05	-1.59773	0.0029649	0.603331	-	ST4.03ch04	7367109	7369049	.	1294	-	- && Q9CAY3.1 RecName: Full=Glycerol-3-phosphate acyltransferase 5; Short=AtGPAT5 && PF01553:Acyltransferase	Acyltransferase
PGSC0003DMG400006342	6	Rookmaker	3.20356e-05	-1.58683	0.00549428	0.627578	-	ST4.03ch04	7367109	7369049	.	1294	-	- && Q9CAY3.1 RecName: Full=Glycerol-3-phosphate acyltransferase 5; Short=AtGPAT5 && PF01553:Acyltransferase	Acyltransferase
PGSC0003DMG400006345	6	Rookmaker	0.00079872	-0.98929	0.0181519	1	-	ST4.03ch04	7519615	7525420	.	1179	-	- && P14232.1 RecName: Full=TGACG-sequence-specific DNA-binding protein TGA-1A; Short=ASF-1 protein; Short=TGA1a && PF14144:Seed dormancy control|PF00170:bZIP transcription factor	bZIP_1
PGSC0003DMG400006368	6	D383	6.25553e-05	1.98642	0.00415482	1	-	ST4.03ch04	60659933	60661295	.	1275	-	- && P24465.2 RecName: Full=Cytochrome P450 71A1; AltName: Full=ARP-2; AltName: Full=CYPLXXIA1 && PF00067:Cytochrome P450	p450
PGSC0003DMG400006378	6	D383	0.000385841	-0.82472	0.0101947	1	-	ST4.03ch04	65853706	65856332	.	2142	-	- && Q9SLV0.1 RecName: Full=Protein DETOXIFICATION 48; Short=AtDTX48; AltName: Full=Multidrug and toxic compound extrusion protein 48; Short=MATE protein 48; AltName: Full=Protein ABNORMAL SHOOT 4; AltName: Full=Protein BUSH-AND-CHLOROTIC-DWARF 1; Short=Protein BCD1; AltName: Full=Protein ZRIZI && PF01554:MatE	MatE
PGSC0003DMG400006383	6	Rookmaker	8.03496e-05	-1.04346	0.00691963	1	-	ST4.03ch04	65598791	65600813	.	2023	-	- && - && PF00564:PB1 domain	-
PGSC0003DMG400006384	6	Rookmaker	6.18153e-05	-0.81278	0.00667735	1	-	ST4.03ch04	65585586	65591402	.	1935	-	- && Q9STV4.1 RecName: Full=CBL-interacting serine/threonine-protein kinase 8; AltName: Full=SNF1-related kinase 3.13; AltName: Full=SOS2-like protein kinase PKS11 && PF03822:NAF domain|PF00069:Protein kinase domain	Pkinase
PGSC0003DMG400006384	6	D383	0.000311042	-0.60899	0.00906842	1	-	ST4.03ch04	65585586	65591402	.	1935	-	- && Q9STV4.1 RecName: Full=CBL-interacting serine/threonine-protein kinase 8; AltName: Full=SNF1-related kinase 3.13; AltName: Full=SOS2-like protein kinase PKS11 && PF03822:NAF domain|PF00069:Protein kinase domain	Pkinase
PGSC0003DMG400006391	6	D383	0.000224338	1.8977	0.00780449	1	-	ST4.03ch04	65749856	65755674	.	2387	-	- && Q9T074.1 RecName: Full=Phosphoenolpyruvate carboxykinase [ATP]; Short=PEP carboxykinase; Short=PEPCK && PF01293:Phosphoenolpyruvate carboxykinase	-
PGSC0003DMG400006391	6	Rookmaker	0.000718768	1.53152	0.017405	1	-	ST4.03ch04	65749856	65755674	.	2387	-	- && Q9T074.1 RecName: Full=Phosphoenolpyruvate carboxykinase [ATP]; Short=PEP carboxykinase; Short=PEPCK && PF01293:Phosphoenolpyruvate carboxykinase	-
PGSC0003DMG400006393	3	Rookmaker	0.000902464	0.56345	0.041225	1	-	ST4.03ch04	65678795	65684380	.	1764	-	- && Q38827.1 RecName: Full=Auxin-responsive protein IAA9; AltName: Full=Indoleacetic acid-induced protein 9 && PF02309:AUX/IAA family	-
PGSC0003DMG400006393	6	D383	3.59999e-05	0.44521	0.00324482	0.705238	-	ST4.03ch04	65678795	65684380	.	1764	-	- && Q38827.1 RecName: Full=Auxin-responsive protein IAA9; AltName: Full=Indoleacetic acid-induced protein 9 && PF02309:AUX/IAA family	-
PGSC0003DMG400006393	6	Rookmaker	4.29822e-06	0.64154	0.00323271	0.0842022	-	ST4.03ch04	65678795	65684380	.	1764	-	- && Q38827.1 RecName: Full=Auxin-responsive protein IAA9; AltName: Full=Indoleacetic acid-induced protein 9 && PF02309:AUX/IAA family	-
PGSC0003DMG400006412	3	Rookmaker	0.000764559	0.34704	0.0388628	1	-	ST4.03ch04	63442002	63449194	.	2517	-	- && P61430.1 RecName: Full=Synaptonemal complex protein 2; AltName: Full=Synaptonemal complex central region protein ZYP1b && -	-
PGSC0003DMG400006412	6	Rookmaker	0.000280292	0.64775	0.0109381	1	-	ST4.03ch04	63442002	63449194	.	2517	-	- && P61430.1 RecName: Full=Synaptonemal complex protein 2; AltName: Full=Synaptonemal complex central region protein ZYP1b && -	-
PGSC0003DMG400006461	6	Rookmaker	0.000374125	1.43513	0.0126161	1	-	ST4.03ch12	11121480	11122861	.	1382	-	- && Q9LZB2.1 RecName: Full=GDSL esterase/lipase At5g03980; AltName: Full=Extracellular lipase At5g03980; Flags: Precursor && PF00657:GDSL-like Lipase/Acylhydrolase	Lipase_GDSL
PGSC0003DMG400006462	3	Rookmaker	0.000377083	2.38702	0.0292101	1	-	ST4.03ch12	11154584	11155938	.	1355	-	- && Q3MKY2.1 RecName: Full=Acetylajmalan esterase; Flags: Precursor && PF00657:GDSL-like Lipase/Acylhydrolase	Lipase_GDSL
PGSC0003DMG400006462	6	Rookmaker	0.000239272	1.40808	0.0100586	1	-	ST4.03ch12	11154584	11155938	.	1355	-	- && Q3MKY2.1 RecName: Full=Acetylajmalan esterase; Flags: Precursor && PF00657:GDSL-like Lipase/Acylhydrolase	Lipase_GDSL
PGSC0003DMG400006462	6	D383	0.000342423	1.31916	0.00949365	1	-	ST4.03ch12	11154584	11155938	.	1355	-	- && Q3MKY2.1 RecName: Full=Acetylajmalan esterase; Flags: Precursor && PF00657:GDSL-like Lipase/Acylhydrolase	Lipase_GDSL
PGSC0003DMG400006462	3	D383	0.000824515	2.06336	0.0328966	1	-	ST4.03ch12	11154584	11155938	.	1355	-	- && Q3MKY2.1 RecName: Full=Acetylajmalan esterase; Flags: Precursor && PF00657:GDSL-like Lipase/Acylhydrolase	Lipase_GDSL
PGSC0003DMG400006506	6	Rookmaker	0.000981702	0.57292	0.020012	1	-	ST4.03ch10	20039872	20048642	.	1268	-	- && Q76MX2.1 RecName: Full=Bifunctional L-3-cyanoalanine synthase/cysteine synthase 1, mitochondrial; Flags: Precursor && PF00291:Pyridoxal-phosphate dependent enzyme	PALP
PGSC0003DMG400006555	3	Rookmaker	0.000171489	0.39751	0.0228179	1	-	ST4.03ch01	41852128	41860190	.	2901	-	- && Q9ZVH4.1 RecName: Full=Cullin-3A; Short=AtCUL3a && PF00888:Cullin family|PF10557:Cullin protein neddylation domain	Cullin
PGSC0003DMG400006681	3	D383	1.38842e-05	2.95366	0.00419393	0.271991	-	ST4.03ch10	49064472	49065184	.	713	-	- && Q0D3N0.1 RecName: Full=Peroxidase 2; Flags: Precursor && PF00141:Peroxidase	-
PGSC0003DMG400006681	6	D383	9.65863e-06	3.41888	0.00178502	0.189213	-	ST4.03ch10	49064472	49065184	.	713	-	- && Q0D3N0.1 RecName: Full=Peroxidase 2; Flags: Precursor && PF00141:Peroxidase	-
PGSC0003DMG400006681	3	Rookmaker	6.95471e-06	3.32522	0.00710111	0.136243	-	ST4.03ch10	49064472	49065184	.	713	-	- && Q0D3N0.1 RecName: Full=Peroxidase 2; Flags: Precursor && PF00141:Peroxidase	-
PGSC0003DMG400006681	6	Rookmaker	1.87048e-05	3.05164	0.00470354	0.366427	-	ST4.03ch10	49064472	49065184	.	713	-	- && Q0D3N0.1 RecName: Full=Peroxidase 2; Flags: Precursor && PF00141:Peroxidase	-
PGSC0003DMG400006764	3	Rookmaker	0.000368299	1.4228	0.0290926	1	-	ST4.03ch01	64568552	64571106	.	2095	-	- && Q9LY71.2 RecName: Full=Cytokinin dehydrogenase 6; AltName: Full=Cytokinin oxidase 6; Short=AtCKX6; Short=AtCKX7; Short=CKO6; Flags: Precursor && PF01565:FAD binding domain|PF09265:Cytokinin dehydrogenase 1, FAD and cytokinin binding	FAD_binding_4
PGSC0003DMG400006774	6	D383	1.15068e-05	1.11503	0.00193509	0.225419	-	ST4.03ch01	64890759	64896039	.	2517	-	- && Q0WRX3.2 RecName: Full=Serine carboxypeptidase-like 40; Flags: Precursor && PF00450:Serine carboxypeptidase	Peptidase_S10
PGSC0003DMG400006774	6	Rookmaker	0.000868431	0.51576	0.0187917	1	-	ST4.03ch01	64890759	64896039	.	2517	-	- && Q0WRX3.2 RecName: Full=Serine carboxypeptidase-like 40; Flags: Precursor && PF00450:Serine carboxypeptidase	Peptidase_S10
PGSC0003DMG400006782	6	D383	9.49348e-05	0.89377	0.00502641	1	-	ST4.03ch01	65062288	65066823	.	1321	-	- && Q94CJ5.1 RecName: Full=Protein RETICULATA-RELATED 4, chloroplastic; Flags: Precursor && PF11891:Domain of unknown function (DUF3411)	-
PGSC0003DMG400006782	6	Rookmaker	0.00030808	0.72353	0.0114686	1	-	ST4.03ch01	65062288	65066823	.	1321	-	- && Q94CJ5.1 RecName: Full=Protein RETICULATA-RELATED 4, chloroplastic; Flags: Precursor && PF11891:Domain of unknown function (DUF3411)	-
PGSC0003DMG400006797	6	D383	0.00029229	-1.76783	0.00879563	1	-	ST4.03ch01	65678454	65681464	.	3011	-	- && Q8L7Z9.1 RecName: Full=Dicarboxylate transporter 2, chloroplastic; AltName: Full=Glutamate/malate translocator; Flags: Precursor && -	-
PGSC0003DMG400006797	6	Rookmaker	0.000458954	-1.62741	0.0141145	1	-	ST4.03ch01	65678454	65681464	.	3011	-	- && Q8L7Z9.1 RecName: Full=Dicarboxylate transporter 2, chloroplastic; AltName: Full=Glutamate/malate translocator; Flags: Precursor && -	-
PGSC0003DMG400006830	6	D383	3.70003e-05	0.9178	0.00325038	0.724835	-	ST4.03ch01	64754532	64756778	.	2247	-	- && Q9SV05.1 RecName: Full=Serine/threonine-protein kinase-like protein At3g51990; AltName: Full=CRINKLY 4-related kinase; Flags: Precursor && PF00069:Protein kinase domain	Pkinase
PGSC0003DMG400006830	3	Rookmaker	0.000786185	0.80408	0.0388628	1	-	ST4.03ch01	64754532	64756778	.	2247	-	- && Q9SV05.1 RecName: Full=Serine/threonine-protein kinase-like protein At3g51990; AltName: Full=CRINKLY 4-related kinase; Flags: Precursor && PF00069:Protein kinase domain	Pkinase
PGSC0003DMG400006830	6	Rookmaker	0.000764534	0.53214	0.0178726	1	-	ST4.03ch01	64754532	64756778	.	2247	-	- && Q9SV05.1 RecName: Full=Serine/threonine-protein kinase-like protein At3g51990; AltName: Full=CRINKLY 4-related kinase; Flags: Precursor && PF00069:Protein kinase domain	Pkinase
PGSC0003DMG400006830	3	D383	0.000676804	0.82708	0.0302172	1	-	ST4.03ch01	64754532	64756778	.	2247	-	- && Q9SV05.1 RecName: Full=Serine/threonine-protein kinase-like protein At3g51990; AltName: Full=CRINKLY 4-related kinase; Flags: Precursor && PF00069:Protein kinase domain	Pkinase
PGSC0003DMG400006840	6	Rookmaker	0.00029803	0.51305	0.0112676	1	-	ST4.03ch01	65018707	65021313	.	2607	-	- && Q9FHA4.1 RecName: Full=Subtilisin-like protease SBT1.9; AltName: Full=Subtilase subfamily 1 member 9; Short=AtSBT1.9; Flags: Precursor && PF00082:Subtilase family|PF05922:Peptidase inhibitor I9	Peptidase_S8
PGSC0003DMG400006840	3	Rookmaker	2.04366e-06	0.78051	0.00519397	0.0400354	-	ST4.03ch01	65018707	65021313	.	2607	-	- && Q9FHA4.1 RecName: Full=Subtilisin-like protease SBT1.9; AltName: Full=Subtilase subfamily 1 member 9; Short=AtSBT1.9; Flags: Precursor && PF00082:Subtilase family|PF05922:Peptidase inhibitor I9	Peptidase_S8
PGSC0003DMG400006840	3	D383	4.97563e-05	0.45119	0.00826039	0.974725	-	ST4.03ch01	65018707	65021313	.	2607	-	- && Q9FHA4.1 RecName: Full=Subtilisin-like protease SBT1.9; AltName: Full=Subtilase subfamily 1 member 9; Short=AtSBT1.9; Flags: Precursor && PF00082:Subtilase family|PF05922:Peptidase inhibitor I9	Peptidase_S8
PGSC0003DMG400006841	6	D383	0.000920765	0.51255	0.0165057	1	-	ST4.03ch01	65022332	65024939	.	2608	-	- && Q9FHA4.1 RecName: Full=Subtilisin-like protease SBT1.9; AltName: Full=Subtilase subfamily 1 member 9; Short=AtSBT1.9; Flags: Precursor && PF05922:Peptidase inhibitor I9|PF00082:Subtilase family	Peptidase_S8
PGSC0003DMG400006844	6	D383	0.000110531	1.39718	0.00550505	1	-	ST4.03ch01	65069163	65069900	.	738	-	- && Q9LUM3.1 RecName: Full=Subtilisin-like protease SBT1.5; AltName: Full=Subtilase subfamily 1 member 5; Short=AtSBT1.5; Flags: Precursor && PF00082:Subtilase family	Peptidase_S8
PGSC0003DMG400006844	3	D383	0.000284098	1.81427	0.0212274	1	-	ST4.03ch01	65069163	65069900	.	738	-	- && Q9LUM3.1 RecName: Full=Subtilisin-like protease SBT1.5; AltName: Full=Subtilase subfamily 1 member 5; Short=AtSBT1.5; Flags: Precursor && PF00082:Subtilase family	Peptidase_S8
PGSC0003DMG400006855	6	D383	3.97505e-06	-0.67208	0.00120638	0.0778713	-	ST4.03ch01	65382844	65389251	.	1497	-	- && Q6ZIX2.1 RecName: Full=Cycloartenol-C-24-methyltransferase 1; AltName: Full=24-sterol C-methyltransferase 1; Short=Sterol C-methyltransferase 1 && PF08241:Methyltransferase domain|PF08498:Sterol methyltransferase C-terminal	Methyltransf_11
PGSC0003DMG400006855	6	Rookmaker	3.14861e-06	-0.69925	0.00323271	0.0616812	-	ST4.03ch01	65382844	65389251	.	1497	-	- && Q6ZIX2.1 RecName: Full=Cycloartenol-C-24-methyltransferase 1; AltName: Full=24-sterol C-methyltransferase 1; Short=Sterol C-methyltransferase 1 && PF08241:Methyltransferase domain|PF08498:Sterol methyltransferase C-terminal	Methyltransf_11
PGSC0003DMG400006856	6	D383	0.000209883	1.75001	0.00759617	1	-	ST4.03ch01	65424421	65426817	.	1501	-	- && - && PF04862:Protein of unknown function (DUF642)	-
PGSC0003DMG400006856	6	Rookmaker	0.000123136	1.92543	0.00826842	1	-	ST4.03ch01	65424421	65426817	.	1501	-	- && - && PF04862:Protein of unknown function (DUF642)	-
PGSC0003DMG400006862	6	D383	7.9992e-05	-0.69894	0.00472001	1	-	ST4.03ch01	65662891	65666355	.	1056	-	- && P35336.1 RecName: Full=Polygalacturonase; Short=PG; AltName: Full=Pectinase; Flags: Precursor [Actinidia deliciosa] && PF00295:Glycosyl hydrolases family 28	-
PGSC0003DMG400006862	6	Rookmaker	3.26052e-05	-0.81782	0.00549428	0.638735	-	ST4.03ch01	65662891	65666355	.	1056	-	- && P35336.1 RecName: Full=Polygalacturonase; Short=PG; AltName: Full=Pectinase; Flags: Precursor [Actinidia deliciosa] && PF00295:Glycosyl hydrolases family 28	-
PGSC0003DMG400006912	6	Rookmaker	0.000728911	0.44859	0.0175422	1	-	ST4.03ch02	26500044	26504296	.	2435	-	- && Q9M0G5.1 RecName: Full=Putative cysteine-rich receptor-like protein kinase 43; Short=Cysteine-rich RLK43; Flags: Precursor && PF01657:Salt stress response/antifungal|PF00069:Protein kinase domain	Pkinase
PGSC0003DMG400006913	3	D383	0.000322566	0.92615	0.0215826	1	-	ST4.03ch02	26506508	26508700	.	1717	-	- && Q9LYK2.1 RecName: Full=High affinity nitrate transporter 2.7; Short=AtNRT2:7 && PF07690:Major Facilitator Superfamily	MFS_1
PGSC0003DMG400006914	6	Rookmaker	0.000454188	2.32831	0.0140119	1	-	ST4.03ch02	26516824	26519994	.	875	-	- && Q8L8Q3.3 RecName: Full=LOB domain-containing protein 25; AltName: Full=ASYMMETRIC LEAVES 2-like protein 3; Short=AS2-like protein 3 && PF03195:Protein of unknown function DUF260	-
PGSC0003DMG400006914	6	D383	0.000701763	2.14704	0.0143298	1	-	ST4.03ch02	26516824	26519994	.	875	-	- && Q8L8Q3.3 RecName: Full=LOB domain-containing protein 25; AltName: Full=ASYMMETRIC LEAVES 2-like protein 3; Short=AS2-like protein 3 && PF03195:Protein of unknown function DUF260	-
PGSC0003DMG400006945	6	D383	1.54104e-05	1.95796	0.00220357	0.301889	-	ST4.03ch02	26261505	26271479	.	2152	-	- && Q4F883.1 RecName: Full=Senescence-associated carboxylesterase 101; Flags: Precursor && PF01764:Lipase (class 3)	Lipase_3
PGSC0003DMG400006945	6	Rookmaker	0.000236499	1.21129	0.00999683	1	-	ST4.03ch02	26261505	26271479	.	2152	-	- && Q4F883.1 RecName: Full=Senescence-associated carboxylesterase 101; Flags: Precursor && PF01764:Lipase (class 3)	Lipase_3
PGSC0003DMG400006965	6	Rookmaker	0.000380122	0.76224	0.0127729	1	-	ST4.03ch02	26613043	26615973	.	1700	-	- && P52425.1 RecName: Full=Glycerol-3-phosphate dehydrogenase [NAD(+)] && PF01210:NAD-dependent glycerol-3-phosphate dehydrogenase N-terminus|PF07479:NAD-dependent glycerol-3-phosphate dehydrogenase C-terminus	NAD_Gly3P_dh_N
PGSC0003DMG400006995	6	D383	0.000187485	1.38476	0.00725431	1	-	ST4.03ch05	45350270	45354893	.	1300	-	- && - && PF00300:Histidine phosphatase superfamily (branch 1)	-
PGSC0003DMG400006995	3	D383	0.000382058	1.06799	0.0232365	1	-	ST4.03ch05	45350270	45354893	.	1300	-	- && - && PF00300:Histidine phosphatase superfamily (branch 1)	-
PGSC0003DMG400007018	3	D383	0.00052291	-0.63832	0.0258613	1	-	ST4.03ch05	45549427	45557150	.	2014	-	- && P11043.1 RecName: Full=3-phosphoshikimate 1-carboxyvinyltransferase, chloroplastic; AltName: Full=5-enolpyruvylshikimate-3-phosphate synthase; Short=EPSP synthase; Flags: Precursor && PF00275:EPSP synthase (3-phosphoshikimate 1-carboxyvinyltransferase)	EPSP_synthase
PGSC0003DMG400007037	6	Rookmaker	0.00014475	0.52397	0.00844476	1	-	ST4.03ch05	44939296	44942674	.	2565	-	- && Q9ZPY9.1 RecName: Full=Phosphatidylinositol 4-kinase gamma 4; Short=AtPI4Kgamma4; Short=PI-4Kgamma4; Short=PI4K gamma 4; AltName: Full=Ubiquitin-like domain kinase gamma 4; Short=UbDK gamma 4 && PF00240:Ubiquitin family|PF00454:Phosphatidylinositol 3- and 4-kinase	PI3_PI4_kinase
PGSC0003DMG400007067	6	Rookmaker	0.000156551	0.46413	0.00872324	1	-	ST4.03ch07	52478573	52483731	.	2192	-	- && Q9LXU9.1 RecName: Full=IRK-interacting protein && PF04859:Plant protein of unknown function (DUF641)	-
PGSC0003DMG400007094	6	Rookmaker	0.000267865	-0.49298	0.0107996	1	-	ST4.03ch07	52417972	52425514	.	2425	-	- && - && -	-
PGSC0003DMG400007095	6	D383	0.000525655	1.44204	0.0118493	1	-	ST4.03ch07	52427134	52430842	.	1490	-	- && Q9ZV88.1 RecName: Full=BES1/BZR1 homolog protein 4 && PF05687:BES1/BZR1 plant transcription factor, N-terminal	-
PGSC0003DMG400007095	6	Rookmaker	0.000357119	1.54863	0.0123604	1	-	ST4.03ch07	52427134	52430842	.	1490	-	- && Q9ZV88.1 RecName: Full=BES1/BZR1 homolog protein 4 && PF05687:BES1/BZR1 plant transcription factor, N-terminal	-
PGSC0003DMG400007097	6	Rookmaker	0.000615848	0.55264	0.0162157	1	-	ST4.03ch07	52465875	52469951	.	2106	-	- && - && -	-
PGSC0003DMG400007112	6	D383	9.98709e-06	2.51726	0.00181155	0.195647	-	ST4.03ch06	54956823	54960104	.	1712	-	- && Q9SGD1.1 RecName: Full=Zinc finger protein WIP3; AltName: Full=WIP-domain protein 3; Short=AtWIP3 && -	-
PGSC0003DMG400007112	3	D383	4.31939e-06	1.99552	0.00282502	0.0846168	-	ST4.03ch06	54956823	54960104	.	1712	-	- && Q9SGD1.1 RecName: Full=Zinc finger protein WIP3; AltName: Full=WIP-domain protein 3; Short=AtWIP3 && -	-
PGSC0003DMG400007112	6	Rookmaker	0.000125936	1.61856	0.00830391	1	-	ST4.03ch06	54956823	54960104	.	1712	-	- && Q9SGD1.1 RecName: Full=Zinc finger protein WIP3; AltName: Full=WIP-domain protein 3; Short=AtWIP3 && -	-
PGSC0003DMG400007112	3	Rookmaker	1.52789e-05	1.60756	0.00823008	0.299314	-	ST4.03ch06	54956823	54960104	.	1712	-	- && Q9SGD1.1 RecName: Full=Zinc finger protein WIP3; AltName: Full=WIP-domain protein 3; Short=AtWIP3 && -	-
PGSC0003DMG400007122	6	D383	0.000709479	1.30978	0.0143945	1	-	ST4.03ch06	55116164	55117713	.	1550	-	- && Q9SGD6.1 RecName: Full=Arogenate dehydratase/prephenate dehydratase 6, chloroplastic; Short=AtADT6; Short=AtPDT6; Flags: Precursor && PF00800:Prephenate dehydratase	-
PGSC0003DMG400007122	3	D383	0.00015495	1.2372	0.0142565	1	-	ST4.03ch06	55116164	55117713	.	1550	-	- && Q9SGD6.1 RecName: Full=Arogenate dehydratase/prephenate dehydratase 6, chloroplastic; Short=AtADT6; Short=AtPDT6; Flags: Precursor && PF00800:Prephenate dehydratase	-
PGSC0003DMG400007122	3	Rookmaker	0.000596201	0.9675	0.0344508	1	-	ST4.03ch06	55116164	55117713	.	1550	-	- && Q9SGD6.1 RecName: Full=Arogenate dehydratase/prephenate dehydratase 6, chloroplastic; Short=AtADT6; Short=AtPDT6; Flags: Precursor && PF00800:Prephenate dehydratase	-
PGSC0003DMG400007129	6	Rookmaker	9.59232e-06	1.55111	0.00427076	0.187914	-	ST4.03ch06	55271437	55278238	.	3375	-	- && Q851R2.1 RecName: Full=Protein argonaute MEL1; AltName: Full=Protein MEIOSIS ARRESTED AT LEPTOTENE 1; Short=OsMEL1 && PF16486:N-terminal domain of argonaute|PF16487:Mid domain of argonaute|PF02171:Piwi domain|PF08699:Argonaute linker 1 domain|PF16488:Argonaute linker 2 domain|PF02170:PAZ domain	Piwi
PGSC0003DMG400007129	6	D383	9.24811e-05	1.04627	0.00497095	1	-	ST4.03ch06	55271437	55278238	.	3375	-	- && Q851R2.1 RecName: Full=Protein argonaute MEL1; AltName: Full=Protein MEIOSIS ARRESTED AT LEPTOTENE 1; Short=OsMEL1 && PF16486:N-terminal domain of argonaute|PF16487:Mid domain of argonaute|PF02171:Piwi domain|PF08699:Argonaute linker 1 domain|PF16488:Argonaute linker 2 domain|PF02170:PAZ domain	Piwi
PGSC0003DMG400007137	6	D383	0.000238273	1.48505	0.00799274	1	-	ST4.03ch06	55398761	55402081	.	1674	-	- && P37891.1 RecName: Full=Serine carboxypeptidase 3; AltName: Full=Serine carboxypeptidase III; Flags: Precursor && PF00450:Serine carboxypeptidase	Peptidase_S10
PGSC0003DMG400007137	3	Rookmaker	1.50057e-05	1.34301	0.00823008	0.293962	-	ST4.03ch06	55398761	55402081	.	1674	-	- && P37891.1 RecName: Full=Serine carboxypeptidase 3; AltName: Full=Serine carboxypeptidase III; Flags: Precursor && PF00450:Serine carboxypeptidase	Peptidase_S10
PGSC0003DMG400007137	6	Rookmaker	0.00030987	1.41582	0.0114709	1	-	ST4.03ch06	55398761	55402081	.	1674	-	- && P37891.1 RecName: Full=Serine carboxypeptidase 3; AltName: Full=Serine carboxypeptidase III; Flags: Precursor && PF00450:Serine carboxypeptidase	Peptidase_S10
PGSC0003DMG400007137	3	D383	0.000678527	0.6812	0.0302172	1	-	ST4.03ch06	55398761	55402081	.	1674	-	- && P37891.1 RecName: Full=Serine carboxypeptidase 3; AltName: Full=Serine carboxypeptidase III; Flags: Precursor && PF00450:Serine carboxypeptidase	Peptidase_S10
PGSC0003DMG400007150	6	D383	1.14522e-05	1.4758	0.00193509	0.224348	-	ST4.03ch06	55160135	55165113	.	2462	-	- && Q9FNI7.1 RecName: Full=Glucomannan 4-beta-mannosyltransferase 2; AltName: Full=Cellulose synthase-like protein A2; Short=AtCslA2; AltName: Full=Glucomannan synthase; AltName: Full=Mannan synthase 2 && PF13641:Glycosyltransferase like family 2	-
PGSC0003DMG400007150	6	Rookmaker	8.99974e-06	1.53805	0.00426635	0.176305	-	ST4.03ch06	55160135	55165113	.	2462	-	- && Q9FNI7.1 RecName: Full=Glucomannan 4-beta-mannosyltransferase 2; AltName: Full=Cellulose synthase-like protein A2; Short=AtCslA2; AltName: Full=Glucomannan synthase; AltName: Full=Mannan synthase 2 && PF13641:Glycosyltransferase like family 2	-
PGSC0003DMG400007150	3	Rookmaker	0.00061699	1.6908	0.0348501	1	-	ST4.03ch06	55160135	55165113	.	2462	-	- && Q9FNI7.1 RecName: Full=Glucomannan 4-beta-mannosyltransferase 2; AltName: Full=Cellulose synthase-like protein A2; Short=AtCslA2; AltName: Full=Glucomannan synthase; AltName: Full=Mannan synthase 2 && PF13641:Glycosyltransferase like family 2	-
PGSC0003DMG400007182	6	D383	0.000830844	0.30959	0.0155456	1	-	ST4.03ch10	59513382	59519413	.	2310	-	- && Q9M548.1 RecName: Full=DNA (cytosine-5)-methyltransferase DRM2; AltName: Full=Protein DOMAINS REARRANGED METHYLASE 2 && PF00145:C-5 cytosine-specific DNA methylase	DNA_methylase
PGSC0003DMG400007182	6	Rookmaker	3.20585e-05	0.55612	0.00549428	0.628025	-	ST4.03ch10	59513382	59519413	.	2310	-	- && Q9M548.1 RecName: Full=DNA (cytosine-5)-methyltransferase DRM2; AltName: Full=Protein DOMAINS REARRANGED METHYLASE 2 && PF00145:C-5 cytosine-specific DNA methylase	DNA_methylase
PGSC0003DMG400007187	6	D383	0.000588336	-0.53943	0.0128489	1	-	ST4.03ch10	59592617	59599450	.	2268	-	- && Q9M1K5.1 RecName: Full=Probable protein S-acyltransferase 4; AltName: Full=Probable palmitoyltransferase At3g56930; AltName: Full=Zinc finger DHHC domain-containing protein At3g56930 && PF01529:DHHC palmitoyltransferase	-
PGSC0003DMG400007187	6	Rookmaker	0.000374168	-0.58655	0.0126161	1	-	ST4.03ch10	59592617	59599450	.	2268	-	- && Q9M1K5.1 RecName: Full=Probable protein S-acyltransferase 4; AltName: Full=Probable palmitoyltransferase At3g56930; AltName: Full=Zinc finger DHHC domain-containing protein At3g56930 && PF01529:DHHC palmitoyltransferase	-
PGSC0003DMG400007234	6	D383	1.72797e-05	1.60625	0.0023358	0.33851	-	ST4.03ch05	46737078	46743143	.	3257	-	- && Q9FII5.1 RecName: Full=Leucine-rich repeat receptor-like protein kinase TDR; AltName: Full=Protein PHLOEM INTERCALATED WITH XYLEM; AltName: Full=Tracheary element differentiation inhibitory factor receptor; Short=AtTDR; Short=TDIF receptor; Flags: Precursor && PF00069:Protein kinase domain|PF08263:Leucine rich repeat N-terminal domain	Pkinase
PGSC0003DMG400007234	6	Rookmaker	8.38415e-06	1.81866	0.00426635	0.164246	-	ST4.03ch05	46737078	46743143	.	3257	-	- && Q9FII5.1 RecName: Full=Leucine-rich repeat receptor-like protein kinase TDR; AltName: Full=Protein PHLOEM INTERCALATED WITH XYLEM; AltName: Full=Tracheary element differentiation inhibitory factor receptor; Short=AtTDR; Short=TDIF receptor; Flags: Precursor && PF00069:Protein kinase domain|PF08263:Leucine rich repeat N-terminal domain	Pkinase
PGSC0003DMG400007234	3	Rookmaker	6.79074e-05	2.1066	0.0144422	1	-	ST4.03ch05	46737078	46743143	.	3257	-	- && Q9FII5.1 RecName: Full=Leucine-rich repeat receptor-like protein kinase TDR; AltName: Full=Protein PHLOEM INTERCALATED WITH XYLEM; AltName: Full=Tracheary element differentiation inhibitory factor receptor; Short=AtTDR; Short=TDIF receptor; Flags: Precursor && PF00069:Protein kinase domain|PF08263:Leucine rich repeat N-terminal domain	Pkinase
PGSC0003DMG400007376	3	D383	0.000470791	1.53087	0.0256475	1	-	ST4.03ch08	40812188	40813595	.	1408	-	- && Q9SMZ3.2 RecName: Full=F-box only protein 13 && PF00646:F-box domain	F-box
PGSC0003DMG400007382	6	Rookmaker	0.000196408	-0.5934	0.00956651	1	-	ST4.03ch08	40979734	40986510	.	2864	-	- && Q6GP53.1 RecName: Full=N-alpha-acetyltransferase 50; AltName: Full=N-acetyltransferase NAT13; AltName: Full=NatE catalytic subunit && -	-
PGSC0003DMG400007387	6	D383	6.88576e-07	3.37687	0.000465145	0.0134892	-	ST4.03ch08	40861937	40864121	.	993	-	- && Q9SAH7.1 RecName: Full=Probable WRKY transcription factor 40; AltName: Full=WRKY DNA-binding protein 40 && PF03106:WRKY DNA -binding domain	WRKY
PGSC0003DMG400007387	3	D383	0.00010209	2.61013	0.0120478	1	-	ST4.03ch08	40861937	40864121	.	993	-	- && Q9SAH7.1 RecName: Full=Probable WRKY transcription factor 40; AltName: Full=WRKY DNA-binding protein 40 && PF03106:WRKY DNA -binding domain	WRKY
PGSC0003DMG400007389	6	D383	0.000298183	-0.76603	0.00893181	1	-	ST4.03ch08	40832281	40834116	.	1836	-	- && Q8W1D5.1 RecName: Full=CBL-interacting serine/threonine-protein kinase 25; AltName: Full=SNF1-related kinase 3.25; AltName: Full=SOS2-like protein kinase PKS25 && PF00069:Protein kinase domain|PF03822:NAF domain	Pkinase
PGSC0003DMG400007389	6	Rookmaker	0.00012308	-0.89828	0.00826842	1	-	ST4.03ch08	40832281	40834116	.	1836	-	- && Q8W1D5.1 RecName: Full=CBL-interacting serine/threonine-protein kinase 25; AltName: Full=SNF1-related kinase 3.25; AltName: Full=SOS2-like protein kinase PKS25 && PF00069:Protein kinase domain|PF03822:NAF domain	Pkinase
PGSC0003DMG400007405	6	D383	0.000527276	-1.62388	0.0118592	1	-	ST4.03ch11	40111212	40116752	.	1657	-	- && Q9XGY7.1 RecName: Full=Alcohol-forming fatty acyl-CoA reductase && PF07993:Male sterility protein|PF03015:Male sterility protein	NAD_binding_4
PGSC0003DMG400007457	3	Rookmaker	0.000678054	2.22133	0.0361937	1	-	ST4.03ch04	718893	722915	.	1093	-	- && Q9S7Y1.1 RecName: Full=Transcription factor bHLH30; AltName: Full=Basic helix-loop-helix protein 30; Short=AtbHLH30; Short=bHLH 30; AltName: Full=Transcription factor EN 53; AltName: Full=bHLH transcription factor bHLH030 && PF00010:Helix-loop-helix DNA-binding domain	HLH
PGSC0003DMG400007457	6	D383	0.000235405	1.96964	0.00796337	1	-	ST4.03ch04	718893	722915	.	1093	-	- && Q9S7Y1.1 RecName: Full=Transcription factor bHLH30; AltName: Full=Basic helix-loop-helix protein 30; Short=AtbHLH30; Short=bHLH 30; AltName: Full=Transcription factor EN 53; AltName: Full=bHLH transcription factor bHLH030 && PF00010:Helix-loop-helix DNA-binding domain	HLH
PGSC0003DMG400007457	6	Rookmaker	0.000688253	1.61661	0.0171229	1	-	ST4.03ch04	718893	722915	.	1093	-	- && Q9S7Y1.1 RecName: Full=Transcription factor bHLH30; AltName: Full=Basic helix-loop-helix protein 30; Short=AtbHLH30; Short=bHLH 30; AltName: Full=Transcription factor EN 53; AltName: Full=bHLH transcription factor bHLH030 && PF00010:Helix-loop-helix DNA-binding domain	HLH
PGSC0003DMG400007468	3	D383	0.000230864	0.56104	0.0185932	1	-	ST4.03ch04	768792	772685	.	1487	-	- && - && PF03097:BRO1-like domain	-
PGSC0003DMG400007506	6	D383	0.000359594	1.15802	0.00975686	1	-	ST4.03ch06	55935605	55937762	.	1484	-	- && Q84TE9.1 RecName: Full=Dof zinc finger protein DOF5.3; Short=AtDOF5.3 && PF02701:Dof domain, zinc finger	zf-Dof
PGSC0003DMG400007506	6	Rookmaker	0.000437991	1.11677	0.0137284	1	-	ST4.03ch06	55935605	55937762	.	1484	-	- && Q84TE9.1 RecName: Full=Dof zinc finger protein DOF5.3; Short=AtDOF5.3 && PF02701:Dof domain, zinc finger	zf-Dof
PGSC0003DMG400007517	6	D383	0.000118023	0.80871	0.00569477	1	-	ST4.03ch05	1313980	1318881	.	2646	-	- && Q9LFS4.1 RecName: Full=Protein NSP-INTERACTING KINASE 1; Short=AtNIK1; AltName: Full=LRR receptor-like serine/threonine-protein kinase NIK1; Flags: Precursor && PF00069:Protein kinase domain|PF13855:Leucine rich repeat|PF08263:Leucine rich repeat N-terminal domain	Pkinase
PGSC0003DMG400007517	6	Rookmaker	6.89416e-06	1.32471	0.00422052	0.135057	-	ST4.03ch05	1313980	1318881	.	2646	-	- && Q9LFS4.1 RecName: Full=Protein NSP-INTERACTING KINASE 1; Short=AtNIK1; AltName: Full=LRR receptor-like serine/threonine-protein kinase NIK1; Flags: Precursor && PF00069:Protein kinase domain|PF13855:Leucine rich repeat|PF08263:Leucine rich repeat N-terminal domain	Pkinase
PGSC0003DMG400007559	6	D383	0.000536793	1.15432	0.0119906	1	-	ST4.03ch03	41323286	41325391	.	981	-	- && Q9FLI0.2 RecName: Full=Transcription factor bHLH120; AltName: Full=Basic helix-loop-helix protein 120; Short=AtbHLH120; Short=bHLH 120; AltName: Full=Transcription factor EN 4; AltName: Full=bHLH transcription factor bHLH120 && PF00010:Helix-loop-helix DNA-binding domain	HLH
PGSC0003DMG400007559	6	Rookmaker	0.000160506	1.43841	0.00873488	1	-	ST4.03ch03	41323286	41325391	.	981	-	- && Q9FLI0.2 RecName: Full=Transcription factor bHLH120; AltName: Full=Basic helix-loop-helix protein 120; Short=AtbHLH120; Short=bHLH 120; AltName: Full=Transcription factor EN 4; AltName: Full=bHLH transcription factor bHLH120 && PF00010:Helix-loop-helix DNA-binding domain	HLH
PGSC0003DMG400007559	3	Rookmaker	0.000217426	1.57154	0.0247639	1	-	ST4.03ch03	41323286	41325391	.	981	-	- && Q9FLI0.2 RecName: Full=Transcription factor bHLH120; AltName: Full=Basic helix-loop-helix protein 120; Short=AtbHLH120; Short=bHLH 120; AltName: Full=Transcription factor EN 4; AltName: Full=bHLH transcription factor bHLH120 && PF00010:Helix-loop-helix DNA-binding domain	HLH
PGSC0003DMG400007565	3	D383	0.000287116	1.63742	0.0212274	1	-	ST4.03ch05	30948307	30950184	.	1667	-	- && I7C6E8.1 RecName: Full=Beta-amyrin 28-oxidase; AltName: Full=Cytochrome P450 CYP716A52v2 && PF00067:Cytochrome P450	p450
PGSC0003DMG400007576	3	Rookmaker	0.000299349	1.23554	0.0271671	1	-	ST4.03ch12	50544595	50548364	.	1302	-	- && - && PF01925:Sulfite exporter TauE/SafE	-
PGSC0003DMG400007576	6	D383	0.000122986	1.56398	0.00584746	1	-	ST4.03ch12	50544595	50548364	.	1302	-	- && - && PF01925:Sulfite exporter TauE/SafE	-
PGSC0003DMG400007576	3	D383	0.000817502	1.02551	0.0327502	1	-	ST4.03ch12	50544595	50548364	.	1302	-	- && - && PF01925:Sulfite exporter TauE/SafE	-
PGSC0003DMG400007602	6	Rookmaker	0.000889966	0.71717	0.0190332	1	-	ST4.03ch11	5746290	5749794	.	2980	-	- && Q9SVD0.1 RecName: Full=Protein SMAX1-LIKE 3; Short=AtSMXL3 && -	-
PGSC0003DMG400007602	3	Rookmaker	0.000302402	1.54048	0.0271746	1	-	ST4.03ch11	5746290	5749794	.	2980	-	- && Q9SVD0.1 RecName: Full=Protein SMAX1-LIKE 3; Short=AtSMXL3 && -	-
PGSC0003DMG400007603	6	Rookmaker	0.000105696	-1.49758	0.00775503	1	-	ST4.03ch11	5646624	5648220	.	579	-	- && Q8S9H7.1 RecName: Full=Transcription factor DIVARICATA && PF00249:Myb-like DNA-binding domain	Myb_DNA-binding
PGSC0003DMG400007603	6	D383	0.000913719	-1.00945	0.0164369	1	-	ST4.03ch11	5646624	5648220	.	579	-	- && Q8S9H7.1 RecName: Full=Transcription factor DIVARICATA && PF00249:Myb-like DNA-binding domain	Myb_DNA-binding
PGSC0003DMG400007624	6	Rookmaker	0.000199996	-0.91197	0.00956651	1	-	ST4.03ch04	11354785	11356912	.	891	-	- && Q39096.1 RecName: Full=Protein EARLY RESPONSIVE TO DEHYDRATION 15; AltName: Full=PAM2-containing protein CID1; AltName: Full=Polyadenylate-binding protein-interacting protein 1; Short=PABP-interacting protein 1; Short=Poly(A)-binding protein-interacting protein 1; AltName: Full=Protein CTC-INTERACTING DOMAIN 1; AltName: Full=Protein LIGHT STRESS-REGULATED 1 && PF07145:Ataxin-2 C-terminal reg…	PAM2
PGSC0003DMG400007634	6	D383	0.000255625	0.81101	0.00823638	1	-	ST4.03ch08	37744509	37747990	.	3396	-	- && P47735.1 RecName: Full=Receptor-like protein kinase 5; AltName: Full=Protein HAESA; Flags: Precursor && PF13855:Leucine rich repeat|PF00069:Protein kinase domain|PF08263:Leucine rich repeat N-terminal domain	Pkinase
PGSC0003DMG400007647	3	D383	0.000713182	-0.3886	0.0307602	1	-	ST4.03ch11	20358151	20363517	.	2268	-	- && Q9LJD8.1 RecName: Full=MAP3K epsilon protein kinase 1; Short=AtM3KE1; AltName: Full=Mitogen-activated protein kinase kinase kinase 7 && -	-
PGSC0003DMG400007743	3	D383	0.000463942	0.50505	0.0254583	1	-	ST4.03ch09	59441573	59449149	.	5079	-	- && Q40392.1 RecName: Full=TMV resistance protein N && PF01582:TIR domain|PF00931:NB-ARC domain	TIR
PGSC0003DMG400007743	6	D383	2.60269e-05	0.67817	0.00281695	0.509868	-	ST4.03ch09	59441573	59449149	.	5079	-	- && Q40392.1 RecName: Full=TMV resistance protein N && PF01582:TIR domain|PF00931:NB-ARC domain	TIR
PGSC0003DMG400007786	6	Rookmaker	0.000592146	-0.7379	0.0159343	1	-	ST4.03ch12	1122966	1126224	.	1268	-	- && Q9SHH7.1 RecName: Full=Glutathione S-transferase U25; Short=AtGSTU25; AltName: Full=GST class-tau member 25 && PF00043:Glutathione S-transferase, C-terminal domain|PF02798:Glutathione S-transferase, N-terminal domain	GST_N
PGSC0003DMG400007788	6	D383	0.00024004	1.67361	0.00803753	1	-	ST4.03ch12	1160881	1163790	.	1508	-	- && Q8VWJ2.1 RecName: Full=Probable WRKY transcription factor 28; AltName: Full=WRKY DNA-binding protein 28 && PF03106:WRKY DNA -binding domain	WRKY
PGSC0003DMG400007788	6	Rookmaker	0.000474538	1.47741	0.0143844	1	-	ST4.03ch12	1160881	1163790	.	1508	-	- && Q8VWJ2.1 RecName: Full=Probable WRKY transcription factor 28; AltName: Full=WRKY DNA-binding protein 28 && PF03106:WRKY DNA -binding domain	WRKY
PGSC0003DMG400007800	3	D383	0.000250631	2.56584	0.0195612	1	-	ST4.03ch12	1380915	1382255	.	1341	-	- && Q9SPU3.1 RecName: Full=Acetyl-CoA-benzylalcohol acetyltransferase; Short=CbBEAT-2 [Clarkia breweri] && PF02458:Transferase family	-
PGSC0003DMG400007800	3	Rookmaker	0.000142964	2.8385	0.0207898	1	-	ST4.03ch12	1380915	1382255	.	1341	-	- && Q9SPU3.1 RecName: Full=Acetyl-CoA-benzylalcohol acetyltransferase; Short=CbBEAT-2 [Clarkia breweri] && PF02458:Transferase family	-
PGSC0003DMG400007816	6	D383	0.000178891	1.25283	0.00709407	1	-	ST4.03ch12	1872151	1873841	.	1691	-	- && Q9M0B6.1 RecName: Full=UDP-glucuronate 4-epimerase 1; AltName: Full=UDP-glucuronic acid epimerase 1; Short=AtUGlcAE3 && PF16363:GDP-mannose 4,6 dehydratase	-
PGSC0003DMG400007816	6	Rookmaker	0.000201062	1.22677	0.00956651	1	-	ST4.03ch12	1872151	1873841	.	1691	-	- && Q9M0B6.1 RecName: Full=UDP-glucuronate 4-epimerase 1; AltName: Full=UDP-glucuronic acid epimerase 1; Short=AtUGlcAE3 && PF16363:GDP-mannose 4,6 dehydratase	-
PGSC0003DMG400007827	6	D383	5.22077e-05	-1.28652	0.00374041	1	-	ST4.03ch12	2204012	2210835	.	2119	-	- && Q9ZUG9.1 RecName: Full=Transcription factor bHLH66; AltName: Full=Basic helix-loop-helix protein 66; Short=AtbHLH66; Short=bHLH 66; AltName: Full=Transcription factor EN 95; AltName: Full=bHLH transcription factor bHLH066 && PF00010:Helix-loop-helix DNA-binding domain	HLH
PGSC0003DMG400007827	6	Rookmaker	4.29179e-05	-1.33134	0.00587945	0.840762	-	ST4.03ch12	2204012	2210835	.	2119	-	- && Q9ZUG9.1 RecName: Full=Transcription factor bHLH66; AltName: Full=Basic helix-loop-helix protein 66; Short=AtbHLH66; Short=bHLH 66; AltName: Full=Transcription factor EN 95; AltName: Full=bHLH transcription factor bHLH066 && PF00010:Helix-loop-helix DNA-binding domain	HLH
PGSC0003DMG400007843	6	D383	0.000508405	0.30513	0.0116487	1	-	ST4.03ch12	1111718	1121848	.	2802	-	- && Q41342.1 RecName: Full=Ethylene receptor 1; Short=LeETR1 && PF00512:His Kinase A (phospho-acceptor) domain|PF00072:Response regulator receiver domain|PF01590:GAF domain|PF02518:Histidine kinase-, DNA gyrase B-, and HSP90-like ATPase	HATPase_c
PGSC0003DMG400007856	6	Rookmaker	8.86672e-05	-1.00757	0.00724454	1	-	ST4.03ch12	1487238	1489767	.	2172	-	- && I1SSI5.1 RecName: Full=F-box/LRR-repeat MAX2 homolog A; AltName: Full=F-box and leucine-rich repeat MAX2 homolog A && -	-
PGSC0003DMG400007905	6	Rookmaker	0.000240431	-0.29191	0.0100678	1	-	ST4.03ch12	2361932	2366921	.	2105	-	- && Q9U5L1.2 RecName: Full=Signal recognition particle receptor subunit alpha homolog; Short=DP-alpha; Short=Docking protein alpha; Short=SR-alpha; AltName: Full=GTP-binding protein && PF04086:Signal recognition particle, alpha subunit, N-terminal|PF02881:SRP54-type protein, helical bundle domain|PF00448:SRP54-type protein, GTPase domain	-
PGSC0003DMG400007929	6	Rookmaker	0.000842141	-1.52518	0.018584	1	-	ST4.03ch12	1715662	1716535	.	874	-	- && Q6R567.1 RecName: Full=E3 ubiquitin-protein ligase RMA1H1; AltName: Full=Protein RING membrane-anchor 1 homolog 1 && PF00097:Zinc finger, C3HC4 type (RING finger)	zf-C3HC4
PGSC0003DMG400007951	6	Rookmaker	0.00074108	-1.09747	0.0176592	1	-	ST4.03ch04	67892131	67892922	.	792	-	- && Q9FH94.1 RecName: Full=Ethylene-responsive transcription factor ERF010 && PF00847:AP2 domain	AP2
PGSC0003DMG400007958	6	D383	0.000127009	1.48321	0.00593822	1	-	ST4.03ch04	68007147	68009757	.	2486	-	- && Q9FHA4.1 RecName: Full=Subtilisin-like protease SBT1.9; AltName: Full=Subtilase subfamily 1 member 9; Short=AtSBT1.9; Flags: Precursor && PF00082:Subtilase family|PF05922:Peptidase inhibitor I9	Peptidase_S8
PGSC0003DMG400007965	3	D383	0.000106132	1.28461	0.0122302	1	-	ST4.03ch04	68092579	68095513	.	1801	-	- && P19515.2 RecName: Full=Lipase; AltName: Full=Triacylglycerol lipase; Flags: Precursor && PF01764:Lipase (class 3)	Lipase_3
PGSC0003DMG400007965	3	Rookmaker	6.42244e-05	1.40372	0.0141366	1	-	ST4.03ch04	68092579	68095513	.	1801	-	- && P19515.2 RecName: Full=Lipase; AltName: Full=Triacylglycerol lipase; Flags: Precursor && PF01764:Lipase (class 3)	Lipase_3
PGSC0003DMG400007974	6	D383	3.00983e-05	1.31184	0.002941	0.589625	-	ST4.03ch04	68256932	68260197	.	2319	-	- && P17859.1 RecName: Full=Alpha-amylase; AltName: Full=1,4-alpha-D-glucan glucanohydrolase; Flags: Precursor && PF00128:Alpha amylase, catalytic domain|PF07821:Alpha-amylase C-terminal beta-sheet domain	-
PGSC0003DMG400008001	3	D383	0.000482776	1.73897	0.0257204	1	-	ST4.03ch04	67754014	67756091	.	1569	-	- && Q9SN11.1 RecName: Full=Cyclin-D3-3; AltName: Full=G1/S-specific cyclin-D3-3; Short=CycD3;3 && PF02984:Cyclin, C-terminal domain|PF00134:Cyclin, N-terminal domain	Cyclin_C
PGSC0003DMG400008001	6	Rookmaker	5.68232e-05	1.83987	0.00655716	1	-	ST4.03ch04	67754014	67756091	.	1569	-	- && Q9SN11.1 RecName: Full=Cyclin-D3-3; AltName: Full=G1/S-specific cyclin-D3-3; Short=CycD3;3 && PF02984:Cyclin, C-terminal domain|PF00134:Cyclin, N-terminal domain	Cyclin_C
PGSC0003DMG400008001	6	D383	2.71876e-05	2.09212	0.00281801	0.532605	-	ST4.03ch04	67754014	67756091	.	1569	-	- && Q9SN11.1 RecName: Full=Cyclin-D3-3; AltName: Full=G1/S-specific cyclin-D3-3; Short=CycD3;3 && PF02984:Cyclin, C-terminal domain|PF00134:Cyclin, N-terminal domain	Cyclin_C
PGSC0003DMG400008009	3	Rookmaker	0.000552399	2.374	0.0329107	1	-	ST4.03ch04	67907090	67908767	.	1011	-	- && Q6X7J9.1 RecName: Full=WUSCHEL-related homeobox 4 && PF00046:Homeobox domain	Homeobox
PGSC0003DMG400008009	6	Rookmaker	0.000129737	2.9522	0.00830391	1	-	ST4.03ch04	67907090	67908767	.	1011	-	- && Q6X7J9.1 RecName: Full=WUSCHEL-related homeobox 4 && PF00046:Homeobox domain	Homeobox
PGSC0003DMG400008009	6	D383	8.61923e-05	3.17435	0.0048611	1	-	ST4.03ch04	67907090	67908767	.	1011	-	- && Q6X7J9.1 RecName: Full=WUSCHEL-related homeobox 4 && PF00046:Homeobox domain	Homeobox
PGSC0003DMG400008035	6	D383	0.000464246	-0.59968	0.0110997	1	-	ST4.03ch04	67797652	67799879	.	2228	-	- && - && -	-
PGSC0003DMG400008036	6	Rookmaker	0.000162869	1.03021	0.00874141	1	-	ST4.03ch04	67829026	67830412	.	1387	-	- && Q8W3M4.1 RecName: Full=Uncharacterized protein At4g06744; Flags: Precursor && -	-
PGSC0003DMG400008036	3	Rookmaker	0.000291338	1.10535	0.0271671	1	-	ST4.03ch04	67829026	67830412	.	1387	-	- && Q8W3M4.1 RecName: Full=Uncharacterized protein At4g06744; Flags: Precursor && -	-
PGSC0003DMG400008036	6	D383	0.000351023	0.89648	0.00965805	1	-	ST4.03ch04	67829026	67830412	.	1387	-	- && Q8W3M4.1 RecName: Full=Uncharacterized protein At4g06744; Flags: Precursor && -	-
PGSC0003DMG400008053	6	D383	0.000197618	0.49713	0.00743059	1	-	ST4.03ch11	41636813	41643864	.	1765	-	- && Q9SKN2.1 RecName: Full=Double-stranded RNA-binding protein 2; AltName: Full=dsRNA-binding protein 2; Short=AtDRB2 && PF00035:Double-stranded RNA binding motif	-
PGSC0003DMG400008065	6	Rookmaker	1.58964e-05	0.67538	0.00470354	0.311411	-	ST4.03ch11	41112924	41122092	.	3261	-	- && Q9ZTX9.1 RecName: Full=Auxin response factor 4 && PF06507:Auxin response factor|PF02362:B3 DNA binding domain	Auxin_resp
PGSC0003DMG400008065	6	D383	2.15144e-05	0.64102	0.00255752	0.421468	-	ST4.03ch11	41112924	41122092	.	3261	-	- && Q9ZTX9.1 RecName: Full=Auxin response factor 4 && PF06507:Auxin response factor|PF02362:B3 DNA binding domain	Auxin_resp
PGSC0003DMG400008078	6	Rookmaker	0.000153692	-0.88492	0.00870469	1	-	ST4.03ch11	41686169	41688602	.	1173	-	- && Q8H5N9.1 RecName: Full=Probable aquaporin PIP2-1; AltName: Full=OsPIP2;1; AltName: Full=Plasma membrane intrinsic protein 2-1; AltName: Full=Plasma membrane intrinsic protein 2a; Short=PIP2a && PF00230:Major intrinsic protein	-
PGSC0003DMG400008078	3	D383	0.00047781	-1.00951	0.0257204	1	-	ST4.03ch11	41686169	41688602	.	1173	-	- && Q8H5N9.1 RecName: Full=Probable aquaporin PIP2-1; AltName: Full=OsPIP2;1; AltName: Full=Plasma membrane intrinsic protein 2-1; AltName: Full=Plasma membrane intrinsic protein 2a; Short=PIP2a && PF00230:Major intrinsic protein	-
PGSC0003DMG400008078	6	D383	0.000603044	-0.68954	0.0130972	1	-	ST4.03ch11	41686169	41688602	.	1173	-	- && Q8H5N9.1 RecName: Full=Probable aquaporin PIP2-1; AltName: Full=OsPIP2;1; AltName: Full=Plasma membrane intrinsic protein 2-1; AltName: Full=Plasma membrane intrinsic protein 2a; Short=PIP2a && PF00230:Major intrinsic protein	-
PGSC0003DMG400008094	3	D383	3.68207e-06	3.33227	0.00275969	0.0721318	-	ST4.03ch11	41394815	41397399	.	887	-	- && Q8L817.1 RecName: Full=Alpha carbonic anhydrase 7; Short=AtaCA7; Short=AtalphaCA7; AltName: Full=Alpha carbonate dehydratase 7; Flags: Precursor && PF00194:Eukaryotic-type carbonic anhydrase	-
PGSC0003DMG400008094	6	D383	3.55104e-05	2.67706	0.00323557	0.695648	-	ST4.03ch11	41394815	41397399	.	887	-	- && Q8L817.1 RecName: Full=Alpha carbonic anhydrase 7; Short=AtaCA7; Short=AtalphaCA7; AltName: Full=Alpha carbonate dehydratase 7; Flags: Precursor && PF00194:Eukaryotic-type carbonic anhydrase	-
PGSC0003DMG400008094	6	Rookmaker	4.70149e-05	2.5492	0.00614429	0.921022	-	ST4.03ch11	41394815	41397399	.	887	-	- && Q8L817.1 RecName: Full=Alpha carbonic anhydrase 7; Short=AtaCA7; Short=AtalphaCA7; AltName: Full=Alpha carbonate dehydratase 7; Flags: Precursor && PF00194:Eukaryotic-type carbonic anhydrase	-
PGSC0003DMG400008094	3	Rookmaker	1.05121e-05	2.78585	0.00710111	0.205932	-	ST4.03ch11	41394815	41397399	.	887	-	- && Q8L817.1 RecName: Full=Alpha carbonic anhydrase 7; Short=AtaCA7; Short=AtalphaCA7; AltName: Full=Alpha carbonate dehydratase 7; Flags: Precursor && PF00194:Eukaryotic-type carbonic anhydrase	-
PGSC0003DMG400008105	6	D383	0.000761549	-2.26497	0.0149038	1	-	ST4.03ch11	41289125	41293394	.	2088	-	- && - && PF12906:RING-variant domain	-
PGSC0003DMG400008105	6	Rookmaker	0.000920649	-2.18504	0.0193273	1	-	ST4.03ch11	41289125	41293394	.	2088	-	- && - && PF12906:RING-variant domain	-
PGSC0003DMG400008111	6	D383	0.000371098	-0.73474	0.00994503	1	-	ST4.03ch11	41159070	41162712	.	1628	-	- && Q9SF29.1 RecName: Full=Syntaxin-71; Short=AtSYP71 && PF05739:SNARE domain	SNARE
PGSC0003DMG400008120	3	D383	0.00051272	0.9623	0.0258613	1	-	ST4.03ch11	40987375	40990668	.	1862	-	- && Q9SJL2.2 RecName: Full=Heavy metal-associated isoprenylated plant protein 5; Short=AtHIP05; AltName: Full=Farnesylated protein 2; Short=AtFP2; Flags: Precursor && PF00403:Heavy-metal-associated domain	HMA
PGSC0003DMG400008120	6	D383	7.20046e-05	1.16215	0.00450344	1	-	ST4.03ch11	40987375	40990668	.	1862	-	- && Q9SJL2.2 RecName: Full=Heavy metal-associated isoprenylated plant protein 5; Short=AtHIP05; AltName: Full=Farnesylated protein 2; Short=AtFP2; Flags: Precursor && PF00403:Heavy-metal-associated domain	HMA
PGSC0003DMG400008163	6	D383	1.35666e-05	1.96111	0.00210929	0.26577	-	ST4.03ch10	58386326	58387277	.	952	-	- && Q9SS31.1 RecName: Full=Probable calcium-binding protein CML36; AltName: Full=Calmodulin-like protein 36 && PF13499:EF-hand domain pair	-
PGSC0003DMG400008163	6	Rookmaker	0.000131155	1.31947	0.00830391	1	-	ST4.03ch10	58386326	58387277	.	952	-	- && Q9SS31.1 RecName: Full=Probable calcium-binding protein CML36; AltName: Full=Calmodulin-like protein 36 && PF13499:EF-hand domain pair	-
PGSC0003DMG400008163	3	D383	0.000354162	1.63986	0.0222373	1	-	ST4.03ch10	58386326	58387277	.	952	-	- && Q9SS31.1 RecName: Full=Probable calcium-binding protein CML36; AltName: Full=Calmodulin-like protein 36 && PF13499:EF-hand domain pair	-
PGSC0003DMG400008166	3	Rookmaker	0.000509431	0.93267	0.031796	1	-	ST4.03ch10	58408246	58409666	.	1421	-	- && - && -	-
PGSC0003DMG400008218	3	Rookmaker	0.000233266	-0.70572	0.025127	1	-	ST4.03ch08	35249609	35253849	.	1668	-	- && Q84MC2.1 RecName: Full=Cytokinin riboside 5'-monophosphate phosphoribohydrolase LOG8; AltName: Full=LOG family protein At5g11950; AltName: Full=Protein LONELY GUY 8 && PF03641:Possible lysine decarboxylase	-
PGSC0003DMG400008261	6	Rookmaker	0.000794944	0.37893	0.0181288	1	-	ST4.03ch10	43440238	43444139	.	1573	-	- && - && -	-
PGSC0003DMG400008267	6	D383	0.000770063	1.93597	0.0150105	1	-	ST4.03ch10	43658747	43666340	.	1763	-	- && H2DH21.1 RecName: Full=Cytochrome P450 CYP72A219; AltName: Full=Cytochrome P450 CYP72A129 [Panax ginseng] && PF00067:Cytochrome P450	p450
PGSC0003DMG400008337	6	D383	8.3402e-07	3.66204	0.00048879	0.0163385	-	ST4.03ch03	37072195	37074087	.	1474	-	- && Q7XBH4.2 RecName: Full=Myb-related protein Myb4; AltName: Full=OsMyb4; AltName: Full=Transcription factor RLTR1 && PF00249:Myb-like DNA-binding domain	Myb_DNA-binding
PGSC0003DMG400008337	6	Rookmaker	0.000188262	1.43719	0.00938112	1	-	ST4.03ch03	37072195	37074087	.	1474	-	- && Q7XBH4.2 RecName: Full=Myb-related protein Myb4; AltName: Full=OsMyb4; AltName: Full=Transcription factor RLTR1 && PF00249:Myb-like DNA-binding domain	Myb_DNA-binding
PGSC0003DMG400008337	3	D383	2.87011e-05	4.17975	0.00591847	0.562254	-	ST4.03ch03	37072195	37074087	.	1474	-	- && Q7XBH4.2 RecName: Full=Myb-related protein Myb4; AltName: Full=OsMyb4; AltName: Full=Transcription factor RLTR1 && PF00249:Myb-like DNA-binding domain	Myb_DNA-binding
PGSC0003DMG400008337	3	Rookmaker	0.000601543	2.42548	0.0344508	1	-	ST4.03ch03	37072195	37074087	.	1474	-	- && Q7XBH4.2 RecName: Full=Myb-related protein Myb4; AltName: Full=OsMyb4; AltName: Full=Transcription factor RLTR1 && PF00249:Myb-like DNA-binding domain	Myb_DNA-binding
PGSC0003DMG400008346	3	D383	7.13217e-06	1.22836	0.00324928	0.139719	-	ST4.03ch03	36778116	36782642	.	1363	-	- && Q3E6Y3.1 RecName: Full=Uncharacterized protein At1g28695; Flags: Precursor && PF03407:Nucleotide-diphospho-sugar transferase	-
PGSC0003DMG400008346	6	D383	5.07503e-06	1.99576	0.00138083	0.0994199	-	ST4.03ch03	36778116	36782642	.	1363	-	- && Q3E6Y3.1 RecName: Full=Uncharacterized protein At1g28695; Flags: Precursor && PF03407:Nucleotide-diphospho-sugar transferase	-
PGSC0003DMG400008346	3	Rookmaker	6.94746e-05	0.82836	0.0144422	1	-	ST4.03ch03	36778116	36782642	.	1363	-	- && Q3E6Y3.1 RecName: Full=Uncharacterized protein At1g28695; Flags: Precursor && PF03407:Nucleotide-diphospho-sugar transferase	-
PGSC0003DMG400008346	6	Rookmaker	0.000207957	1.04481	0.00967737	1	-	ST4.03ch03	36778116	36782642	.	1363	-	- && Q3E6Y3.1 RecName: Full=Uncharacterized protein At1g28695; Flags: Precursor && PF03407:Nucleotide-diphospho-sugar transferase	-
PGSC0003DMG400008354	6	Rookmaker	0.000610639	-1.14883	0.0161436	1	-	ST4.03ch10	59124703	59126516	.	1060	-	- && - && -	-
PGSC0003DMG400008356	3	Rookmaker	0.000734406	0.64856	0.0379306	1	-	ST4.03ch10	59147780	59152084	.	1697	-	- && P93541.1 RecName: Full=Glutamate dehydrogenase; Short=GDH; AltName: Full=Legdh1 && PF00208:Glutamate/Leucine/Phenylalanine/Valine dehydrogenase|PF02812:Glu/Leu/Phe/Val dehydrogenase, dimerisation domain	-
PGSC0003DMG400008357	6	D383	1.73251e-05	0.82495	0.0023358	0.339398	-	ST4.03ch10	59171347	59173650	.	1777	-	- && Q9SV43.1 RecName: Full=Patatin-like protein 7; Short=AtPLP7; AltName: Full=Patatin-related phospholipase A IIIbeta; Short=pPLAIIIb; AltName: Full=Phospholipase A IIIA; Short=AtPLAIIIA && -	-
PGSC0003DMG400008357	3	Rookmaker	0.000852696	0.90641	0.0404097	1	-	ST4.03ch10	59171347	59173650	.	1777	-	- && Q9SV43.1 RecName: Full=Patatin-like protein 7; Short=AtPLP7; AltName: Full=Patatin-related phospholipase A IIIbeta; Short=pPLAIIIb; AltName: Full=Phospholipase A IIIA; Short=AtPLAIIIA && -	-
PGSC0003DMG400008357	6	Rookmaker	1.233e-05	0.87468	0.00452945	0.241544	-	ST4.03ch10	59171347	59173650	.	1777	-	- && Q9SV43.1 RecName: Full=Patatin-like protein 7; Short=AtPLP7; AltName: Full=Patatin-related phospholipase A IIIbeta; Short=pPLAIIIb; AltName: Full=Phospholipase A IIIA; Short=AtPLAIIIA && -	-
PGSC0003DMG400008372	3	D383	0.000626811	1.18126	0.0288245	1	-	ST4.03ch10	59221789	59222708	.	920	-	- && - && PF05678:VQ motif	-
PGSC0003DMG400008372	6	D383	0.000422018	1.72042	0.010572	1	-	ST4.03ch10	59221789	59222708	.	920	-	- && - && PF05678:VQ motif	-
PGSC0003DMG400008379	6	D383	0.000410672	0.62446	0.0104258	1	-	ST4.03ch10	59284371	59287941	.	2477	-	- && Q67UL3.1 RecName: Full=Probable auxin efflux carrier component 1c; Short=OsPIN1c; AltName: Full=OsPIN1a && PF03547:Membrane transport protein	-
PGSC0003DMG400008379	3	Rookmaker	0.0004047	0.70032	0.0296932	1	-	ST4.03ch10	59284371	59287941	.	2477	-	- && Q67UL3.1 RecName: Full=Probable auxin efflux carrier component 1c; Short=OsPIN1c; AltName: Full=OsPIN1a && PF03547:Membrane transport protein	-
PGSC0003DMG400008379	6	Rookmaker	4.14515e-05	0.9405	0.00583552	0.812035	-	ST4.03ch10	59284371	59287941	.	2477	-	- && Q67UL3.1 RecName: Full=Probable auxin efflux carrier component 1c; Short=OsPIN1c; AltName: Full=OsPIN1a && PF03547:Membrane transport protein	-
PGSC0003DMG400008391	3	D383	0.000800619	1.85638	0.0327146	1	-	ST4.03ch10	53176675	53181319	.	999	-	- && Q9LY00.1 RecName: Full=Probable WRKY transcription factor 70; AltName: Full=WRKY DNA-binding protein 70 && PF03106:WRKY DNA -binding domain	WRKY
PGSC0003DMG400008391	6	D383	3.68106e-05	2.70006	0.00324829	0.72112	-	ST4.03ch10	53176675	53181319	.	999	-	- && Q9LY00.1 RecName: Full=Probable WRKY transcription factor 70; AltName: Full=WRKY DNA-binding protein 70 && PF03106:WRKY DNA -binding domain	WRKY
PGSC0003DMG400008403	3	Rookmaker	0.000383439	0.79117	0.0292101	1	-	ST4.03ch10	53211328	53217628	.	3426	-	- && Q9LT96.1 RecName: Full=Probable leucine-rich repeat receptor-like protein kinase At5g49770; Flags: Precursor && PF08263:Leucine rich repeat N-terminal domain|PF07714:Protein tyrosine kinase	Pkinase_Tyr
PGSC0003DMG400008413	6	Rookmaker	0.000639685	2.03493	0.0164887	1	-	ST4.03ch11	17868693	17872105	.	2766	-	- && Q2V4L8.2 RecName: Full=Endoglucanase 3; AltName: Full=Cellulase 5; Short=AtCEL5; AltName: Full=Endo-1,4-beta glucanase 3; Flags: Precursor && -	-
PGSC0003DMG400008421	6	Rookmaker	0.000489407	-0.69688	0.0145503	1	-	ST4.03ch11	17844023	17847861	.	1369	-	- && - && -	-
PGSC0003DMG400008442	6	D383	0.000154667	0.54394	0.00656667	1	-	ST4.03ch05	49804042	49813842	.	2249	-	- && Q9M0M5.2 RecName: Full=Scarecrow-like protein 13; Short=AtSCL13; AltName: Full=GRAS family protein 24; Short=AtGRAS-24 && PF03514:GRAS domain family	GRAS
PGSC0003DMG400008457	6	D383	0.000887205	-0.34684	0.0161167	1	-	ST4.03ch05	49792603	49798726	.	1647	-	- && Q9FGK5.1 RecName: Full=Ras-related protein RABA5a; Short=AtRABA5a && -	-
PGSC0003DMG400008459	3	D383	0.000842239	-0.98135	0.0333323	1	-	ST4.03ch05	49778084	49784845	.	1509	-	- && Q9FGK3.1 RecName: Full=Putative MO25-like protein At5g47540 && PF08569:Mo25-like	-
PGSC0003DMG400008459	3	Rookmaker	0.000420254	-1.11737	0.0299	1	-	ST4.03ch05	49778084	49784845	.	1509	-	- && Q9FGK3.1 RecName: Full=Putative MO25-like protein At5g47540 && PF08569:Mo25-like	-
PGSC0003DMG400008459	6	D383	0.00091472	-1.13538	0.0164398	1	-	ST4.03ch05	49778084	49784845	.	1509	-	- && Q9FGK3.1 RecName: Full=Putative MO25-like protein At5g47540 && PF08569:Mo25-like	-
PGSC0003DMG400008486	3	Rookmaker	0.000565847	3.08048	0.0332881	1	-	ST4.03ch09	113655	115122	.	698	-	- && Q9SSK9.1 RecName: Full=MLP-like protein 28 && PF00407:Pathogenesis-related protein Bet v I family	-
PGSC0003DMG400008486	6	Rookmaker	0.000157204	3.5135	0.00872324	1	-	ST4.03ch09	113655	115122	.	698	-	- && Q9SSK9.1 RecName: Full=MLP-like protein 28 && PF00407:Pathogenesis-related protein Bet v I family	-
PGSC0003DMG400008486	6	D383	0.000512985	2.83287	0.01168	1	-	ST4.03ch09	113655	115122	.	698	-	- && Q9SSK9.1 RecName: Full=MLP-like protein 28 && PF00407:Pathogenesis-related protein Bet v I family	-
PGSC0003DMG400008542	3	Rookmaker	0.0007377	1.30905	0.0379306	1	-	ST4.03ch12	55282893	55284548	.	1256	-	- && Q9LIE6.1 RecName: Full=VQ motif-containing protein 22; Short=AtVQ22 && PF05678:VQ motif	-
PGSC0003DMG400008542	3	D383	0.000292812	1.5531	0.0212274	1	-	ST4.03ch12	55282893	55284548	.	1256	-	- && Q9LIE6.1 RecName: Full=VQ motif-containing protein 22; Short=AtVQ22 && PF05678:VQ motif	-
PGSC0003DMG400008542	6	Rookmaker	0.000411143	2.15816	0.0132921	1	-	ST4.03ch12	55282893	55284548	.	1256	-	- && Q9LIE6.1 RecName: Full=VQ motif-containing protein 22; Short=AtVQ22 && PF05678:VQ motif	-
PGSC0003DMG400008542	6	D383	0.000254425	2.35593	0.00822598	1	-	ST4.03ch12	55282893	55284548	.	1256	-	- && Q9LIE6.1 RecName: Full=VQ motif-containing protein 22; Short=AtVQ22 && PF05678:VQ motif	-
PGSC0003DMG400008545	6	Rookmaker	0.00020153	-0.70552	0.00956651	1	-	ST4.03ch12	55309460	55313424	.	2619	-	- && Q43125.2 RecName: Full=Cryptochrome-1; Short=AtCry; Short=Atcry1; AltName: Full=Blue light photoreceptor; AltName: Full=Protein BLUE LIGHT UNINHIBITED 1; AltName: Full=Protein ELONGATED HYPOCOTYL 4; AltName: Full=Protein OUT OF PHASE 2; Short=OOP2 && PF03441:FAD binding domain of DNA photolyase|PF00875:DNA photolyase|PF12546:Blue/Ultraviolet sensing protein C terminal	-
PGSC0003DMG400008545	6	D383	0.000156797	-0.73805	0.00661992	1	-	ST4.03ch12	55309460	55313424	.	2619	-	- && Q43125.2 RecName: Full=Cryptochrome-1; Short=AtCry; Short=Atcry1; AltName: Full=Blue light photoreceptor; AltName: Full=Protein BLUE LIGHT UNINHIBITED 1; AltName: Full=Protein ELONGATED HYPOCOTYL 4; AltName: Full=Protein OUT OF PHASE 2; Short=OOP2 && PF03441:FAD binding domain of DNA photolyase|PF00875:DNA photolyase|PF12546:Blue/Ultraviolet sensing protein C terminal	-
PGSC0003DMG400008553	3	D383	0.000409884	0.80921	0.0238977	1	-	ST4.03ch12	55216678	55222718	.	1658	-	- && Q12700.1 RecName: Full=Glucan 1,3-beta-glucosidase; AltName: Full=Exo-1,3-beta-glucanase; Flags: Precursor && PF00150:Cellulase (glycosyl hydrolase family 5)	-
PGSC0003DMG400008563	6	Rookmaker	1.53933e-05	-1.47983	0.00470354	0.301555	-	ST4.03ch12	1012874	1016118	.	918	-	- && Q8L9S1.2 RecName: Full=60S ribosomal protein L18a-like protein && -	-
PGSC0003DMG400008563	6	D383	0.000115389	-1.041	0.00559573	1	-	ST4.03ch12	1012874	1016118	.	918	-	- && Q8L9S1.2 RecName: Full=60S ribosomal protein L18a-like protein && -	-
PGSC0003DMG400008579	6	D383	0.000785346	0.75866	0.0151725	1	-	ST4.03ch09	46172288	46175176	.	2889	-	- && Q7XJ98.1 RecName: Full=Xyloglucan galactosyltransferase MUR3; AltName: Full=Protein KATAMARI; AltName: Full=Protein MURUS 3; Short=AtMUR3; AltName: Full=Protein SHORT ROOT IN SALT MEDIUM 3 && PF03016:Exostosin family	-
PGSC0003DMG400008589	6	D383	0.000154865	0.97824	0.00656667	1	-	ST4.03ch10	52663588	52669043	.	1992	-	- && Q93ZG7.2 RecName: Full=DEAD-box ATP-dependent RNA helicase 38; AltName: Full=Low expression of osmotically-responsive genes 4 protein; AltName: Full=Protein CRYOPHYTE && PF00270:DEAD/DEAH box helicase|PF00271:Helicase conserved C-terminal domain	DEAD
PGSC0003DMG400008589	6	Rookmaker	0.000200524	0.9339	0.00956651	1	-	ST4.03ch10	52663588	52669043	.	1992	-	- && Q93ZG7.2 RecName: Full=DEAD-box ATP-dependent RNA helicase 38; AltName: Full=Low expression of osmotically-responsive genes 4 protein; AltName: Full=Protein CRYOPHYTE && PF00270:DEAD/DEAH box helicase|PF00271:Helicase conserved C-terminal domain	DEAD
PGSC0003DMG400008599	6	Rookmaker	0.000291278	-0.73429	0.0111217	1	-	ST4.03ch10	52641596	52644490	.	1320	-	- && Q9SCP9.1 RecName: Full=Vacuolar protein-sorting-associated protein 37 homolog 1; Short=AtVPS37-1; AltName: Full=ESCRT-I complex subunit VPS37 homolog 1 && PF09350:Domain of unknown function (DUF1992)	-
PGSC0003DMG400008600	6	D383	0.00020765	1.17218	0.00758612	1	-	ST4.03ch10	52610722	52612444	.	1723	-	- && Q9SCP6.1 RecName: Full=UDP-glycosyltransferase 73D1 && PF00201:UDP-glucoronosyl and UDP-glucosyl transferase	UDPGT
PGSC0003DMG400008649	3	Rookmaker	0.000227261	2.11626	0.0250115	1	-	ST4.03ch11	33333751	33337329	.	928	-	- && Q9SHE9.1 RecName: Full=LOB domain-containing protein 4; AltName: Full=ASYMMETRIC LEAVES 2-like protein 6; Short=AS2-like protein 6 && PF03195:Protein of unknown function DUF260	-
PGSC0003DMG400008649	6	D383	1.50046e-05	2.26308	0.00218482	0.293939	-	ST4.03ch11	33333751	33337329	.	928	-	- && Q9SHE9.1 RecName: Full=LOB domain-containing protein 4; AltName: Full=ASYMMETRIC LEAVES 2-like protein 6; Short=AS2-like protein 6 && PF03195:Protein of unknown function DUF260	-
PGSC0003DMG400008649	6	Rookmaker	3.60677e-06	2.88774	0.00323271	0.0706567	-	ST4.03ch11	33333751	33337329	.	928	-	- && Q9SHE9.1 RecName: Full=LOB domain-containing protein 4; AltName: Full=ASYMMETRIC LEAVES 2-like protein 6; Short=AS2-like protein 6 && PF03195:Protein of unknown function DUF260	-
PGSC0003DMG400008673	6	D383	3.10262e-05	2.0748	0.0029649	0.607804	-	ST4.03ch02	19537307	19539201	.	1022	-	- && Q05537.1 RecName: Full=Basic endochitinase && PF00182:Chitinase class I	-
PGSC0003DMG400008673	3	Rookmaker	0.000592271	1.42227	0.0344508	1	-	ST4.03ch02	19537307	19539201	.	1022	-	- && Q05537.1 RecName: Full=Basic endochitinase && PF00182:Chitinase class I	-
PGSC0003DMG400008673	3	D383	0.000116824	1.91034	0.0127144	1	-	ST4.03ch02	19537307	19539201	.	1022	-	- && Q05537.1 RecName: Full=Basic endochitinase && PF00182:Chitinase class I	-
PGSC0003DMG400008687	6	D383	0.000746675	-0.71658	0.0147305	1	-	ST4.03ch10	824948	826717	.	987	-	- && Q7XQN1.2 RecName: Full=Transcription factor MYB80; AltName: Full=Myb-related protein 80; Short=OsMYB80 && PF00249:Myb-like DNA-binding domain	Myb_DNA-binding
PGSC0003DMG400008692	6	D383	9.28008e-06	-0.96985	0.00174805	0.181797	-	ST4.03ch10	820159	824485	.	1270	-	- && Q52K82.1 RecName: Full=Probable calcium-binding protein CML21; AltName: Full=Calmodulin-like protein 21 && PF13499:EF-hand domain pair	-
PGSC0003DMG400008692	6	Rookmaker	6.52055e-05	-0.69183	0.00667735	1	-	ST4.03ch10	820159	824485	.	1270	-	- && Q52K82.1 RecName: Full=Probable calcium-binding protein CML21; AltName: Full=Calmodulin-like protein 21 && PF13499:EF-hand domain pair	-
PGSC0003DMG400008711	3	Rookmaker	0.000215037	1.08852	0.0246783	1	-	ST4.03ch01	6071122	6072219	.	1098	-	- && - && PF03168:Late embryogenesis abundant protein	-
PGSC0003DMG400008711	3	D383	0.000535978	0.92096	0.0263467	1	-	ST4.03ch01	6071122	6072219	.	1098	-	- && - && PF03168:Late embryogenesis abundant protein	-
PGSC0003DMG400008711	6	D383	2.81638e-06	1.49988	0.000980327	0.055173	-	ST4.03ch01	6071122	6072219	.	1098	-	- && - && PF03168:Late embryogenesis abundant protein	-
PGSC0003DMG400008711	6	Rookmaker	1.2579e-05	1.16176	0.00452945	0.246422	-	ST4.03ch01	6071122	6072219	.	1098	-	- && - && PF03168:Late embryogenesis abundant protein	-
PGSC0003DMG400008712	6	Rookmaker	0.000766415	-0.60109	0.0178854	1	-	ST4.03ch01	6142379	6146461	.	2456	-	- && O24606.1 RecName: Full=Protein ETHYLENE INSENSITIVE 3 && PF04873:Ethylene insensitive 3	EIN3
PGSC0003DMG400008853	6	Rookmaker	0.000981695	-0.79125	0.020012	1	-	ST4.03ch09	2153784	2158868	.	1050	-	- && O24466.1 RecName: Full=Ras-related protein RABE1a; Short=AtRABE1a; AltName: Full=Ras-related protein Rab8B; Short=AtRab8B && PF00071:Ras family	Ras
PGSC0003DMG400008854	6	D383	0.000285413	-1.7334	0.00869554	1	-	ST4.03ch09	2170462	2173408	.	1975	-	- && Q9ZUS1.1 RecName: Full=WAT1-related protein At2g37460 && PF00892:EamA-like transporter family	DUF6
PGSC0003DMG400008871	6	Rookmaker	0.000355835	-0.51158	0.0123604	1	-	ST4.03ch09	2589906	2598035	.	2168	-	- && P37107.1 RecName: Full=Signal recognition particle 54 kDa protein, chloroplastic; Short=54 chloroplast protein; Short=54CP; Short=SRP54; Short=cpSRP54; AltName: Full=FFC; Flags: Precursor && PF00448:SRP54-type protein, GTPase domain|PF02978:Signal peptide binding domain|PF02881:SRP54-type protein, helical bundle domain	-
PGSC0003DMG400008907	6	D383	0.000526231	0.92685	0.0118493	1	-	ST4.03ch09	1738955	1742391	.	1777	-	- && P46573.2 RecName: Full=Protein kinase APK1B, chloroplastic; Flags: Precursor && PF07714:Protein tyrosine kinase	Pkinase_Tyr
PGSC0003DMG400008916	6	Rookmaker	0.000795456	-1.31716	0.0181288	1	-	ST4.03ch09	1940928	1941721	.	794	-	- && Q9SLC4.1 RecName: Full=RING-H2 finger protein ATL40; AltName: Full=RING-type E3 ubiquitin transferase ATL40 && PF13639:Ring finger domain	-
PGSC0003DMG400008917	3	Rookmaker	0.000482601	-0.55993	0.0314091	1	-	ST4.03ch09	1958523	1961992	.	2141	-	- && P27322.1 RecName: Full=Heat shock cognate 70 kDa protein 2 && PF00012:Hsp70 protein	HSP70
PGSC0003DMG400008938	6	Rookmaker	0.000176404	1.88313	0.00902284	1	-	ST4.03ch09	2345621	2351097	.	1712	-	- && Q9CAC1.1 RecName: Full=Endoglucanase 8; AltName: Full=Cellulase 1; Short=AtCEL1; AltName: Full=Endo-1,4-beta glucanase 8; Flags: Precursor && PF00759:Glycosyl hydrolase family 9	-
PGSC0003DMG400008938	6	D383	0.000252579	1.76505	0.00821932	1	-	ST4.03ch09	2345621	2351097	.	1712	-	- && Q9CAC1.1 RecName: Full=Endoglucanase 8; AltName: Full=Cellulase 1; Short=AtCEL1; AltName: Full=Endo-1,4-beta glucanase 8; Flags: Precursor && PF00759:Glycosyl hydrolase family 9	-
PGSC0003DMG400008984	6	D383	5.2701e-05	2.40225	0.00375052	1	-	ST4.03ch01	61842159	61844702	.	1489	-	- && - && PF14541:Xylanase inhibitor C-terminal|PF14543:Xylanase inhibitor N-terminal	-
PGSC0003DMG400008984	3	Rookmaker	0.000398954	2.04208	0.0294498	1	-	ST4.03ch01	61842159	61844702	.	1489	-	- && - && PF14541:Xylanase inhibitor C-terminal|PF14543:Xylanase inhibitor N-terminal	-
PGSC0003DMG400008984	3	D383	0.000625407	1.87875	0.0288245	1	-	ST4.03ch01	61842159	61844702	.	1489	-	- && - && PF14541:Xylanase inhibitor C-terminal|PF14543:Xylanase inhibitor N-terminal	-
PGSC0003DMG400008984	6	Rookmaker	0.000144937	2.00887	0.00844476	1	-	ST4.03ch01	61842159	61844702	.	1489	-	- && - && PF14541:Xylanase inhibitor C-terminal|PF14543:Xylanase inhibitor N-terminal	-
PGSC0003DMG400009007	6	Rookmaker	3.7596e-05	-1.62428	0.00583552	0.736507	-	ST4.03ch01	62596390	62599153	.	908	-	- && F4JKK0.1 RecName: Full=Probable E3 ubiquitin ligase SUD1; AltName: Full=Protein ECERIFERUM 9; AltName: Full=Protein SUPPRESSOR OF DRY2 DEFFECTS 1; Short=AtSUD1; AltName: Full=RING/U-box domain-containing protein && PF12428:Protein of unknown function (DUF3675)|PF12906:RING-variant domain	-
PGSC0003DMG400009007	3	Rookmaker	0.000280078	-0.83642	0.0271671	1	-	ST4.03ch01	62596390	62599153	.	908	-	- && F4JKK0.1 RecName: Full=Probable E3 ubiquitin ligase SUD1; AltName: Full=Protein ECERIFERUM 9; AltName: Full=Protein SUPPRESSOR OF DRY2 DEFFECTS 1; Short=AtSUD1; AltName: Full=RING/U-box domain-containing protein && PF12428:Protein of unknown function (DUF3675)|PF12906:RING-variant domain	-
PGSC0003DMG400009007	3	D383	3.79938e-05	-1.19251	0.00689165	0.744298	-	ST4.03ch01	62596390	62599153	.	908	-	- && F4JKK0.1 RecName: Full=Probable E3 ubiquitin ligase SUD1; AltName: Full=Protein ECERIFERUM 9; AltName: Full=Protein SUPPRESSOR OF DRY2 DEFFECTS 1; Short=AtSUD1; AltName: Full=RING/U-box domain-containing protein && PF12428:Protein of unknown function (DUF3675)|PF12906:RING-variant domain	-
PGSC0003DMG400009007	6	D383	0.000210221	-1.19784	0.00759617	1	-	ST4.03ch01	62596390	62599153	.	908	-	- && F4JKK0.1 RecName: Full=Probable E3 ubiquitin ligase SUD1; AltName: Full=Protein ECERIFERUM 9; AltName: Full=Protein SUPPRESSOR OF DRY2 DEFFECTS 1; Short=AtSUD1; AltName: Full=RING/U-box domain-containing protein && PF12428:Protein of unknown function (DUF3675)|PF12906:RING-variant domain	-
PGSC0003DMG400009014	6	Rookmaker	0.000814185	-0.86978	0.018332	1	-	ST4.03ch01	62801663	62803440	.	1234	-	- && O64747.1 RecName: Full=Probable WRKY transcription factor 35; AltName: Full=WRKY DNA-binding protein 35 && PF03106:WRKY DNA -binding domain	WRKY
PGSC0003DMG400009021	6	D383	4.59846e-05	1.84508	0.00357273	0.900839	-	ST4.03ch01	62991492	62994946	.	1305	-	- && Q9XHM5.1 RecName: Full=Gibberellin 2-beta-dioxygenase 2; AltName: Full=GA 2-oxidase 2; AltName: Full=Gibberellin 2-beta-hydroxylase 2; AltName: Full=Gibberellin 2-oxidase 2 && PF14226:non-haem dioxygenase in morphine synthesis N-terminal|PF03171:2OG-Fe(II) oxygenase superfamily	2OG-FeII_Oxy
PGSC0003DMG400009021	3	Rookmaker	0.000431787	1.24742	0.0302097	1	-	ST4.03ch01	62991492	62994946	.	1305	-	- && Q9XHM5.1 RecName: Full=Gibberellin 2-beta-dioxygenase 2; AltName: Full=GA 2-oxidase 2; AltName: Full=Gibberellin 2-beta-hydroxylase 2; AltName: Full=Gibberellin 2-oxidase 2 && PF14226:non-haem dioxygenase in morphine synthesis N-terminal|PF03171:2OG-Fe(II) oxygenase superfamily	2OG-FeII_Oxy
PGSC0003DMG400009021	6	Rookmaker	0.00016268	1.47578	0.00874141	1	-	ST4.03ch01	62991492	62994946	.	1305	-	- && Q9XHM5.1 RecName: Full=Gibberellin 2-beta-dioxygenase 2; AltName: Full=GA 2-oxidase 2; AltName: Full=Gibberellin 2-beta-hydroxylase 2; AltName: Full=Gibberellin 2-oxidase 2 && PF14226:non-haem dioxygenase in morphine synthesis N-terminal|PF03171:2OG-Fe(II) oxygenase superfamily	2OG-FeII_Oxy
PGSC0003DMG400009021	3	D383	0.000167258	1.48203	0.0146932	1	-	ST4.03ch01	62991492	62994946	.	1305	-	- && Q9XHM5.1 RecName: Full=Gibberellin 2-beta-dioxygenase 2; AltName: Full=GA 2-oxidase 2; AltName: Full=Gibberellin 2-beta-hydroxylase 2; AltName: Full=Gibberellin 2-oxidase 2 && PF14226:non-haem dioxygenase in morphine synthesis N-terminal|PF03171:2OG-Fe(II) oxygenase superfamily	2OG-FeII_Oxy
PGSC0003DMG400009025	6	D383	9.53873e-05	0.63588	0.00502998	1	-	ST4.03ch01	62120520	62130285	.	1864	-	- && Q4TU14.1 RecName: Full=E3 ubiquitin-protein ligase RHF1A; AltName: Full=RING-H2 finger F1a; AltName: Full=RING-H2 zinc finger protein RHF1a && PF13639:Ring finger domain	-
PGSC0003DMG400009025	3	D383	0.000560312	0.60148	0.0270357	1	-	ST4.03ch01	62120520	62130285	.	1864	-	- && Q4TU14.1 RecName: Full=E3 ubiquitin-protein ligase RHF1A; AltName: Full=RING-H2 finger F1a; AltName: Full=RING-H2 zinc finger protein RHF1a && PF13639:Ring finger domain	-
PGSC0003DMG400009031	6	D383	0.000177642	-0.7746	0.0070928	1	-	ST4.03ch01	62314617	62324202	.	2325	-	- && Q6GME1.1 RecName: Full=CTP synthase 2; AltName: Full=CTP synthetase 2; AltName: Full=UTP--ammonia ligase 2 && -	-
PGSC0003DMG400009051	6	D383	0.000976004	1.93492	0.0171633	1	-	ST4.03ch01	62914548	62917002	.	1222	-	- && Q93WV6.1 RecName: Full=Probable WRKY transcription factor 68; AltName: Full=WRKY DNA-binding protein 68 && PF03106:WRKY DNA -binding domain	WRKY
PGSC0003DMG400009061	6	D383	0.00087102	0.74426	0.016001	1	-	ST4.03ch03	6829765	6841316	.	2402	-	- && Q84JF4.1 RecName: Full=Probable amino-acid acetyltransferase NAGS1, chloroplastic; AltName: Full=N-acetylglutamate synthase 1; Flags: Precursor && PF00696:Amino acid kinase family|PF13508:Acetyltransferase (GNAT) domain	AA_kinase
PGSC0003DMG400009061	6	Rookmaker	0.000121462	1.06747	0.00826842	1	-	ST4.03ch03	6829765	6841316	.	2402	-	- && Q84JF4.1 RecName: Full=Probable amino-acid acetyltransferase NAGS1, chloroplastic; AltName: Full=N-acetylglutamate synthase 1; Flags: Precursor && PF00696:Amino acid kinase family|PF13508:Acetyltransferase (GNAT) domain	AA_kinase
PGSC0003DMG400009061	3	Rookmaker	0.000296986	1.10582	0.0271671	1	-	ST4.03ch03	6829765	6841316	.	2402	-	- && Q84JF4.1 RecName: Full=Probable amino-acid acetyltransferase NAGS1, chloroplastic; AltName: Full=N-acetylglutamate synthase 1; Flags: Precursor && PF00696:Amino acid kinase family|PF13508:Acetyltransferase (GNAT) domain	AA_kinase
PGSC0003DMG400009081	3	D383	0.000677118	0.89623	0.0302172	1	-	ST4.03ch03	45385282	45389409	.	2316	-	- && Q9FK05.1 RecName: Full=Probable pectinesterase/pectinesterase inhibitor 61; Includes: RecName: Full=Pectinesterase inhibitor 61; AltName: Full=Pectin methylesterase inhibitor 61; Includes: RecName: Full=Pectinesterase 61; Short=PE 61; AltName: Full=AtPMEpcrF; AltName: Full=Pectin methylesterase 61; Short=AtPME61 && PF01095:Pectinesterase|PF04043:Plant invertase/pectin methylesterase inhibitor	-
PGSC0003DMG400009081	6	D383	8.62151e-05	1.49327	0.0048611	1	-	ST4.03ch03	45385282	45389409	.	2316	-	- && Q9FK05.1 RecName: Full=Probable pectinesterase/pectinesterase inhibitor 61; Includes: RecName: Full=Pectinesterase inhibitor 61; AltName: Full=Pectin methylesterase inhibitor 61; Includes: RecName: Full=Pectinesterase 61; Short=PE 61; AltName: Full=AtPMEpcrF; AltName: Full=Pectin methylesterase 61; Short=AtPME61 && PF01095:Pectinesterase|PF04043:Plant invertase/pectin methylesterase inhibitor	-
PGSC0003DMG400009111	6	D383	0.000464613	-0.25424	0.0110997	1	-	ST4.03ch03	45072898	45080669	.	1777	-	- && Q94AT1.1 RecName: Full=Probable protein phosphatase 2C 76; Short=AtPP2C76 && PF00481:Protein phosphatase 2C	PP2C
PGSC0003DMG400009163	6	Rookmaker	0.000576539	1.25553	0.0156672	1	-	ST4.03ch03	61998180	62000358	.	1760	-	- && Q8W486.1 RecName: Full=Uncharacterized protein At1g04910 && PF10250:GDP-fucose protein O-fucosyltransferase	-
PGSC0003DMG400009175	6	Rookmaker	0.000906518	-1.40092	0.019282	1	-	ST4.03ch03	61759570	61760110	.	375	-	- && - && -	-
PGSC0003DMG400009178	6	Rookmaker	0.000197362	1.86232	0.00956651	1	-	ST4.03ch03	61793584	61797545	.	2124	-	- && Q43143.1 RecName: Full=Pectinesterase/pectinesterase inhibitor U1; Includes: RecName: Full=Pectinesterase inhibitor U1; AltName: Full=Pectin methylesterase inhibitor U1; Includes: RecName: Full=Pectinesterase U1; Short=PE U1; AltName: Full=Pectin methylesterase U1; Flags: Precursor && PF01095:Pectinesterase|PF04043:Plant invertase/pectin methylesterase inhibitor	-
PGSC0003DMG400009178	6	D383	6.36778e-05	2.27697	0.00418607	1	-	ST4.03ch03	61793584	61797545	.	2124	-	- && Q43143.1 RecName: Full=Pectinesterase/pectinesterase inhibitor U1; Includes: RecName: Full=Pectinesterase inhibitor U1; AltName: Full=Pectin methylesterase inhibitor U1; Includes: RecName: Full=Pectinesterase U1; Short=PE U1; AltName: Full=Pectin methylesterase U1; Flags: Precursor && PF01095:Pectinesterase|PF04043:Plant invertase/pectin methylesterase inhibitor	-
PGSC0003DMG400009213	6	D383	0.000577526	0.83319	0.0127099	1	-	ST4.03ch11	9052433	9057333	.	2049	-	- && Q03411.1 RecName: Full=Sucrose transport protein; AltName: Full=Sucrose permease; AltName: Full=Sucrose-proton symporter && PF13347:MFS/sugar transport protein	-
PGSC0003DMG400009213	3	D383	0.000144801	0.65861	0.0141187	1	-	ST4.03ch11	9052433	9057333	.	2049	-	- && Q03411.1 RecName: Full=Sucrose transport protein; AltName: Full=Sucrose permease; AltName: Full=Sucrose-proton symporter && PF13347:MFS/sugar transport protein	-
PGSC0003DMG400009213	3	Rookmaker	0.000355911	0.55976	0.0289307	1	-	ST4.03ch11	9052433	9057333	.	2049	-	- && Q03411.1 RecName: Full=Sucrose transport protein; AltName: Full=Sucrose permease; AltName: Full=Sucrose-proton symporter && PF13347:MFS/sugar transport protein	-
PGSC0003DMG400009244	6	D383	2.16703e-05	-1.11545	0.00255752	0.42452	-	ST4.03ch11	8645057	8646757	.	812	-	- && Q93X17.1 RecName: Full=Snakin-2; Flags: Precursor && PF02704:Gibberellin regulated protein	-
PGSC0003DMG400009276	6	Rookmaker	0.000788482	-1.23067	0.0181288	1	-	ST4.03ch11	13771268	13772826	.	1559	-	- && Q9C7G4.1 RecName: Full=Transcription factor TCP22 && PF03634:TCP family transcription factor	TCP
PGSC0003DMG400009332	6	D383	0.000232095	0.92823	0.00794885	1	-	ST4.03ch04	65292940	65296311	.	1902	-	- && Q9S784.1 RecName: Full=HVA22-like protein c; Short=AtHVA22c && PF03134:TB2/DP1, HVA22 family|PF13456:Reverse transcriptase-like	TB2_DP1_HVA22
PGSC0003DMG400009353	6	Rookmaker	0.000605204	-0.84919	0.0160561	1	-	ST4.03ch04	65202650	65208448	.	1708	-	- && A2XKR7.1 RecName: Full=GATA transcription factor 18; AltName: Full=Protein TIFY 1a && PF06203:CCT motif|PF00320:GATA zinc finger|PF06200:tify domain	CCT
PGSC0003DMG400009360	6	Rookmaker	0.000521448	-0.75173	0.0149772	1	-	ST4.03ch04	65014106	65017921	.	1409	-	- && - && -	-
PGSC0003DMG400009360	6	D383	6.03443e-05	-1.10804	0.00406235	1	-	ST4.03ch04	65014106	65017921	.	1409	-	- && - && -	-
PGSC0003DMG400009365	6	D383	2.69696e-05	1.15965	0.00281801	0.528335	-	ST4.03ch04	64902741	64904237	.	1407	-	- && Q9LTA2.1 RecName: Full=AT-hook motif nuclear-localized protein 17 && PF03479:Domain of unknown function (DUF296)	-
PGSC0003DMG400009365	3	Rookmaker	5.13843e-05	1.33821	0.013073	1	-	ST4.03ch04	64902741	64904237	.	1407	-	- && Q9LTA2.1 RecName: Full=AT-hook motif nuclear-localized protein 17 && PF03479:Domain of unknown function (DUF296)	-
PGSC0003DMG400009365	3	D383	2.57618e-05	1.50913	0.00573493	0.504674	-	ST4.03ch04	64902741	64904237	.	1407	-	- && Q9LTA2.1 RecName: Full=AT-hook motif nuclear-localized protein 17 && PF03479:Domain of unknown function (DUF296)	-
PGSC0003DMG400009365	6	Rookmaker	3.35341e-05	1.11662	0.00552045	0.656934	-	ST4.03ch04	64902741	64904237	.	1407	-	- && Q9LTA2.1 RecName: Full=AT-hook motif nuclear-localized protein 17 && PF03479:Domain of unknown function (DUF296)	-
PGSC0003DMG400009375	6	Rookmaker	0.000734815	1.01093	0.0175763	1	-	ST4.03ch07	49627156	49629573	.	1545	-	- && Q6DR04.1 RecName: Full=Reticulon-like protein B17; Short=AtRTNLB17 && PF02453:Reticulon	-
PGSC0003DMG400009380	6	D383	0.000955233	1.79596	0.0169144	1	-	ST4.03ch07	49744868	49748793	.	3377	-	- && Q9SGP2.1 RecName: Full=Receptor-like protein kinase HSL1; AltName: Full=Protein HAESA-LIKE1; Flags: Precursor && PF13855:Leucine rich repeat|PF00069:Protein kinase domain|PF08263:Leucine rich repeat N-terminal domain	Pkinase
PGSC0003DMG400009380	3	Rookmaker	0.000252608	1.53861	0.0258924	1	-	ST4.03ch07	49744868	49748793	.	3377	-	- && Q9SGP2.1 RecName: Full=Receptor-like protein kinase HSL1; AltName: Full=Protein HAESA-LIKE1; Flags: Precursor && PF13855:Leucine rich repeat|PF00069:Protein kinase domain|PF08263:Leucine rich repeat N-terminal domain	Pkinase
PGSC0003DMG400009396	3	Rookmaker	1.04449e-05	2.504	0.00710111	0.204615	-	ST4.03ch07	49676481	49678445	.	1965	-	- && - && -	-
PGSC0003DMG400009396	6	D383	4.50688e-07	2.55604	0.000401317	0.00882898	-	ST4.03ch07	49676481	49678445	.	1965	-	- && - && -	-
PGSC0003DMG400009396	3	D383	1.71495e-05	2.29938	0.00453997	0.335958	-	ST4.03ch07	49676481	49678445	.	1965	-	- && - && -	-
PGSC0003DMG400009396	6	Rookmaker	4.87402e-07	2.52256	0.00119352	0.0095482	-	ST4.03ch07	49676481	49678445	.	1965	-	- && - && -	-
PGSC0003DMG400009405	3	D383	0.00048767	0.81768	0.0257204	1	-	ST4.03ch07	49904519	49905483	.	965	-	- && Q9SLC3.1 RecName: Full=E3 ubiquitin-protein ligase ATL41; AltName: Full=RING-H2 finger protein ATL41; AltName: Full=RING-type E3 ubiquitin transferase ATL41 && PF13639:Ring finger domain	-
PGSC0003DMG400009405	3	Rookmaker	0.00056031	0.79686	0.0330617	1	-	ST4.03ch07	49904519	49905483	.	965	-	- && Q9SLC3.1 RecName: Full=E3 ubiquitin-protein ligase ATL41; AltName: Full=RING-H2 finger protein ATL41; AltName: Full=RING-type E3 ubiquitin transferase ATL41 && PF13639:Ring finger domain	-
PGSC0003DMG400009419	6	D383	0.00046659	-1.01647	0.0111334	1	-	ST4.03ch02	27124461	27128543	.	1527	-	- && O49432.1 RecName: Full=Polygalacturonase QRT3; Short=AtQRT3; Short=PG QRT3; AltName: Full=Pectinase QRT3; AltName: Full=Protein QUARTET 3; Flags: Precursor && -	-
PGSC0003DMG400009419	6	Rookmaker	0.000863706	-0.90581	0.018776	1	-	ST4.03ch02	27124461	27128543	.	1527	-	- && O49432.1 RecName: Full=Polygalacturonase QRT3; Short=AtQRT3; Short=PG QRT3; AltName: Full=Pectinase QRT3; AltName: Full=Protein QUARTET 3; Flags: Precursor && -	-
PGSC0003DMG400009436	6	Rookmaker	0.000431008	-0.41288	0.0135965	1	-	ST4.03ch02	27194995	27203856	.	3682	-	- && Q9S7J8.1 RecName: Full=Copper-transporting ATPase RAN1; AltName: Full=Protein HEAVY METAL ATPASE 7; AltName: Full=Protein RESPONSIVE TO ANTAGONIST 1 && PF00702:haloacid dehalogenase-like hydrolase|PF00122:E1-E2 ATPase|PF00403:Heavy-metal-associated domain	E1-E2_ATPase
PGSC0003DMG400009452	6	D383	0.000472856	0.9931	0.0112228	1	-	ST4.03ch11	35738598	35740472	.	1875	-	- && - && PF00168:C2 domain	C2
PGSC0003DMG400009509	6	D383	6.01678e-07	2.08198	0.000464416	0.0117869	-	ST4.03ch03	44107135	44110582	.	2752	-	- && P51819.1 RecName: Full=Heat shock protein 83 && PF02518:Histidine kinase-, DNA gyrase B-, and HSP90-like ATPase|PF00183:Hsp90 protein	HATPase_c
PGSC0003DMG400009560	6	D383	0.000245326	-0.60891	0.00810444	1	-	ST4.03ch07	9438118	9441094	.	1264	-	- && Q8LGS1.2 RecName: Full=Protein MARD1; AltName: Full=Mediator of ABA-regulated dormancy1; AltName: Full=Senescence-associated protein SAG102 && PF04570:zinc-finger of the FCS-type, C2-C2	-
PGSC0003DMG400009560	6	Rookmaker	0.000286533	-0.59198	0.0110714	1	-	ST4.03ch07	9438118	9441094	.	1264	-	- && Q8LGS1.2 RecName: Full=Protein MARD1; AltName: Full=Mediator of ABA-regulated dormancy1; AltName: Full=Senescence-associated protein SAG102 && PF04570:zinc-finger of the FCS-type, C2-C2	-
PGSC0003DMG400009605	6	Rookmaker	0.000446932	-0.85519	0.0139053	1	-	ST4.03ch08	39687638	39690854	.	1977	-	- && Q8W4K5.1 RecName: Full=VAN3-binding protein; AltName: Full=Protein FORKED 1 && PF08458:Plant pleckstrin homology-like region|PF05703:Auxin canalisation	-
PGSC0003DMG400009605	6	D383	0.000193419	-0.99617	0.00737175	1	-	ST4.03ch08	39687638	39690854	.	1977	-	- && Q8W4K5.1 RecName: Full=VAN3-binding protein; AltName: Full=Protein FORKED 1 && PF08458:Plant pleckstrin homology-like region|PF05703:Auxin canalisation	-
PGSC0003DMG400009656	6	D383	0.00029929	1.77741	0.00893763	1	-	ST4.03ch12	10921218	10925349	.	1059	-	- && Q0WU02.1 RecName: Full=Metal tolerance protein 10; Short=AtMTP10 && PF01545:Cation efflux family	-
PGSC0003DMG400009703	3	Rookmaker	0.000787573	1.81004	0.0388628	1	-	ST4.03ch02	30320286	30322046	.	1232	-	- && Q93WV4.1 RecName: Full=Probable WRKY transcription factor 71; AltName: Full=WRKY DNA-binding protein 71 && PF03106:WRKY DNA -binding domain	WRKY
PGSC0003DMG400009719	3	Rookmaker	0.000230936	1.65216	0.025127	1	-	ST4.03ch09	49787843	49791601	.	837	-	- && P24397.1 RecName: Full=Hyoscyamine 6-dioxygenase; AltName: Full=Hyoscyamine 6-beta-hydroxylase && PF14226:non-haem dioxygenase in morphine synthesis N-terminal|PF03171:2OG-Fe(II) oxygenase superfamily	2OG-FeII_Oxy
PGSC0003DMG400009763	3	Rookmaker	0.000669414	-0.35062	0.035931	1	-	ST4.03ch03	14738619	14747414	.	1089	-	- && - && -	-
PGSC0003DMG400009763	3	D383	0.000322803	-0.40126	0.0215826	1	-	ST4.03ch03	14738619	14747414	.	1089	-	- && - && -	-
PGSC0003DMG400009882	6	Rookmaker	0.000786727	-1.59233	0.0181288	1	-	ST4.03ch04	71183517	71186553	.	1779	-	- && Q0JIL1.1 RecName: Full=Probable nucleoredoxin 2; Short=OsNrx2 && PF13905:Thioredoxin-like	-
PGSC0003DMG400009886	6	Rookmaker	0.000203257	0.92707	0.00957166	1	-	ST4.03ch04	71231383	71236981	.	1704	-	- && P70187.3 RecName: Full=Hippocampus abundant transcript 1 protein; AltName: Full=Major facilitator superfamily domain-containing 14A && PF07690:Major Facilitator Superfamily	MFS_1
PGSC0003DMG400009899	6	D383	0.000401208	1.2294	0.0103145	1	-	ST4.03ch04	71479858	71482894	.	3037	-	- && - && -	-
PGSC0003DMG400009899	3	D383	0.000688784	0.75463	0.0304589	1	-	ST4.03ch04	71479858	71482894	.	3037	-	- && - && -	-
PGSC0003DMG400009906	6	D383	0.00030896	-1.47149	0.00903364	1	-	ST4.03ch04	71630147	71636022	.	1987	-	- && P49317.1 RecName: Full=Catalase isozyme 3 [Nicotiana plumbaginifolia] && PF06628:Catalase-related immune-responsive|PF00199:Catalase	Catalase
PGSC0003DMG400009906	6	Rookmaker	0.000185773	-1.61345	0.00933151	1	-	ST4.03ch04	71630147	71636022	.	1987	-	- && P49317.1 RecName: Full=Catalase isozyme 3 [Nicotiana plumbaginifolia] && PF06628:Catalase-related immune-responsive|PF00199:Catalase	Catalase
PGSC0003DMG400009940	6	D383	0.000911068	0.62356	0.0164264	1	-	ST4.03ch04	70930392	70935843	.	2760	-	- && P35016.1 RecName: Full=Endoplasmin homolog; AltName: Full=Glucose-regulated protein 94 homolog; Short=GRP-94 homolog; Flags: Precursor && PF02518:Histidine kinase-, DNA gyrase B-, and HSP90-like ATPase|PF00183:Hsp90 protein	HATPase_c
PGSC0003DMG400009943	6	Rookmaker	5.87372e-05	-1.22741	0.00665279	1	-	ST4.03ch04	70997744	70998584	.	270	-	- && Q0D9C7.1 RecName: Full=Cyclin-B2-2; AltName: Full=CycB2-Os2; AltName: Full=G2/mitotic-specific cyclin-B2-2; Short=CycB2;2 >A2YH60.2 RecName: Full=Cyclin-B2-2; AltName: Full=CycOs2; AltName: Full=G2/mitotic-specific cyclin-B2-2; Short=CycB2;2 && -	-
PGSC0003DMG400009943	6	D383	5.81801e-05	-1.22947	0.00398513	1	-	ST4.03ch04	70997744	70998584	.	270	-	- && Q0D9C7.1 RecName: Full=Cyclin-B2-2; AltName: Full=CycB2-Os2; AltName: Full=G2/mitotic-specific cyclin-B2-2; Short=CycB2;2 >A2YH60.2 RecName: Full=Cyclin-B2-2; AltName: Full=CycOs2; AltName: Full=G2/mitotic-specific cyclin-B2-2; Short=CycB2;2 && -	-
PGSC0003DMG400009984	6	D383	0.000895291	0.46315	0.0161946	1	-	ST4.03ch04	71654391	71661823	.	2157	-	- && O15118.2 RecName: Full=Niemann-Pick C1 protein; Flags: Precursor && PF02460:Patched family	-
PGSC0003DMG400009984	6	Rookmaker	4.62773e-05	0.79154	0.00614429	0.906573	-	ST4.03ch04	71654391	71661823	.	2157	-	- && O15118.2 RecName: Full=Niemann-Pick C1 protein; Flags: Precursor && PF02460:Patched family	-
PGSC0003DMG400009990	6	Rookmaker	0.000259757	-0.3949	0.0106311	1	-	ST4.03ch04	71801100	71806296	.	1758	-	- && P93006.1 RecName: Full=Probable protein phosphatase 2C 27; Short=AtPP2C27; AltName: Full=Probable protein phosphatase 2C G group 1; Short=AtPP2CG1 && PF00481:Protein phosphatase 2C	PP2C
PGSC0003DMG400009995	6	D383	0.000401129	0.68615	0.0103145	1	-	ST4.03ch04	71885080	71886947	.	1787	-	- && Q9S735.1 RecName: Full=Probable inorganic phosphate transporter 1-9; Short=AtPht1;9; AltName: Full=H(+)/Pi cotransporter && PF00083:Sugar (and other) transporter	Sugar_tr
PGSC0003DMG400010022	6	D383	9.08865e-07	2.54959	0.000508705	0.0178047	-	ST4.03ch02	44264700	44266770	.	1471	-	- && O23181.2 RecName: Full=Patatin-like protein 3; Short=AtPLP3; AltName: Full=Patatin-related phospholipase A IIbeta; Short=pPLAIIb; AltName: Full=Phospholipase A IVC; Short=AtPLAIVC && PF01734:Patatin-like phospholipase	-
PGSC0003DMG400010022	3	Rookmaker	6.82949e-05	2.59091	0.0144422	1	-	ST4.03ch02	44264700	44266770	.	1471	-	- && O23181.2 RecName: Full=Patatin-like protein 3; Short=AtPLP3; AltName: Full=Patatin-related phospholipase A IIbeta; Short=pPLAIIb; AltName: Full=Phospholipase A IVC; Short=AtPLAIVC && PF01734:Patatin-like phospholipase	-
PGSC0003DMG400010022	6	Rookmaker	0.000129725	1.0852	0.00830391	1	-	ST4.03ch02	44264700	44266770	.	1471	-	- && O23181.2 RecName: Full=Patatin-like protein 3; Short=AtPLP3; AltName: Full=Patatin-related phospholipase A IIbeta; Short=pPLAIIb; AltName: Full=Phospholipase A IVC; Short=AtPLAIVC && PF01734:Patatin-like phospholipase	-
PGSC0003DMG400010022	3	D383	1.24027e-05	3.48404	0.00419393	0.242968	-	ST4.03ch02	44264700	44266770	.	1471	-	- && O23181.2 RecName: Full=Patatin-like protein 3; Short=AtPLP3; AltName: Full=Patatin-related phospholipase A IIbeta; Short=pPLAIIb; AltName: Full=Phospholipase A IVC; Short=AtPLAIVC && PF01734:Patatin-like phospholipase	-
PGSC0003DMG400010025	6	D383	8.949e-05	1.26465	0.00494646	1	-	ST4.03ch02	44456659	44459731	.	2010	-	- && P29162.1 RecName: Full=L-ascorbate oxidase homolog; AltName: Full=Pollen-specific protein NTP303; Flags: Precursor && PF07732:Multicopper oxidase|PF00394:Multicopper oxidase|PF07731:Multicopper oxidase	-
PGSC0003DMG400010025	6	Rookmaker	9.09878e-05	1.26094	0.00727274	1	-	ST4.03ch02	44456659	44459731	.	2010	-	- && P29162.1 RecName: Full=L-ascorbate oxidase homolog; AltName: Full=Pollen-specific protein NTP303; Flags: Precursor && PF07732:Multicopper oxidase|PF00394:Multicopper oxidase|PF07731:Multicopper oxidase	-
PGSC0003DMG400010027	3	Rookmaker	0.000312986	1.40001	0.027495	1	-	ST4.03ch02	44493415	44494622	.	1208	-	- && Q94AR6.2 RecName: Full=Dof zinc finger protein DOF3.1; Short=AtDOF3.1 && PF02701:Dof domain, zinc finger	zf-Dof
PGSC0003DMG400010067	3	Rookmaker	0.000304101	0.59042	0.0271799	1	-	ST4.03ch02	44350235	44352613	.	1425	-	- && Q9ZQ85.2 RecName: Full=Myb family transcription factor EFM; AltName: Full=Protein EARLY FLOWERING MYB && PF00249:Myb-like DNA-binding domain	Myb_DNA-binding
PGSC0003DMG400010067	3	D383	5.69802e-05	0.79607	0.00885906	1	-	ST4.03ch02	44350235	44352613	.	1425	-	- && Q9ZQ85.2 RecName: Full=Myb family transcription factor EFM; AltName: Full=Protein EARLY FLOWERING MYB && PF00249:Myb-like DNA-binding domain	Myb_DNA-binding
PGSC0003DMG400010075	6	Rookmaker	0.000227625	2.34874	0.00997508	1	-	ST4.03ch02	44546221	44547462	.	1242	-	- && Q39088.2 RecName: Full=Dof zinc finger protein DOF3.4; Short=AtDOF3.4; AltName: Full=OBF-binding protein 1 && PF02701:Dof domain, zinc finger	zf-Dof
PGSC0003DMG400010090	6	Rookmaker	0.000758708	0.45813	0.0178429	1	-	ST4.03ch02	44864175	44866502	.	1472	-	- && O64823.1 RecName: Full=Calcium uniporter protein 2, mitochondrial; Flags: Precursor && PF04678:Mitochondrial calcium uniporter	-
PGSC0003DMG400010090	3	Rookmaker	0.000932323	0.45895	0.0416173	1	-	ST4.03ch02	44864175	44866502	.	1472	-	- && O64823.1 RecName: Full=Calcium uniporter protein 2, mitochondrial; Flags: Precursor && PF04678:Mitochondrial calcium uniporter	-
PGSC0003DMG400010096	6	Rookmaker	0.000497831	1.52541	0.0146215	1	-	ST4.03ch02	44980635	44983764	.	1770	-	- && Q9LFT0.1 RecName: Full=Protein trichome birefringence-like 19 && PF14416:PMR5 N terminal Domain|PF13839:GDSL/SGNH-like Acyl-Esterase family found in Pmr5 and Cas1p	-
PGSC0003DMG400010117	3	D383	0.000315156	1.40195	0.0214676	1	-	ST4.03ch03	43594525	43597471	.	1648	-	- && Q9FF86.1 RecName: Full=BAHD acyltransferase DCR; AltName: Full=Protein DEFECTIVE IN CUTICULAR RIDGES; AltName: Full=Protein PERMEABLE LEAVES 3 && PF02458:Transferase family	-
PGSC0003DMG400010117	6	Rookmaker	4.4555e-06	2.0798	0.00323271	0.0872832	-	ST4.03ch03	43594525	43597471	.	1648	-	- && Q9FF86.1 RecName: Full=BAHD acyltransferase DCR; AltName: Full=Protein DEFECTIVE IN CUTICULAR RIDGES; AltName: Full=Protein PERMEABLE LEAVES 3 && PF02458:Transferase family	-
PGSC0003DMG400010117	3	Rookmaker	0.000192041	1.5336	0.0235456	1	-	ST4.03ch03	43594525	43597471	.	1648	-	- && Q9FF86.1 RecName: Full=BAHD acyltransferase DCR; AltName: Full=Protein DEFECTIVE IN CUTICULAR RIDGES; AltName: Full=Protein PERMEABLE LEAVES 3 && PF02458:Transferase family	-
PGSC0003DMG400010117	6	D383	2.85241e-06	2.24362	0.000980327	0.0558787	-	ST4.03ch03	43594525	43597471	.	1648	-	- && Q9FF86.1 RecName: Full=BAHD acyltransferase DCR; AltName: Full=Protein DEFECTIVE IN CUTICULAR RIDGES; AltName: Full=Protein PERMEABLE LEAVES 3 && PF02458:Transferase family	-
PGSC0003DMG400010136	3	D383	0.000915994	3.30916	0.0350475	1	-	ST4.03ch03	49713158	49714012	.	855	-	- && Q00652.1 RecName: Full=Cysteine protease inhibitor 9; AltName: Full=PKIX; AltName: Full=pT1; Flags: Precursor && PF00197:Trypsin and protease inhibitor	-
PGSC0003DMG400010136	3	Rookmaker	0.000224776	4.29122	0.0250115	1	-	ST4.03ch03	49713158	49714012	.	855	-	- && Q00652.1 RecName: Full=Cysteine protease inhibitor 9; AltName: Full=PKIX; AltName: Full=pT1; Flags: Precursor && PF00197:Trypsin and protease inhibitor	-
PGSC0003DMG400010136	6	D383	0.000723332	3.03449	0.0144172	1	-	ST4.03ch03	49713158	49714012	.	855	-	- && Q00652.1 RecName: Full=Cysteine protease inhibitor 9; AltName: Full=PKIX; AltName: Full=pT1; Flags: Precursor && PF00197:Trypsin and protease inhibitor	-
PGSC0003DMG400010154	3	Rookmaker	0.000324626	-0.91309	0.0278517	1	-	ST4.03ch03	49268925	49270398	.	1474	-	- && - && -	-
PGSC0003DMG400010158	6	D383	0.00048006	0.62449	0.0112806	1	-	ST4.03ch03	49230741	49235734	.	2352	-	- && Q9SX73.1 RecName: Full=Kinase-interacting family protein; Short=KIP1-like family protein && PF07765:KIP1-like protein	-
PGSC0003DMG400010158	6	Rookmaker	6.86667e-05	0.88615	0.00668448	1	-	ST4.03ch03	49230741	49235734	.	2352	-	- && Q9SX73.1 RecName: Full=Kinase-interacting family protein; Short=KIP1-like family protein && PF07765:KIP1-like protein	-
PGSC0003DMG400010165	3	D383	0.000766217	0.78786	0.0318688	1	-	ST4.03ch03	43772145	43775202	.	1934	-	- && F4JTB3.1 RecName: Full=Protein DETOXIFICATION 35; Short=AtDTX35; AltName: Full=Multidrug and toxic compound extrusion protein 35; Short=MATE protein 35; AltName: Full=Protein DETOXIFYING EFFLUX CARRIER 35; Short=Protein DTX5; AltName: Full=Protein FLOWER FLAVONOID TRANSPORTER; Short=Protein FFT && PF01554:MatE	MatE
PGSC0003DMG400010198	6	Rookmaker	0.000108679	1.95344	0.00785618	1	-	ST4.03ch02	32166449	32172284	.	923	-	- && Q9S7R3.1 RecName: Full=Protein LIGHT-DEPENDENT SHORT HYPOCOTYLS 10; AltName: Full=Protein ORGAN BOUNDARY 10 && PF04852:Protein of unknown function (DUF640)	-
PGSC0003DMG400010198	6	D383	7.12514e-05	2.10479	0.00447376	1	-	ST4.03ch02	32166449	32172284	.	923	-	- && Q9S7R3.1 RecName: Full=Protein LIGHT-DEPENDENT SHORT HYPOCOTYLS 10; AltName: Full=Protein ORGAN BOUNDARY 10 && PF04852:Protein of unknown function (DUF640)	-
PGSC0003DMG400010198	3	Rookmaker	0.000467656	1.54275	0.0311369	1	-	ST4.03ch02	32166449	32172284	.	923	-	- && Q9S7R3.1 RecName: Full=Protein LIGHT-DEPENDENT SHORT HYPOCOTYLS 10; AltName: Full=Protein ORGAN BOUNDARY 10 && PF04852:Protein of unknown function (DUF640)	-
PGSC0003DMG400010205	6	Rookmaker	0.000516922	-1.10643	0.01487	1	-	ST4.03ch02	32258410	32259074	.	665	-	- && - && PF04398:Protein of unknown function, DUF538	-
PGSC0003DMG400010209	6	Rookmaker	0.000731267	-0.60404	0.0175763	1	-	ST4.03ch02	32284938	32288636	.	1776	-	- && - && -	-
PGSC0003DMG400010226	3	D383	0.000113742	2.53551	0.0125533	1	-	ST4.03ch02	32436094	32436894	.	801	-	- && - && PF05659:Arabidopsis broad-spectrum mildew resistance protein RPW8	-
PGSC0003DMG400010226	6	D383	0.000196487	1.84021	0.00741652	1	-	ST4.03ch02	32436094	32436894	.	801	-	- && - && PF05659:Arabidopsis broad-spectrum mildew resistance protein RPW8	-
PGSC0003DMG400010231	6	Rookmaker	0.000231256	2.01846	0.00999683	1	-	ST4.03ch02	32040629	32044685	.	2671	-	- && - && PF05097:Protein of unknown function (DUF688)	-
PGSC0003DMG400010231	6	D383	0.00017609	2.12004	0.007078	1	-	ST4.03ch02	32040629	32044685	.	2671	-	- && - && PF05097:Protein of unknown function (DUF688)	-
PGSC0003DMG400010231	3	Rookmaker	0.000462392	1.94323	0.0311369	1	-	ST4.03ch02	32040629	32044685	.	2671	-	- && - && PF05097:Protein of unknown function (DUF688)	-
PGSC0003DMG400010240	3	Rookmaker	0.000850911	-1.03505	0.0404097	1	-	ST4.03ch02	32172721	32174136	.	1416	-	- && Q39688.1 RecName: Full=Epidermis-specific secreted glycoprotein EP1; AltName: Full=52/54 kDa medium protein; Flags: Precursor && PF01453:D-mannose binding lectin	B_lectin
PGSC0003DMG400010316	6	Rookmaker	0.000593264	1.55846	0.0159424	1	-	ST4.03ch09	50078122	50079254	.	1133	-	- && Q9LW68.1 RecName: Full=Protein LIGHT-DEPENDENT SHORT HYPOCOTYLS 4; AltName: Full=Protein ORGAN BOUNDARY 4 && PF04852:Protein of unknown function (DUF640)	-
PGSC0003DMG400010326	6	Rookmaker	0.000961141	1.29213	0.0198633	1	-	ST4.03ch09	50268372	50274448	.	621	-	- && O82333.1 RecName: Full=Probable indole-3-acetic acid-amido synthetase GH3.1; AltName: Full=Auxin-responsive GH3-like protein 1; Short=AtGH3-1 && -	-
PGSC0003DMG400010331	6	D383	0.000789286	0.86791	0.0152186	1	-	ST4.03ch02	27839963	27844045	.	3978	-	- && O82176.2 RecName: Full=Protein EXORDIUM-like 7; Flags: Precursor && -	-
PGSC0003DMG400010340	6	Rookmaker	0.000318946	0.3132	0.0115921	1	-	ST4.03ch02	28162959	28169756	.	1972	-	- && Q9M9G6.1 RecName: Full=Cleavage stimulating factor 64; Short=AtCstF-64; Short=AtCstF64; AltName: Full=CF-1 64 kDa subunit; AltName: Full=Cleavage stimulation factor 64 kDa subunit; Short=CSTF 64 kDa subunit; AltName: Full=Protein ENHANCED SILENCING PHENOTYPE 1; AltName: Full=Protein SUPPRESSORS OF OVEREXPRESSED FCA 19; Short=SOF19 && PF14327:Hinge domain of cleavage stimulation factor subuni…	RRM_1
PGSC0003DMG400010439	3	Rookmaker	0.000121503	1.42293	0.0195102	1	-	ST4.03ch02	27540399	27542051	.	1653	-	- && - && -	-
PGSC0003DMG400010439	6	D383	6.1638e-05	1.33988	0.00412112	1	-	ST4.03ch02	27540399	27542051	.	1653	-	- && - && -	-
PGSC0003DMG400010439	3	D383	3.08666e-05	1.81008	0.00598689	0.604676	-	ST4.03ch02	27540399	27542051	.	1653	-	- && - && -	-
PGSC0003DMG400010444	6	Rookmaker	3.66787e-05	1.00045	0.00578014	0.718536	-	ST4.03ch02	27480104	27487874	.	1620	-	- && - && PF13962:Domain of unknown function	-
PGSC0003DMG400010471	3	D383	6.13256e-06	1.83682	0.00300342	0.120137	-	ST4.03ch10	54783039	54785477	.	2439	-	- && Q9FHA4.1 RecName: Full=Subtilisin-like protease SBT1.9; AltName: Full=Subtilase subfamily 1 member 9; Short=AtSBT1.9; Flags: Precursor && PF05922:Peptidase inhibitor I9|PF00082:Subtilase family	Peptidase_S8
PGSC0003DMG400010471	3	Rookmaker	9.25566e-06	1.71199	0.00710111	0.181318	-	ST4.03ch10	54783039	54785477	.	2439	-	- && Q9FHA4.1 RecName: Full=Subtilisin-like protease SBT1.9; AltName: Full=Subtilase subfamily 1 member 9; Short=AtSBT1.9; Flags: Precursor && PF05922:Peptidase inhibitor I9|PF00082:Subtilase family	Peptidase_S8
PGSC0003DMG400010471	6	D383	5.20372e-06	2.19781	0.0013898	0.101941	-	ST4.03ch10	54783039	54785477	.	2439	-	- && Q9FHA4.1 RecName: Full=Subtilisin-like protease SBT1.9; AltName: Full=Subtilase subfamily 1 member 9; Short=AtSBT1.9; Flags: Precursor && PF05922:Peptidase inhibitor I9|PF00082:Subtilase family	Peptidase_S8
PGSC0003DMG400010471	6	Rookmaker	2.33185e-05	1.699	0.0048725	0.456809	-	ST4.03ch10	54783039	54785477	.	2439	-	- && Q9FHA4.1 RecName: Full=Subtilisin-like protease SBT1.9; AltName: Full=Subtilase subfamily 1 member 9; Short=AtSBT1.9; Flags: Precursor && PF05922:Peptidase inhibitor I9|PF00082:Subtilase family	Peptidase_S8
PGSC0003DMG400010484	6	D383	4.11797e-05	1.41072	0.00341863	0.80671	-	ST4.03ch01	4650987	4652484	.	1281	-	- && P93604.1 RecName: Full=Rust resistance kinase Lr10; AltName: Full=Probable receptor-like serine/threonine-protein kinase LRK10; Flags: Precursor && PF00069:Protein kinase domain	Pkinase
PGSC0003DMG400010484	3	D383	1.77536e-05	1.56475	0.00456503	0.347794	-	ST4.03ch01	4650987	4652484	.	1281	-	- && P93604.1 RecName: Full=Rust resistance kinase Lr10; AltName: Full=Probable receptor-like serine/threonine-protein kinase LRK10; Flags: Precursor && PF00069:Protein kinase domain	Pkinase
PGSC0003DMG400010512	6	Rookmaker	0.000761086	1.08513	0.0178559	1	-	ST4.03ch10	36223528	36228125	.	2132	-	- && - && PF06101:Plant protein of unknown function (DUF946)	-
PGSC0003DMG400010525	6	D383	0.000784823	0.54529	0.0151725	1	-	ST4.03ch04	49355523	49357301	.	1697	-	- && A6YIH8.1 RecName: Full=Premnaspirodiene oxygenase; Short=HPO; AltName: Full=Cytochrome P450 71D55 && PF00067:Cytochrome P450	p450
PGSC0003DMG400010557	3	Rookmaker	0.00081593	2.97655	0.0396627	1	-	ST4.03ch10	3208673	3210364	.	1692	-	- && Q8GZP5.1 RecName: Full=Allene oxide synthase 3; Short=LeAOS3; AltName: Full=Allene oxide cyclase; AltName: Full=Cytochrome P450 CYP74C3; AltName: Full=Cytochrome P450 CYP74D1 && PF00067:Cytochrome P450	p450
PGSC0003DMG400010591	3	D383	0.000112741	2.29565	0.0125533	1	-	ST4.03ch07	46386090	46386556	.	467	-	- && Q5E930.1 RecName: Full=S-type anion channel SLAH1; AltName: Full=SLAC1-homolog protein 1 && -	-
PGSC0003DMG400010591	6	Rookmaker	9.85432e-05	1.86216	0.00751153	1	-	ST4.03ch07	46386090	46386556	.	467	-	- && Q5E930.1 RecName: Full=S-type anion channel SLAH1; AltName: Full=SLAC1-homolog protein 1 && -	-
PGSC0003DMG400010591	3	Rookmaker	0.000124613	2.25514	0.0196923	1	-	ST4.03ch07	46386090	46386556	.	467	-	- && Q5E930.1 RecName: Full=S-type anion channel SLAH1; AltName: Full=SLAC1-homolog protein 1 && -	-
PGSC0003DMG400010591	6	D383	4.58977e-05	2.12997	0.00357273	0.899136	-	ST4.03ch07	46386090	46386556	.	467	-	- && Q5E930.1 RecName: Full=S-type anion channel SLAH1; AltName: Full=SLAC1-homolog protein 1 && -	-
PGSC0003DMG400010609	3	Rookmaker	0.000539502	-0.79753	0.0328266	1	-	ST4.03ch04	66918041	66920309	.	1110	-	- && Q94JX5.1 RecName: Full=LIM domain-containing protein WLIM1; AltName: Full=Widely-expressed LIM protein 1; Short=AtWLIM1 && PF00412:LIM domain	LIM
PGSC0003DMG400010609	6	Rookmaker	0.000315785	-0.95857	0.0115415	1	-	ST4.03ch04	66918041	66920309	.	1110	-	- && Q94JX5.1 RecName: Full=LIM domain-containing protein WLIM1; AltName: Full=Widely-expressed LIM protein 1; Short=AtWLIM1 && PF00412:LIM domain	LIM
PGSC0003DMG400010609	3	D383	0.000657355	-0.76866	0.0297519	1	-	ST4.03ch04	66918041	66920309	.	1110	-	- && Q94JX5.1 RecName: Full=LIM domain-containing protein WLIM1; AltName: Full=Widely-expressed LIM protein 1; Short=AtWLIM1 && PF00412:LIM domain	LIM
PGSC0003DMG400010616	6	D383	0.00061138	-0.55357	0.0131905	1	-	ST4.03ch04	66972533	66975175	.	1655	-	- && O22193.3 RecName: Full=U-box domain-containing protein 4; AltName: Full=Plant U-box protein 4 && PF00514:Armadillo/beta-catenin-like repeat	Arm
PGSC0003DMG400010616	6	Rookmaker	1.93942e-05	-1.02399	0.00470905	0.379932	-	ST4.03ch04	66972533	66975175	.	1655	-	- && O22193.3 RecName: Full=U-box domain-containing protein 4; AltName: Full=Plant U-box protein 4 && PF00514:Armadillo/beta-catenin-like repeat	Arm
PGSC0003DMG400010655	6	Rookmaker	0.000415811	-0.6929	0.0132921	1	-	ST4.03ch01	59369741	59373248	.	1890	-	- && Q10LG8.1 RecName: Full=Tubby-like F-box protein 6; Short=OsTLP6; AltName: Full=Tubby-like F-box protein 14; Short=OsTLP14 && PF01167:Tub family|PF00646:F-box domain	Tub
PGSC0003DMG400010655	6	D383	0.000368325	-0.70852	0.00992587	1	-	ST4.03ch01	59369741	59373248	.	1890	-	- && Q10LG8.1 RecName: Full=Tubby-like F-box protein 6; Short=OsTLP6; AltName: Full=Tubby-like F-box protein 14; Short=OsTLP14 && PF01167:Tub family|PF00646:F-box domain	Tub
PGSC0003DMG400010666	6	Rookmaker	0.000987612	0.70489	0.0200649	1	-	ST4.03ch01	59268482	59272699	.	1320	-	- && Q39224.1 RecName: Full=Protein SRG1; Short=AtSRG1; AltName: Full=Protein SENESCENCE-RELATED GENE 1 && PF03171:2OG-Fe(II) oxygenase superfamily|PF14226:non-haem dioxygenase in morphine synthesis N-terminal	2OG-FeII_Oxy
PGSC0003DMG400010713	3	D383	0.000819229	1.97745	0.0327524	1	-	ST4.03ch07	36903263	36905080	.	1818	-	- && - && PF13359:DDE superfamily endonuclease	-
PGSC0003DMG400010761	3	D383	0.000780065	1.24992	0.0322378	1	-	ST4.03ch04	7644726	7646446	.	655	-	- && - && -	-
PGSC0003DMG400010767	3	Rookmaker	0.000556654	-1.64773	0.0329452	1	-	ST4.03ch04	7683246	7683775	.	530	-	- && Q8L8Z8.1 RecName: Full=Monothiol glutaredoxin-S2; Short=AtGrxS2; AltName: Full=Protein ROXY 10 && PF00462:Glutaredoxin	-
PGSC0003DMG400010767	3	D383	0.000304637	-1.84121	0.0214676	1	-	ST4.03ch04	7683246	7683775	.	530	-	- && Q8L8Z8.1 RecName: Full=Monothiol glutaredoxin-S2; Short=AtGrxS2; AltName: Full=Protein ROXY 10 && PF00462:Glutaredoxin	-
PGSC0003DMG400010809	6	D383	2.31152e-05	1.96497	0.00263272	0.452827	-	ST4.03ch03	40102016	40102864	.	849	-	- && P17407.1 RecName: Full=21 kDa protein; AltName: Full=1.2 protein; Flags: Precursor && PF04043:Plant invertase/pectin methylesterase inhibitor	-
PGSC0003DMG400010812	6	D383	7.71102e-05	1.49584	0.0046936	1	-	ST4.03ch03	40073948	40076813	.	1654	-	- && U3U992.1 RecName: Full=7-deoxyloganetic acid glucosyltransferase; AltName: Full=UDP-glucose glucosyltransferase 8; Short=CrUGT8; AltName: Full=UDP-glycosyltransferase 709C2 && PF00201:UDP-glucoronosyl and UDP-glucosyl transferase	UDPGT
PGSC0003DMG400010812	3	D383	0.000172131	2.07149	0.0149869	1	-	ST4.03ch03	40073948	40076813	.	1654	-	- && U3U992.1 RecName: Full=7-deoxyloganetic acid glucosyltransferase; AltName: Full=UDP-glucose glucosyltransferase 8; Short=CrUGT8; AltName: Full=UDP-glycosyltransferase 709C2 && PF00201:UDP-glucoronosyl and UDP-glucosyl transferase	UDPGT
PGSC0003DMG400010812	6	Rookmaker	9.00024e-05	1.45556	0.00724454	1	-	ST4.03ch03	40073948	40076813	.	1654	-	- && U3U992.1 RecName: Full=7-deoxyloganetic acid glucosyltransferase; AltName: Full=UDP-glucose glucosyltransferase 8; Short=CrUGT8; AltName: Full=UDP-glycosyltransferase 709C2 && PF00201:UDP-glucoronosyl and UDP-glucosyl transferase	UDPGT
PGSC0003DMG400010812	3	Rookmaker	0.00019163	2.03193	0.0235456	1	-	ST4.03ch03	40073948	40076813	.	1654	-	- && U3U992.1 RecName: Full=7-deoxyloganetic acid glucosyltransferase; AltName: Full=UDP-glucose glucosyltransferase 8; Short=CrUGT8; AltName: Full=UDP-glycosyltransferase 709C2 && PF00201:UDP-glucoronosyl and UDP-glucosyl transferase	UDPGT
PGSC0003DMG400010828	3	Rookmaker	0.000291473	2.13574	0.0271671	1	-	ST4.03ch10	4770531	4773862	.	384	-	- && - && PF10950:Protein of unknown function (DUF2775)	-
PGSC0003DMG400010833	6	D383	0.000480421	0.49373	0.0112806	1	-	ST4.03ch08	43299488	43305292	.	2120	-	- && - && PF01925:Sulfite exporter TauE/SafE	-
PGSC0003DMG400010866	6	D383	1.67474e-05	1.9501	0.00233552	0.328081	-	ST4.03ch10	47784911	47788720	.	1701	-	- && Q9SX98.1 RecName: Full=Lysine histidine transporter-like 8; AltName: Full=Amino acid transporter-like protein 1 && PF01490:Transmembrane amino acid transporter protein	Aa_trans
PGSC0003DMG400010869	6	Rookmaker	0.000734553	1.04828	0.0175763	1	-	ST4.03ch10	47875520	47882388	.	1868	-	- && A4IF94.1 RecName: Full=Hippocampus abundant transcript-like protein 1; AltName: Full=Major facilitator superfamily domain-containing 14B && PF07690:Major Facilitator Superfamily	MFS_1
PGSC0003DMG400010881	6	D383	0.000316793	1.85948	0.00913128	1	-	ST4.03ch06	6063922	6065764	.	896	-	- && - && PF07795:Protein of unknown function (DUF1635)	-
PGSC0003DMG400010899	6	D383	0.00033691	1.06738	0.00944217	1	-	ST4.03ch10	9681536	9689306	.	2180	-	- && Q9FNX5.1 RecName: Full=Dynamin-related protein 1E; AltName: Full=Dynamin-like protein 4; AltName: Full=Dynamin-like protein DLP2; AltName: Full=Dynamin-like protein E && PF01031:Dynamin central region|PF02212:Dynamin GTPase effector domain|PF00350:Dynamin family	-
PGSC0003DMG400011018	6	Rookmaker	0.00041015	1.25858	0.0132921	1	-	ST4.03ch10	54011608	54015338	.	2266	-	- && Q9SS80.1 RecName: Full=UPF0503 protein At3g09070, chloroplastic; Flags: Precursor && PF05340:Protein of unknown function (DUF740)	-
PGSC0003DMG400011018	6	D383	0.00021443	1.41645	0.00759617	1	-	ST4.03ch10	54011608	54015338	.	2266	-	- && Q9SS80.1 RecName: Full=UPF0503 protein At3g09070, chloroplastic; Flags: Precursor && PF05340:Protein of unknown function (DUF740)	-
PGSC0003DMG400011023	6	Rookmaker	0.000148513	-0.98901	0.00853187	1	-	ST4.03ch10	53859957	53865732	.	1827	-	- && Q96329.1 RecName: Full=Acyl-coenzyme A oxidase 4, peroxisomal; Short=AOX 4; AltName: Full=G6p; AltName: Full=Short-chain acyl-CoA oxidase; Short=AtCX4; Short=AtG6; Short=SAOX && PF02770:Acyl-CoA dehydrogenase, middle domain|PF02771:Acyl-CoA dehydrogenase, N-terminal domain|PF00441:Acyl-CoA dehydrogenase, C-terminal domain	-
PGSC0003DMG400011087	6	D383	0.000820826	1.61636	0.0154318	1	-	ST4.03ch10	54087183	54088647	.	911	-	- && - && PF06521:PAR1 protein	-
PGSC0003DMG400011090	6	D383	0.000894715	0.91164	0.0161946	1	-	ST4.03ch10	54007718	54009056	.	1147	-	- && - && -	-
PGSC0003DMG400011160	6	Rookmaker	0.000173236	0.5356	0.00893079	1	-	ST4.03ch07	1481012	1486170	.	2647	-	- && Q0WVM4.1 RecName: Full=Probable LRR receptor-like serine/threonine-protein kinase At2g23950; Flags: Precursor && PF00069:Protein kinase domain|PF08263:Leucine rich repeat N-terminal domain	Pkinase
PGSC0003DMG400011160	6	D383	0.000605634	0.42605	0.0131098	1	-	ST4.03ch07	1481012	1486170	.	2647	-	- && Q0WVM4.1 RecName: Full=Probable LRR receptor-like serine/threonine-protein kinase At2g23950; Flags: Precursor && PF00069:Protein kinase domain|PF08263:Leucine rich repeat N-terminal domain	Pkinase
PGSC0003DMG400011169	6	Rookmaker	0.000822031	-0.35988	0.0184435	1	-	ST4.03ch07	1620096	1623937	.	1274	-	- && Q8S8Q6.1 RecName: Full=Tetraspanin-8 && PF00335:Tetraspanin family	Tetraspannin
PGSC0003DMG400011172	3	Rookmaker	0.000152829	-1.18273	0.0210839	1	-	ST4.03ch07	1687606	1691355	.	1428	-	- && Q8W4K5.1 RecName: Full=VAN3-binding protein; AltName: Full=Protein FORKED 1 && PF05703:Auxin canalisation|PF08458:Plant pleckstrin homology-like region	-
PGSC0003DMG400011172	3	D383	0.000376524	-1.00454	0.0229785	1	-	ST4.03ch07	1687606	1691355	.	1428	-	- && Q8W4K5.1 RecName: Full=VAN3-binding protein; AltName: Full=Protein FORKED 1 && PF05703:Auxin canalisation|PF08458:Plant pleckstrin homology-like region	-
PGSC0003DMG400011172	6	D383	0.000468201	-1.5469	0.0111582	1	-	ST4.03ch07	1687606	1691355	.	1428	-	- && Q8W4K5.1 RecName: Full=VAN3-binding protein; AltName: Full=Protein FORKED 1 && PF05703:Auxin canalisation|PF08458:Plant pleckstrin homology-like region	-
PGSC0003DMG400011180	6	Rookmaker	0.000176018	-1.427	0.00902284	1	-	ST4.03ch07	727838	729832	.	1995	-	- && Q9ZUH1.1 RecName: Full=BTB/POZ domain-containing protein At2g24240 && PF02214:BTB/POZ domain	K_tetra
PGSC0003DMG400011222	6	D383	0.000626192	0.83312	0.0133193	1	-	ST4.03ch07	1583171	1584671	.	1501	-	- && Q9M0B6.1 RecName: Full=UDP-glucuronate 4-epimerase 1; AltName: Full=UDP-glucuronic acid epimerase 1; Short=AtUGlcAE3 && PF16363:GDP-mannose 4,6 dehydratase	-
PGSC0003DMG400011222	6	Rookmaker	0.000558148	0.85119	0.0153641	1	-	ST4.03ch07	1583171	1584671	.	1501	-	- && Q9M0B6.1 RecName: Full=UDP-glucuronate 4-epimerase 1; AltName: Full=UDP-glucuronic acid epimerase 1; Short=AtUGlcAE3 && PF16363:GDP-mannose 4,6 dehydratase	-
PGSC0003DMG400011229	3	D383	0.000236508	2.05524	0.0188341	1	-	ST4.03ch07	1073003	1073840	.	838	-	- && - && -	-
PGSC0003DMG400011229	6	D383	0.000129281	1.71433	0.00598729	1	-	ST4.03ch07	1073003	1073840	.	838	-	- && - && -	-
PGSC0003DMG400011229	6	Rookmaker	3.80232e-05	2.12646	0.00583552	0.744874	-	ST4.03ch07	1073003	1073840	.	838	-	- && - && -	-
PGSC0003DMG400011229	3	Rookmaker	0.000526564	1.77487	0.0323043	1	-	ST4.03ch07	1073003	1073840	.	838	-	- && - && -	-
PGSC0003DMG400011266	6	Rookmaker	2.2242e-05	1.63468	0.00480359	0.435722	-	ST4.03ch10	139264	141641	.	1413	-	- && Q43046.1 RecName: Full=Caffeic acid 3-O-methyltransferase 1; Short=CAOMT-1; Short=COMT-1; AltName: Full=S-adenosysl-L-methionine:caffeic acid 3-O-methyltransferase 1 && PF00891:O-methyltransferase|PF08100:Dimerisation domain	-
PGSC0003DMG400011266	3	Rookmaker	0.000719829	1.40173	0.0379042	1	-	ST4.03ch10	139264	141641	.	1413	-	- && Q43046.1 RecName: Full=Caffeic acid 3-O-methyltransferase 1; Short=CAOMT-1; Short=COMT-1; AltName: Full=S-adenosysl-L-methionine:caffeic acid 3-O-methyltransferase 1 && PF00891:O-methyltransferase|PF08100:Dimerisation domain	-
PGSC0003DMG400011266	6	D383	2.30989e-05	1.62403	0.00263272	0.452508	-	ST4.03ch10	139264	141641	.	1413	-	- && Q43046.1 RecName: Full=Caffeic acid 3-O-methyltransferase 1; Short=CAOMT-1; Short=COMT-1; AltName: Full=S-adenosysl-L-methionine:caffeic acid 3-O-methyltransferase 1 && PF00891:O-methyltransferase|PF08100:Dimerisation domain	-
PGSC0003DMG400011269	3	D383	0.000724935	-0.76641	0.0307602	1	-	ST4.03ch10	69765	71952	.	1488	-	- && Q8L4D8.1 RecName: Full=Protein IQ-DOMAIN 31 && PF13178:Protein of unknown function (DUF4005)	-
PGSC0003DMG400011269	3	Rookmaker	0.000252466	-0.93106	0.0258924	1	-	ST4.03ch10	69765	71952	.	1488	-	- && Q8L4D8.1 RecName: Full=Protein IQ-DOMAIN 31 && PF13178:Protein of unknown function (DUF4005)	-
PGSC0003DMG400011269	6	D383	0.000391647	-1.10998	0.0102572	1	-	ST4.03ch10	69765	71952	.	1488	-	- && Q8L4D8.1 RecName: Full=Protein IQ-DOMAIN 31 && PF13178:Protein of unknown function (DUF4005)	-
PGSC0003DMG400011293	3	Rookmaker	4.5849e-05	-1.33044	0.0124747	0.898182	-	ST4.03ch10	183210	186057	.	919	-	- && Q96262.1 RecName: Full=Plasma membrane-associated cation-binding protein 1; Short=AtPCAP1; AltName: Full=Microtubule-destabilizing protein 25 && PF05558:DREPP plasma membrane polypeptide	-
PGSC0003DMG400011293	6	D383	4.44591e-05	-1.34688	0.00356939	0.870954	-	ST4.03ch10	183210	186057	.	919	-	- && Q96262.1 RecName: Full=Plasma membrane-associated cation-binding protein 1; Short=AtPCAP1; AltName: Full=Microtubule-destabilizing protein 25 && PF05558:DREPP plasma membrane polypeptide	-
PGSC0003DMG400011293	3	D383	2.05079e-05	-1.52995	0.0049139	0.401749	-	ST4.03ch10	183210	186057	.	919	-	- && Q96262.1 RecName: Full=Plasma membrane-associated cation-binding protein 1; Short=AtPCAP1; AltName: Full=Microtubule-destabilizing protein 25 && PF05558:DREPP plasma membrane polypeptide	-
PGSC0003DMG400011293	6	Rookmaker	1.35595e-05	-1.65439	0.00452945	0.265631	-	ST4.03ch10	183210	186057	.	919	-	- && Q96262.1 RecName: Full=Plasma membrane-associated cation-binding protein 1; Short=AtPCAP1; AltName: Full=Microtubule-destabilizing protein 25 && PF05558:DREPP plasma membrane polypeptide	-
PGSC0003DMG400011326	3	D383	0.000162458	1.35073	0.0145761	1	-	ST4.03ch01	57283292	57284878	.	1587	-	- && Q8L9T5.2 RecName: Full=RING-H2 finger protein ATL2; AltName: Full=Protein ARABIDOPSIS TOXICOS EN LEVADURA 2; Short=Protein ATL2; AltName: Full=RING-type E3 ubiquitin transferase ATL2 && PF13639:Ring finger domain	-
PGSC0003DMG400011326	3	Rookmaker	0.000932579	0.97916	0.0416173	1	-	ST4.03ch01	57283292	57284878	.	1587	-	- && Q8L9T5.2 RecName: Full=RING-H2 finger protein ATL2; AltName: Full=Protein ARABIDOPSIS TOXICOS EN LEVADURA 2; Short=Protein ATL2; AltName: Full=RING-type E3 ubiquitin transferase ATL2 && PF13639:Ring finger domain	-
PGSC0003DMG400011359	6	Rookmaker	0.00063694	1.27095	0.0164583	1	-	ST4.03ch09	52144963	52149205	.	1926	-	- && Q9SA69.1 RecName: Full=BTB/POZ domain-containing protein At1g03010 && PF03000:NPH3 family	-
PGSC0003DMG400011426	6	D383	0.00019241	0.69283	0.00736332	1	-	ST4.03ch10	59065781	59067116	.	1191	-	- && - && -	-
PGSC0003DMG400011426	6	Rookmaker	6.86971e-05	0.83206	0.00668448	1	-	ST4.03ch10	59065781	59067116	.	1191	-	- && - && -	-
PGSC0003DMG400011429	6	D383	0.000855472	1.32682	0.01584	1	-	ST4.03ch10	59013881	59015523	.	1643	-	- && - && -	-
PGSC0003DMG400011435	6	Rookmaker	0.000488116	-1.01531	0.0145503	1	-	ST4.03ch10	58960509	58963935	.	1850	-	- && Q0WVU3.1 RecName: Full=Myb family transcription factor PHL5; AltName: Full=Protein PHR1-LIKE 5 && PF00249:Myb-like DNA-binding domain|PF14379:MYB-CC type transfactor, LHEQLE motif	Myb_DNA-binding
PGSC0003DMG400011455	3	Rookmaker	0.00097026	-0.41492	0.0417745	1	-	ST4.03ch01	46925841	46927402	.	1201	-	- && Q9C8Z9.1 RecName: Full=Transcription factor bHLH148; AltName: Full=ATBS1 interacting factor 2; AltName: Full=Basic helix-loop-helix protein 148; Short=AtbHLH148; Short=bHLH 148; AltName: Full=Transcription factor EN 143; AltName: Full=bHLH transcription factor bHLH148 && -	-
PGSC0003DMG400011457	3	D383	0.000619937	1.30393	0.0287786	1	-	ST4.03ch01	47284761	47286673	.	1236	-	- && Q9FGZ4.1 RecName: Full=Probable WRKY transcription factor 48; AltName: Full=WRKY DNA-binding protein 48 && PF03106:WRKY DNA -binding domain	WRKY
PGSC0003DMG400011457	6	D383	0.000577397	1.72858	0.0127099	1	-	ST4.03ch01	47284761	47286673	.	1236	-	- && Q9FGZ4.1 RecName: Full=Probable WRKY transcription factor 48; AltName: Full=WRKY DNA-binding protein 48 && PF03106:WRKY DNA -binding domain	WRKY
PGSC0003DMG400011457	3	Rookmaker	0.000465304	1.37538	0.0311369	1	-	ST4.03ch01	47284761	47286673	.	1236	-	- && Q9FGZ4.1 RecName: Full=Probable WRKY transcription factor 48; AltName: Full=WRKY DNA-binding protein 48 && PF03106:WRKY DNA -binding domain	WRKY
PGSC0003DMG400011543	3	Rookmaker	0.000332043	-0.46704	0.0278517	1	-	ST4.03ch12	56180520	56190394	.	3149	-	- && Q969X6.1 RecName: Full=U3 small nucleolar RNA-associated protein 4 homolog; AltName: Full=Cirhin; AltName: Full=UTP4 small subunit processome component && -	-
PGSC0003DMG400011545	6	Rookmaker	0.000966451	-0.88119	0.0198825	1	-	ST4.03ch12	56230648	56233667	.	2185	-	- && O22193.3 RecName: Full=U-box domain-containing protein 4; AltName: Full=Plant U-box protein 4 && PF00514:Armadillo/beta-catenin-like repeat	Arm
PGSC0003DMG400011618	6	Rookmaker	0.00011437	1.80041	0.00803047	1	-	ST4.03ch09	11458965	11461603	.	1635	-	- && Q9SCU1.1 RecName: Full=Patellin-6 && PF00650:CRAL/TRIO domain|PF03765:CRAL/TRIO, N-terminal domain	CRAL_TRIO_N
PGSC0003DMG400011618	6	D383	0.000195641	1.63561	0.00741315	1	-	ST4.03ch09	11458965	11461603	.	1635	-	- && Q9SCU1.1 RecName: Full=Patellin-6 && PF00650:CRAL/TRIO domain|PF03765:CRAL/TRIO, N-terminal domain	CRAL_TRIO_N
PGSC0003DMG400011618	3	D383	0.000393797	1.25167	0.0235198	1	-	ST4.03ch09	11458965	11461603	.	1635	-	- && Q9SCU1.1 RecName: Full=Patellin-6 && PF00650:CRAL/TRIO domain|PF03765:CRAL/TRIO, N-terminal domain	CRAL_TRIO_N
PGSC0003DMG400011618	3	Rookmaker	0.000202296	1.41293	0.0238734	1	-	ST4.03ch09	11458965	11461603	.	1635	-	- && Q9SCU1.1 RecName: Full=Patellin-6 && PF00650:CRAL/TRIO domain|PF03765:CRAL/TRIO, N-terminal domain	CRAL_TRIO_N
PGSC0003DMG400011621	6	Rookmaker	0.000268446	0.46615	0.0107996	1	-	ST4.03ch09	11307427	11313424	.	2415	-	- && - && PF01344:Kelch motif|PF10539:Development and cell death domain	Kelch_1
PGSC0003DMG400011640	3	D383	0.000158389	1.23383	0.014397	1	-	ST4.03ch05	47534530	47537782	.	1251	-	- && Q9FLC0.1 RecName: Full=Peroxidase 52; Short=Atperox P52; AltName: Full=ATP49; Flags: Precursor && PF00141:Peroxidase	-
PGSC0003DMG400011640	6	D383	0.000268407	1.45965	0.0084782	1	-	ST4.03ch05	47534530	47537782	.	1251	-	- && Q9FLC0.1 RecName: Full=Peroxidase 52; Short=Atperox P52; AltName: Full=ATP49; Flags: Precursor && PF00141:Peroxidase	-
PGSC0003DMG400011640	3	Rookmaker	3.72004e-05	1.59304	0.0111518	0.728757	-	ST4.03ch05	47534530	47537782	.	1251	-	- && Q9FLC0.1 RecName: Full=Peroxidase 52; Short=Atperox P52; AltName: Full=ATP49; Flags: Precursor && PF00141:Peroxidase	-
PGSC0003DMG400011655	6	Rookmaker	0.000524452	-1.1656	0.0149985	1	-	ST4.03ch05	47476992	47479689	.	900	-	- && Q8VZW3.1 RecName: Full=Probable chalcone--flavonone isomerase 3; Short=Chalcone isomerase 3; AltName: Full=Chalcone isomerase-like 1 && PF02431:Chalcone-flavanone isomerase	-
PGSC0003DMG400011680	6	Rookmaker	0.000515188	0.9771	0.0148638	1	-	ST4.03ch04	68871773	68877111	.	591	-	- && Q39088.2 RecName: Full=Dof zinc finger protein DOF3.4; Short=AtDOF3.4; AltName: Full=OBF-binding protein 1 && PF02701:Dof domain, zinc finger	zf-Dof
PGSC0003DMG400011685	6	Rookmaker	0.000541874	-0.81234	0.0152333	1	-	ST4.03ch04	68803142	68804829	.	1587	-	- && Q9S7T8.1 RecName: Full=Serpin-ZX; AltName: Full=ArathZx; AltName: Full=AtSerpin1; AltName: Full=Serpin-1 && PF00079:Serpin (serine protease inhibitor)	Serpin
PGSC0003DMG400011701	6	D383	0.000860943	0.77541	0.0158962	1	-	ST4.03ch01	7293508	7297046	.	2088	-	- && - && PF12697:Alpha/beta hydrolase family	-
PGSC0003DMG400011706	6	Rookmaker	0.00030991	-1.75898	0.0114709	1	-	ST4.03ch01	7534201	7536146	.	1057	-	- && Q9MA85.2 RecName: Full=Pentatricopeptide repeat-containing protein At3g05340 && -	-
PGSC0003DMG400011706	6	D383	0.00081567	-1.46985	0.0153996	1	-	ST4.03ch01	7534201	7536146	.	1057	-	- && Q9MA85.2 RecName: Full=Pentatricopeptide repeat-containing protein At3g05340 && -	-
PGSC0003DMG400011728	6	Rookmaker	0.000169173	-0.74266	0.00890566	1	-	ST4.03ch05	10597983	10604575	.	2612	-	- && - && -	-
PGSC0003DMG400011728	6	D383	0.000818793	-0.55584	0.0154084	1	-	ST4.03ch05	10597983	10604575	.	2612	-	- && - && -	-
PGSC0003DMG400011767	6	D383	0.000893486	0.5366	0.0161919	1	-	ST4.03ch06	42889180	42895570	.	2119	-	- && A7PZL3.1 RecName: Full=Probable polygalacturonase; Short=PG; AltName: Full=Pectinase && PF00295:Glycosyl hydrolases family 28	-
PGSC0003DMG400011767	3	Rookmaker	0.000429661	0.50405	0.0301687	1	-	ST4.03ch06	42889180	42895570	.	2119	-	- && A7PZL3.1 RecName: Full=Probable polygalacturonase; Short=PG; AltName: Full=Pectinase && PF00295:Glycosyl hydrolases family 28	-
PGSC0003DMG400011767	3	D383	0.000264297	0.55091	0.0203842	1	-	ST4.03ch06	42889180	42895570	.	2119	-	- && A7PZL3.1 RecName: Full=Probable polygalacturonase; Short=PG; AltName: Full=Pectinase && PF00295:Glycosyl hydrolases family 28	-
PGSC0003DMG400011771	3	Rookmaker	0.000173846	0.90081	0.0228179	1	-	ST4.03ch06	42779953	42785063	.	1819	-	- && Q39134.2 RecName: Full=Amino acid permease 3; AltName: Full=Amino acid transporter AAP3 && PF01490:Transmembrane amino acid transporter protein	Aa_trans
PGSC0003DMG400011776	3	D383	0.000628522	-1.53758	0.0288355	1	-	ST4.03ch06	42633180	42636899	.	1177	-	- && Q0WPW4.1 RecName: Full=1-aminocyclopropane-1-carboxylate oxidase 5; Short=ACC oxidase 5; Short=AtACO5 && PF03171:2OG-Fe(II) oxygenase superfamily|PF14226:non-haem dioxygenase in morphine synthesis N-terminal	2OG-FeII_Oxy
PGSC0003DMG400011776	6	Rookmaker	0.00018263	-1.93994	0.00925729	1	-	ST4.03ch06	42633180	42636899	.	1177	-	- && Q0WPW4.1 RecName: Full=1-aminocyclopropane-1-carboxylate oxidase 5; Short=ACC oxidase 5; Short=AtACO5 && PF03171:2OG-Fe(II) oxygenase superfamily|PF14226:non-haem dioxygenase in morphine synthesis N-terminal	2OG-FeII_Oxy
PGSC0003DMG400011776	6	D383	0.000267886	-1.81023	0.0084782	1	-	ST4.03ch06	42633180	42636899	.	1177	-	- && Q0WPW4.1 RecName: Full=1-aminocyclopropane-1-carboxylate oxidase 5; Short=ACC oxidase 5; Short=AtACO5 && PF03171:2OG-Fe(II) oxygenase superfamily|PF14226:non-haem dioxygenase in morphine synthesis N-terminal	2OG-FeII_Oxy
PGSC0003DMG400011776	3	Rookmaker	0.000245559	-1.82773	0.0257818	1	-	ST4.03ch06	42633180	42636899	.	1177	-	- && Q0WPW4.1 RecName: Full=1-aminocyclopropane-1-carboxylate oxidase 5; Short=ACC oxidase 5; Short=AtACO5 && PF03171:2OG-Fe(II) oxygenase superfamily|PF14226:non-haem dioxygenase in morphine synthesis N-terminal	2OG-FeII_Oxy
PGSC0003DMG400011801	6	D383	0.000217444	-0.73358	0.00766137	1	-	ST4.03ch02	14209509	14211805	.	2109	-	- && P93472.1 RecName: Full=Delta(24)-sterol reductase; AltName: Full=Cell elongation protein diminuto && PF01565:FAD binding domain	FAD_binding_4
PGSC0003DMG400011823	6	Rookmaker	0.000182877	-0.76881	0.00925729	1	-	ST4.03ch06	40599063	40605061	.	1330	-	- && Q6MCW1.1 RecName: Full=5'-nucleotidase SurE; AltName: Full=Nucleoside 5'-monophosphate phosphohydrolase && PF01975:Survival protein SurE	-
PGSC0003DMG400011868	6	Rookmaker	5.55242e-05	-2.16185	0.00651329	1	-	ST4.03ch10	49354139	49358422	.	1893	-	- && Q9SR86.1 RecName: Full=Alanine--glyoxylate aminotransferase 2 homolog 3, mitochondrial; AltName: Full=Beta-alanine-pyruvate aminotransferase 3; Flags: Precursor && PF00202:Aminotransferase class-III	Aminotran_3
PGSC0003DMG400011868	6	D383	0.000201958	-1.71902	0.00749752	1	-	ST4.03ch10	49354139	49358422	.	1893	-	- && Q9SR86.1 RecName: Full=Alanine--glyoxylate aminotransferase 2 homolog 3, mitochondrial; AltName: Full=Beta-alanine-pyruvate aminotransferase 3; Flags: Precursor && PF00202:Aminotransferase class-III	Aminotran_3
PGSC0003DMG400011891	6	Rookmaker	0.000595442	-1.20647	0.0159572	1	-	ST4.03ch01	8651670	8653716	.	1023	-	- && Q9FY93.1 RecName: Full=NAC domain-containing protein 83; Short=ANAC083; AltName: Full=Protein VND-INTERACTING 2 && PF02365:No apical meristem (NAM) protein	NAM
PGSC0003DMG400011910	6	Rookmaker	0.000854591	-0.68726	0.0187421	1	-	ST4.03ch09	60926982	60930084	.	1303	-	- && Q9SEE4.1 RecName: Full=Pirin-like protein && PF02678:Pirin|PF05726:Pirin C-terminal cupin domain	-
PGSC0003DMG400011929	6	Rookmaker	0.000412564	-1.37958	0.0132921	1	-	ST4.03ch03	35215872	35219042	.	1516	-	- && Q9FLV0.1 RecName: Full=Protein DOWNY MILDEW RESISTANCE 6; Short=AtDMR6; AltName: Full=2-oxoglutarate (2OG)-Fe(II) oxygenase-like protein DMR6; AltName: Full=Salicylate 3-hydroxylase DMR6; Short=S3H DMR6; Short=SA 3-hydroxylase DMR6; Short=Salicylic acid 3-hydroxylase DMR6 && PF14226:non-haem dioxygenase in morphine synthesis N-terminal|PF03171:2OG-Fe(II) oxygenase superfamily	2OG-FeII_Oxy
PGSC0003DMG400011980	6	Rookmaker	0.000485311	-0.98986	0.0145503	1	-	ST4.03ch05	11541210	11546514	.	1907	-	- && Q9FXD6.1 RecName: Full=Two-component response regulator ARR11; AltName: Full=Receiver-like protein 3 && PF00072:Response regulator receiver domain|PF00249:Myb-like DNA-binding domain	Response_reg
PGSC0003DMG400011980	6	D383	0.000136231	-1.24662	0.00618851	1	-	ST4.03ch05	11541210	11546514	.	1907	-	- && Q9FXD6.1 RecName: Full=Two-component response regulator ARR11; AltName: Full=Receiver-like protein 3 && PF00072:Response regulator receiver domain|PF00249:Myb-like DNA-binding domain	Response_reg
PGSC0003DMG400012019	3	D383	0.000407734	2.41312	0.0238977	1	-	ST4.03ch03	39761197	39762042	.	846	-	- && P17407.1 RecName: Full=21 kDa protein; AltName: Full=1.2 protein; Flags: Precursor && PF04043:Plant invertase/pectin methylesterase inhibitor	-
PGSC0003DMG400012019	3	Rookmaker	0.000509646	2.31566	0.031796	1	-	ST4.03ch03	39761197	39762042	.	846	-	- && P17407.1 RecName: Full=21 kDa protein; AltName: Full=1.2 protein; Flags: Precursor && PF04043:Plant invertase/pectin methylesterase inhibitor	-
PGSC0003DMG400012064	6	D383	0.000322042	1.08174	0.00918313	1	-	ST4.03ch11	16785399	16788954	.	2205	-	- && Q9SF78.1 RecName: Full=GDSL esterase/lipase At1g71691; AltName: Full=Extracellular lipase At1g71691; Flags: Precursor && PF00657:GDSL-like Lipase/Acylhydrolase	Lipase_GDSL
PGSC0003DMG400012064	6	Rookmaker	0.000118304	1.29553	0.00818114	1	-	ST4.03ch11	16785399	16788954	.	2205	-	- && Q9SF78.1 RecName: Full=GDSL esterase/lipase At1g71691; AltName: Full=Extracellular lipase At1g71691; Flags: Precursor && PF00657:GDSL-like Lipase/Acylhydrolase	Lipase_GDSL
PGSC0003DMG400012066	3	D383	0.000253396	0.91339	0.0196985	1	-	ST4.03ch08	30146473	30150466	.	1952	-	- && - && PF03763:Remorin, C-terminal region	-
PGSC0003DMG400012066	6	D383	0.000170966	0.898	0.00694861	1	-	ST4.03ch08	30146473	30150466	.	1952	-	- && - && PF03763:Remorin, C-terminal region	-
PGSC0003DMG400012066	3	Rookmaker	0.000239024	0.9231	0.0254482	1	-	ST4.03ch08	30146473	30150466	.	1952	-	- && - && PF03763:Remorin, C-terminal region	-
PGSC0003DMG400012066	6	Rookmaker	0.000443021	0.75523	0.0138418	1	-	ST4.03ch08	30146473	30150466	.	1952	-	- && - && PF03763:Remorin, C-terminal region	-
PGSC0003DMG400012067	6	D383	0.000249404	1.70165	0.00818418	1	-	ST4.03ch08	39437237	39443953	.	1683	-	- && A2CIR5.1 RecName: Full=Ankyrin repeat-containing protein NPR4; Short=OsNPR4 && PF12796:Ankyrin repeats (3 copies)|PF13962:Domain of unknown function	-
PGSC0003DMG400012067	3	D383	0.000792751	1.42073	0.0325576	1	-	ST4.03ch08	39437237	39443953	.	1683	-	- && A2CIR5.1 RecName: Full=Ankyrin repeat-containing protein NPR4; Short=OsNPR4 && PF12796:Ankyrin repeats (3 copies)|PF13962:Domain of unknown function	-
PGSC0003DMG400012092	3	Rookmaker	0.000858649	-0.83454	0.040435	1	-	ST4.03ch08	10833662	10834267	.	606	-	- && - && -	-
PGSC0003DMG400012138	6	D383	0.00035923	0.91817	0.00975686	1	-	ST4.03ch08	56194020	56197368	.	1716	-	- && P37707.1 RecName: Full=B2 protein && PF10539:Development and cell death domain	-
PGSC0003DMG400012168	3	D383	0.000901658	0.8947	0.0348178	1	-	ST4.03ch08	55473532	55478357	.	2839	-	- && Q9SUQ7.1 RecName: Full=Cation/H(+) antiporter 17; AltName: Full=Protein CATION/H+ EXCHANGER 17; Short=AtCHX17 && PF00999:Sodium/hydrogen exchanger family	Na_H_Exchanger
PGSC0003DMG400012169	6	Rookmaker	0.000234908	0.54344	0.00999683	1	-	ST4.03ch08	55458830	55466058	.	2770	-	- && Q9FFR9.1 RecName: Full=Cation/H(+) antiporter 18; AltName: Full=Protein CATION/H+ EXCHANGER 18; Short=AtCHX18 && PF00999:Sodium/hydrogen exchanger family	Na_H_Exchanger
PGSC0003DMG400012169	6	D383	0.000163931	-0.5798	0.00683278	1	-	ST4.03ch08	55458830	55466058	.	2770	-	- && Q9FFR9.1 RecName: Full=Cation/H(+) antiporter 18; AltName: Full=Protein CATION/H+ EXCHANGER 18; Short=AtCHX18 && PF00999:Sodium/hydrogen exchanger family	Na_H_Exchanger
PGSC0003DMG400012175	6	Rookmaker	0.00080986	-0.61615	0.0183155	1	-	ST4.03ch08	55390339	55392201	.	1770	-	- && Q9SH58.1 RecName: Full=Probable membrane-associated kinase regulator 2 && -	-
PGSC0003DMG400012175	6	D383	0.000484065	-0.67842	0.011316	1	-	ST4.03ch08	55390339	55392201	.	1770	-	- && Q9SH58.1 RecName: Full=Probable membrane-associated kinase regulator 2 && -	-
PGSC0003DMG400012201	6	D383	0.000398741	0.93054	0.0103145	1	-	ST4.03ch08	54910971	54912960	.	1990	-	- && Q9FN67.1 RecName: Full=BTB/POZ domain-containing protein At5g41330 && PF02214:BTB/POZ domain	K_tetra
PGSC0003DMG400012208	6	Rookmaker	0.000784532	0.60569	0.0181024	1	-	ST4.03ch08	54793177	54800593	.	2782	-	- && Q9FHX2.1 RecName: Full=Protein MITOFERRINLIKE 1, chloroplastic; Short=AtMFL1; Flags: Precursor && PF00153:Mitochondrial carrier protein	Mito_carr
PGSC0003DMG400012215	3	D383	0.000302268	0.86091	0.0214545	1	-	ST4.03ch08	54680887	54685837	.	1155	-	- && Q8GXB3.1 RecName: Full=AT-hook motif nuclear-localized protein 5 && PF03479:Domain of unknown function (DUF296)	-
PGSC0003DMG400012215	6	Rookmaker	0.000292101	0.78073	0.0111217	1	-	ST4.03ch08	54680887	54685837	.	1155	-	- && Q8GXB3.1 RecName: Full=AT-hook motif nuclear-localized protein 5 && PF03479:Domain of unknown function (DUF296)	-
PGSC0003DMG400012215	6	D383	0.000441369	0.72384	0.0108542	1	-	ST4.03ch08	54680887	54685837	.	1155	-	- && Q8GXB3.1 RecName: Full=AT-hook motif nuclear-localized protein 5 && PF03479:Domain of unknown function (DUF296)	-
PGSC0003DMG400012215	3	Rookmaker	0.000359721	0.83396	0.0289751	1	-	ST4.03ch08	54680887	54685837	.	1155	-	- && Q8GXB3.1 RecName: Full=AT-hook motif nuclear-localized protein 5 && PF03479:Domain of unknown function (DUF296)	-
PGSC0003DMG400012217	3	D383	0.000514454	1.0688	0.0258613	1	-	ST4.03ch08	54630543	54632531	.	1241	-	- && - && -	-
PGSC0003DMG400012217	3	Rookmaker	0.000978181	0.94715	0.0420232	1	-	ST4.03ch08	54630543	54632531	.	1241	-	- && - && -	-
PGSC0003DMG400012235	3	Rookmaker	2.3025e-05	3.84419	0.0100086	0.45106	-	ST4.03ch08	56692398	56694701	.	1802	-	- && P05522.1 RecName: Full=Endoglucanase 1; AltName: Full=Abscission cellulase 1; AltName: Full=Endo-1,4-beta-glucanase 1; Flags: Precursor && PF00759:Glycosyl hydrolase family 9	-
PGSC0003DMG400012235	6	D383	2.36067e-06	4.1926	0.000933232	0.0462455	-	ST4.03ch08	56692398	56694701	.	1802	-	- && P05522.1 RecName: Full=Endoglucanase 1; AltName: Full=Abscission cellulase 1; AltName: Full=Endo-1,4-beta-glucanase 1; Flags: Precursor && PF00759:Glycosyl hydrolase family 9	-
PGSC0003DMG400012235	3	D383	6.91528e-05	3.17344	0.00963766	1	-	ST4.03ch08	56692398	56694701	.	1802	-	- && P05522.1 RecName: Full=Endoglucanase 1; AltName: Full=Abscission cellulase 1; AltName: Full=Endo-1,4-beta-glucanase 1; Flags: Precursor && PF00759:Glycosyl hydrolase family 9	-
PGSC0003DMG400012235	6	Rookmaker	8.52091e-06	3.36934	0.00426635	0.166925	-	ST4.03ch08	56692398	56694701	.	1802	-	- && P05522.1 RecName: Full=Endoglucanase 1; AltName: Full=Abscission cellulase 1; AltName: Full=Endo-1,4-beta-glucanase 1; Flags: Precursor && PF00759:Glycosyl hydrolase family 9	-
PGSC0003DMG400012241	3	D383	0.000740305	-1.27354	0.0310548	1	-	ST4.03ch08	56602118	56602865	.	748	-	- && - && PF04398:Protein of unknown function, DUF538	-
PGSC0003DMG400012248	3	Rookmaker	2.1031e-05	1.2711	0.00980948	0.411998	-	ST4.03ch08	56511149	56516992	.	3362	-	- && Q58G01.1 RecName: Full=Transcription factor bHLH155; AltName: Full=BHLH transcription factor gamma; Short=bHLH gamma; AltName: Full=Basic helix-loop-helix protein 155; Short=AtbHLH155; Short=bHLH 155; AltName: Full=LONESOME HIGHWAY-like protein 3; AltName: Full=bHLH transcription factor bHLH155 && PF14215:bHLH-MYC and R2R3-MYB transcription factors N-terminal	-
PGSC0003DMG400012248	3	D383	0.000314211	0.78794	0.0214676	1	-	ST4.03ch08	56511149	56516992	.	3362	-	- && Q58G01.1 RecName: Full=Transcription factor bHLH155; AltName: Full=BHLH transcription factor gamma; Short=bHLH gamma; AltName: Full=Basic helix-loop-helix protein 155; Short=AtbHLH155; Short=bHLH 155; AltName: Full=LONESOME HIGHWAY-like protein 3; AltName: Full=bHLH transcription factor bHLH155 && PF14215:bHLH-MYC and R2R3-MYB transcription factors N-terminal	-
PGSC0003DMG400012248	6	Rookmaker	0.00022482	0.98876	0.00997508	1	-	ST4.03ch08	56511149	56516992	.	3362	-	- && Q58G01.1 RecName: Full=Transcription factor bHLH155; AltName: Full=BHLH transcription factor gamma; Short=bHLH gamma; AltName: Full=Basic helix-loop-helix protein 155; Short=AtbHLH155; Short=bHLH 155; AltName: Full=LONESOME HIGHWAY-like protein 3; AltName: Full=bHLH transcription factor bHLH155 && PF14215:bHLH-MYC and R2R3-MYB transcription factors N-terminal	-
PGSC0003DMG400012249	6	D383	7.35674e-06	0.69522	0.00156651	0.144119	-	ST4.03ch08	56490010	56492664	.	1691	-	- && Q8LAP8.2 RecName: Full=Dof zinc finger protein DOF4.6; Short=AtDOF4.6 && PF02701:Dof domain, zinc finger	zf-Dof
PGSC0003DMG400012251	3	D383	1.42475e-05	-0.77003	0.00419393	0.279109	-	ST4.03ch08	56450720	56454173	.	1718	-	- && A2RVM0.1 RecName: Full=Short-chain dehydrogenase TIC 32, chloroplastic; AltName: Full=Translocon at the inner envelope membrane of chloroplasts 32; Short=AtTIC32 && PF00106:short chain dehydrogenase	adh_short
PGSC0003DMG400012251	6	Rookmaker	0.000263829	-0.98801	0.0107229	1	-	ST4.03ch08	56450720	56454173	.	1718	-	- && A2RVM0.1 RecName: Full=Short-chain dehydrogenase TIC 32, chloroplastic; AltName: Full=Translocon at the inner envelope membrane of chloroplasts 32; Short=AtTIC32 && PF00106:short chain dehydrogenase	adh_short
PGSC0003DMG400012251	3	Rookmaker	4.98296e-05	-0.61979	0.0130155	0.976162	-	ST4.03ch08	56450720	56454173	.	1718	-	- && A2RVM0.1 RecName: Full=Short-chain dehydrogenase TIC 32, chloroplastic; AltName: Full=Translocon at the inner envelope membrane of chloroplasts 32; Short=AtTIC32 && PF00106:short chain dehydrogenase	adh_short
PGSC0003DMG400012251	6	D383	0.000406696	-0.91288	0.010401	1	-	ST4.03ch08	56450720	56454173	.	1718	-	- && A2RVM0.1 RecName: Full=Short-chain dehydrogenase TIC 32, chloroplastic; AltName: Full=Translocon at the inner envelope membrane of chloroplasts 32; Short=AtTIC32 && PF00106:short chain dehydrogenase	adh_short
PGSC0003DMG400012252	6	D383	0.000983266	0.66304	0.0172446	1	-	ST4.03ch08	56436880	56440881	.	1515	-	- && Q9FWC1.1 RecName: Full=Probable trehalase; AltName: Full=Alpha,alpha-trehalase; AltName: Full=Alpha,alpha-trehalose glucohydrolase && PF01204:Trehalase	-
PGSC0003DMG400012258	6	Rookmaker	0.000695878	0.98243	0.0172124	1	-	ST4.03ch08	56292949	56296923	.	1402	-	- && Q9M3A3.1 RecName: Full=Protein ABIL2; AltName: Full=Abl interactor-like protein 2; Short=AtABIL2 && -	-
PGSC0003DMG400012274	3	Rookmaker	0.000805605	-1.16169	0.0395534	1	-	ST4.03ch08	56057722	56061954	.	1576	-	- && O65781.1 RecName: Full=UDP-glucose 4-epimerase GEPI48; AltName: Full=Galactowaldenase; AltName: Full=UDP-galactose 4-epimerase && PF16363:GDP-mannose 4,6 dehydratase	-
PGSC0003DMG400012274	6	Rookmaker	0.000528762	-1.50769	0.0150559	1	-	ST4.03ch08	56057722	56061954	.	1576	-	- && O65781.1 RecName: Full=UDP-glucose 4-epimerase GEPI48; AltName: Full=Galactowaldenase; AltName: Full=UDP-galactose 4-epimerase && PF16363:GDP-mannose 4,6 dehydratase	-
PGSC0003DMG400012275	3	D383	0.000348203	-0.6489	0.0220821	1	-	ST4.03ch08	56048399	56051546	.	856	-	- && - && -	-
PGSC0003DMG400012277	6	Rookmaker	9.72876e-05	-0.71809	0.00744478	1	-	ST4.03ch08	56033490	56039823	.	1076	-	- && - && -	-
PGSC0003DMG400012288	6	D383	8.74154e-05	1.73457	0.00487005	1	-	ST4.03ch08	55853163	55858801	.	2613	-	- && Q42059.2 RecName: Full=Endoglucanase 6; AltName: Full=Endo-1,4-beta glucanase 6; Flags: Precursor && PF00759:Glycosyl hydrolase family 9|PF09478:Carbohydrate binding domain CBM49	-
PGSC0003DMG400012288	6	Rookmaker	8.96329e-05	1.7269	0.00724454	1	-	ST4.03ch08	55853163	55858801	.	2613	-	- && Q42059.2 RecName: Full=Endoglucanase 6; AltName: Full=Endo-1,4-beta glucanase 6; Flags: Precursor && PF00759:Glycosyl hydrolase family 9|PF09478:Carbohydrate binding domain CBM49	-
PGSC0003DMG400012302	6	D383	0.000715824	-1.4757	0.0143973	1	-	ST4.03ch08	55690374	55690703	.	330	-	- && - && -	-
PGSC0003DMG400012315	6	D383	0.000184819	2.28674	0.00718971	1	-	ST4.03ch08	55379410	55380034	.	625	-	- && - && -	-
PGSC0003DMG400012329	6	D383	0.000303988	0.79213	0.00899672	1	-	ST4.03ch08	55113010	55117955	.	2464	-	- && Q38897.2 RecName: Full=Homeobox protein BEL1 homolog && PF05920:Homeobox KN domain|PF07526:Associated with HOX	POX
PGSC0003DMG400012347	6	Rookmaker	0.000228118	-0.73095	0.00997508	1	-	ST4.03ch08	54647375	54653935	.	6174	-	- && Q9SH30.2 RecName: Full=Probable copper-transporting ATPase HMA5; AltName: Full=Probable copper-transporting ATPase 3; AltName: Full=Protein HEAVY METAL ATPASE 5 && -	-
PGSC0003DMG400012399	3	Rookmaker	0.000150949	-0.79056	0.0209723	1	-	ST4.03ch07	52912543	52915133	.	2591	-	- && - && -	-
PGSC0003DMG400012413	6	Rookmaker	0.000899785	-1.08739	0.0191611	1	-	ST4.03ch07	53121581	53122733	.	1153	-	- && - && -	-
PGSC0003DMG400012451	6	Rookmaker	0.000936318	0.4476	0.0195341	1	-	ST4.03ch07	53305494	53314628	.	3665	-	- && Q9FI00.1 RecName: Full=MLO-like protein 11; Short=AtMlo11 && PF03094:Mlo family	-
PGSC0003DMG400012466	3	Rookmaker	0.000222825	0.68023	0.0250115	1	-	ST4.03ch08	773509	780723	.	3300	-	- && Q9T048.1 RecName: Full=Disease resistance protein At4g27190 && PF00931:NB-ARC domain	NB-ARC
PGSC0003DMG400012466	6	Rookmaker	0.000383701	1.12317	0.012849	1	-	ST4.03ch08	773509	780723	.	3300	-	- && Q9T048.1 RecName: Full=Disease resistance protein At4g27190 && PF00931:NB-ARC domain	NB-ARC
PGSC0003DMG400012481	6	D383	6.27783e-05	2.04606	0.00415482	1	-	ST4.03ch08	440106	442615	.	655	-	- && - && PF14368:Probable lipid transfer	-
PGSC0003DMG400012481	3	D383	0.000362093	1.87569	0.0223094	1	-	ST4.03ch08	440106	442615	.	655	-	- && - && PF14368:Probable lipid transfer	-
PGSC0003DMG400012491	3	D383	0.000187669	1.67889	0.0159845	1	-	ST4.03ch08	252199	254663	.	2121	-	- && O65351.1 RecName: Full=Subtilisin-like protease SBT1.7; AltName: Full=Cucumisin-like serine protease; AltName: Full=Subtilase subfamily 1 member 7; Short=AtSBT1.7; AltName: Full=Subtilisin-like serine protease 1; Short=At-SLP1; Flags: Precursor && PF00082:Subtilase family|PF05922:Peptidase inhibitor I9|PF02225:PA domain	Peptidase_S8
PGSC0003DMG400012491	6	D383	7.1643e-06	1.68663	0.00154229	0.140349	-	ST4.03ch08	252199	254663	.	2121	-	- && O65351.1 RecName: Full=Subtilisin-like protease SBT1.7; AltName: Full=Cucumisin-like serine protease; AltName: Full=Subtilase subfamily 1 member 7; Short=AtSBT1.7; AltName: Full=Subtilisin-like serine protease 1; Short=At-SLP1; Flags: Precursor && PF00082:Subtilase family|PF05922:Peptidase inhibitor I9|PF02225:PA domain	Peptidase_S8
PGSC0003DMG400012491	6	Rookmaker	0.000338887	0.85702	0.0120068	1	-	ST4.03ch08	252199	254663	.	2121	-	- && O65351.1 RecName: Full=Subtilisin-like protease SBT1.7; AltName: Full=Cucumisin-like serine protease; AltName: Full=Subtilase subfamily 1 member 7; Short=AtSBT1.7; AltName: Full=Subtilisin-like serine protease 1; Short=At-SLP1; Flags: Precursor && PF00082:Subtilase family|PF05922:Peptidase inhibitor I9|PF02225:PA domain	Peptidase_S8
PGSC0003DMG400012492	3	Rookmaker	6.18802e-05	1.28415	0.0137754	1	-	ST4.03ch08	246203	248609	.	2407	-	- && O65351.1 RecName: Full=Subtilisin-like protease SBT1.7; AltName: Full=Cucumisin-like serine protease; AltName: Full=Subtilase subfamily 1 member 7; Short=AtSBT1.7; AltName: Full=Subtilisin-like serine protease 1; Short=At-SLP1; Flags: Precursor && PF00082:Subtilase family|PF02225:PA domain|PF05922:Peptidase inhibitor I9	Peptidase_S8
PGSC0003DMG400012492	6	D383	0.000274586	1.15472	0.0085248	1	-	ST4.03ch08	246203	248609	.	2407	-	- && O65351.1 RecName: Full=Subtilisin-like protease SBT1.7; AltName: Full=Cucumisin-like serine protease; AltName: Full=Subtilase subfamily 1 member 7; Short=AtSBT1.7; AltName: Full=Subtilisin-like serine protease 1; Short=At-SLP1; Flags: Precursor && PF00082:Subtilase family|PF02225:PA domain|PF05922:Peptidase inhibitor I9	Peptidase_S8
PGSC0003DMG400012492	3	D383	0.000158678	1.08678	0.014397	1	-	ST4.03ch08	246203	248609	.	2407	-	- && O65351.1 RecName: Full=Subtilisin-like protease SBT1.7; AltName: Full=Cucumisin-like serine protease; AltName: Full=Subtilase subfamily 1 member 7; Short=AtSBT1.7; AltName: Full=Subtilisin-like serine protease 1; Short=At-SLP1; Flags: Precursor && PF00082:Subtilase family|PF02225:PA domain|PF05922:Peptidase inhibitor I9	Peptidase_S8
PGSC0003DMG400012498	6	Rookmaker	7.35377e-05	1.93086	0.00674902	1	-	ST4.03ch08	78521	79183	.	663	-	- && O82752.1 RecName: Full=Protein DETOXIFICATION 49; Short=AtDTX49; AltName: Full=Multidrug and toxic compound extrusion protein 49; Short=MATE protein 49; AltName: Full=Protein NOVEL ION CARRIER 1; Short=Protein NIC1 && PF01554:MatE	MatE
PGSC0003DMG400012498	6	D383	6.13523e-05	1.99336	0.00411606	1	-	ST4.03ch08	78521	79183	.	663	-	- && O82752.1 RecName: Full=Protein DETOXIFICATION 49; Short=AtDTX49; AltName: Full=Multidrug and toxic compound extrusion protein 49; Short=MATE protein 49; AltName: Full=Protein NOVEL ION CARRIER 1; Short=Protein NIC1 && PF01554:MatE	MatE
PGSC0003DMG400012501	6	D383	0.000371998	0.85947	0.00994724	1	-	ST4.03ch08	698032	701912	.	2795	-	- && Q9FFN2.2 RecName: Full=Probable glycosyltransferase At5g03795 && PF03016:Exostosin family	-
PGSC0003DMG400012522	3	D383	0.000832594	1.4877	0.0330842	1	-	ST4.03ch08	137792	142468	.	1976	-	- && P54873.2 RecName: Full=Hydroxymethylglutaryl-CoA synthase; Short=HMG-CoA synthase; AltName: Full=3-hydroxy-3-methylglutaryl coenzyme A synthase; AltName: Full=Protein EMBRYO DEFECTIVE 2778; AltName: Full=Protein FLAKY POLLEN 1 && PF08540:Hydroxymethylglutaryl-coenzyme A synthase C terminal|PF01154:Hydroxymethylglutaryl-coenzyme A synthase N terminal	-
PGSC0003DMG400012549	6	Rookmaker	0.000356937	-0.89922	0.0123604	1	-	ST4.03ch01	82060345	82064332	.	1927	-	- && Q00218.2 RecName: Full=Phospho-2-dehydro-3-deoxyheptonate aldolase 2, chloroplastic; AltName: Full=3-deoxy-D-arabino-heptulosonate 7-phosphate synthase 2; AltName: Full=DAHP synthase 2; AltName: Full=Phospho-2-keto-3-deoxyheptonate aldolase 2; Flags: Precursor && PF01474:Class-II DAHP synthetase family	-
PGSC0003DMG400012551	6	D383	0.000375256	1.41843	0.00998829	1	-	ST4.03ch01	82022170	82026459	.	1805	-	- && F8WKW1.1 RecName: Full=7-deoxyloganetin glucosyltransferase; AltName: Full=Genipin glucosyltransferase; AltName: Full=UDP-glucose glucosyltransferase 2; Short=GjUGT2; AltName: Full=UDP-glycosyltransferase 85A24 && PF00201:UDP-glucoronosyl and UDP-glucosyl transferase	UDPGT
PGSC0003DMG400012569	6	D383	0.000320561	0.95222	0.00916918	1	-	ST4.03ch01	82268254	82270159	.	1590	-	- && Q8LFY8.2 RecName: Full=RING-H2 finger protein ATL54; AltName: Full=RING-type E3 ubiquitin transferase ATL54 && PF13639:Ring finger domain	-
PGSC0003DMG400012584	6	D383	0.000336623	1.14199	0.00944217	1	-	ST4.03ch01	81902427	81909530	.	2616	-	- && P0C7Q8.1 RecName: Full=Protein DA1; AltName: Full=Protein SUPPRESSOR OF LARGE SEED AND ORGAN PHENOTYPES OF DA1-1 1 && PF12315:Protein of unknown function (DUF3633)	-
PGSC0003DMG400012589	3	D383	0.000306919	4.67563	0.0214676	1	-	ST4.03ch01	81814018	81815680	.	1225	-	- && Q9XIV8.1 RecName: Full=Peroxidase N1; AltName: Full=Peroxidase B2; AltName: Full=Peroxidase B3; Flags: Precursor && PF00141:Peroxidase	-
PGSC0003DMG400012589	6	D383	4.52492e-05	4.21644	0.00357273	0.886433	-	ST4.03ch01	81814018	81815680	.	1225	-	- && Q9XIV8.1 RecName: Full=Peroxidase N1; AltName: Full=Peroxidase B2; AltName: Full=Peroxidase B3; Flags: Precursor && PF00141:Peroxidase	-
PGSC0003DMG400012589	3	Rookmaker	0.000385746	4.48404	0.0292101	1	-	ST4.03ch01	81814018	81815680	.	1225	-	- && Q9XIV8.1 RecName: Full=Peroxidase N1; AltName: Full=Peroxidase B2; AltName: Full=Peroxidase B3; Flags: Precursor && PF00141:Peroxidase	-
PGSC0003DMG400012589	6	Rookmaker	0.000167811	3.34436	0.0088865	1	-	ST4.03ch01	81814018	81815680	.	1225	-	- && Q9XIV8.1 RecName: Full=Peroxidase N1; AltName: Full=Peroxidase B2; AltName: Full=Peroxidase B3; Flags: Precursor && PF00141:Peroxidase	-
PGSC0003DMG400012629	6	D383	4.48062e-05	2.8722	0.00356939	0.877753	-	ST4.03ch02	47350714	47352304	.	798	-	- && Q9FML4.1 RecName: Full=Protein LATERAL ORGAN BOUNDARIES; AltName: Full=ASYMMETRIC LEAVES 2-like protein 4; Short=AS2-like protein 4 && PF03195:Protein of unknown function DUF260	-
PGSC0003DMG400012629	6	Rookmaker	7.86648e-05	2.60211	0.00684908	1	-	ST4.03ch02	47350714	47352304	.	798	-	- && Q9FML4.1 RecName: Full=Protein LATERAL ORGAN BOUNDARIES; AltName: Full=ASYMMETRIC LEAVES 2-like protein 4; Short=AS2-like protein 4 && PF03195:Protein of unknown function DUF260	-
PGSC0003DMG400012639	6	Rookmaker	0.000738768	-0.6717	0.0176279	1	-	ST4.03ch02	47552568	47557532	.	1136	-	- && P92963.1 RecName: Full=Ras-related protein RABB1c; Short=AtRABB1c; AltName: Full=Ras-related protein Rab2A; Short=AtRab2A && PF00071:Ras family	Ras
PGSC0003DMG400012640	6	D383	9.81403e-09	5.77098	6.93935e-05	0.000192257	-	ST4.03ch02	47581291	47583372	.	1551	-	- && P24396.1 RecName: Full=Probable pectate lyase P18; AltName: Full=Style development-specific protein 9612; Flags: Precursor && PF00544:Pectate lyase	-
PGSC0003DMG400012640	6	Rookmaker	5.16574e-08	4.3711	0.000629088	0.00101197	-	ST4.03ch02	47581291	47583372	.	1551	-	- && P24396.1 RecName: Full=Probable pectate lyase P18; AltName: Full=Style development-specific protein 9612; Flags: Precursor && PF00544:Pectate lyase	-
PGSC0003DMG400012640	3	Rookmaker	6.40492e-07	5.32339	0.00418242	0.0125472	-	ST4.03ch02	47581291	47583372	.	1551	-	- && P24396.1 RecName: Full=Probable pectate lyase P18; AltName: Full=Style development-specific protein 9612; Flags: Precursor && PF00544:Pectate lyase	-
PGSC0003DMG400012640	3	D383	4.39569e-07	5.67183	0.00215991	0.00861116	-	ST4.03ch02	47581291	47583372	.	1551	-	- && P24396.1 RecName: Full=Probable pectate lyase P18; AltName: Full=Style development-specific protein 9612; Flags: Precursor && PF00544:Pectate lyase	-
PGSC0003DMG400012664	6	Rookmaker	6.28831e-05	-1.04341	0.00667735	1	-	ST4.03ch02	16875918	16882893	.	1660	-	- && Q9LVD9.1 RecName: Full=Protein DETOXIFICATION 40; Short=AtDTX40; AltName: Full=Multidrug and toxic compound extrusion protein 40; Short=MATE protein 40 && PF01554:MatE	MatE
PGSC0003DMG400012664	6	D383	2.16717e-05	-1.25609	0.00255752	0.424548	-	ST4.03ch02	16875918	16882893	.	1660	-	- && Q9LVD9.1 RecName: Full=Protein DETOXIFICATION 40; Short=AtDTX40; AltName: Full=Multidrug and toxic compound extrusion protein 40; Short=MATE protein 40 && PF01554:MatE	MatE
PGSC0003DMG400012664	3	D383	0.000930645	-0.76385	0.0353321	1	-	ST4.03ch02	16875918	16882893	.	1660	-	- && Q9LVD9.1 RecName: Full=Protein DETOXIFICATION 40; Short=AtDTX40; AltName: Full=Multidrug and toxic compound extrusion protein 40; Short=MATE protein 40 && PF01554:MatE	MatE
PGSC0003DMG400012683	6	D383	0.000105149	1.75388	0.00534562	1	-	ST4.03ch02	40828075	40830310	.	2236	-	- && O23210.3 RecName: Full=Scarecrow-like protein 15; Short=AtSCL15; AltName: Full=GRAS family protein 25; Short=AtGRAS-25 && PF03514:GRAS domain family	GRAS
PGSC0003DMG400012701	6	D383	0.000399015	-1.26732	0.0103145	1	-	ST4.03ch04	11102735	11109216	.	1333	-	- && O22213.1 RecName: Full=Cytokinin dehydrogenase 1; AltName: Full=Cytokinin oxidase 1; Short=AtCKX1; Short=CKO 1; Flags: Precursor && -	-
PGSC0003DMG400012753	3	Rookmaker	0.000724456	1.00904	0.0379042	1	-	ST4.03ch01	70887405	70888817	.	746	-	- && - && -	-
PGSC0003DMG400012753	3	D383	2.9166e-05	1.7955	0.00595168	0.571362	-	ST4.03ch01	70887405	70888817	.	746	-	- && - && -	-
PGSC0003DMG400012753	6	D383	0.000193123	1.86934	0.00737175	1	-	ST4.03ch01	70887405	70888817	.	746	-	- && - && -	-
PGSC0003DMG400012798	6	Rookmaker	2.26263e-05	-1.1655	0.00481793	0.44325	-	ST4.03ch04	52898218	52898713	.	496	-	- && - && -	-
PGSC0003DMG400012820	6	D383	3.53263e-05	2.59254	0.00323384	0.692043	-	ST4.03ch03	1704560	1711289	.	2088	-	- && - && PF01699:Sodium/calcium exchanger protein|PF13499:EF-hand domain pair	Na_Ca_ex
PGSC0003DMG400012820	6	Rookmaker	0.000398428	1.68343	0.0131657	1	-	ST4.03ch03	1704560	1711289	.	2088	-	- && - && PF01699:Sodium/calcium exchanger protein|PF13499:EF-hand domain pair	Na_Ca_ex
PGSC0003DMG400012849	3	Rookmaker	0.000793669	1.34796	0.0390653	1	-	ST4.03ch12	9489963	9494802	.	1377	-	- && Q9FLN8.1 RecName: Full=Indole-3-acetate O-methyltransferase 1; AltName: Full=IAA carboxylmethyltransferase 1; AltName: Full=S-adenosyl-L-methionine:(indol-3-yl) acetate carboxylmethyltransferase 1 && PF03492:SAM dependent carboxyl methyltransferase	-
PGSC0003DMG400012849	6	Rookmaker	0.000236939	1.98956	0.00999683	1	-	ST4.03ch12	9489963	9494802	.	1377	-	- && Q9FLN8.1 RecName: Full=Indole-3-acetate O-methyltransferase 1; AltName: Full=IAA carboxylmethyltransferase 1; AltName: Full=S-adenosyl-L-methionine:(indol-3-yl) acetate carboxylmethyltransferase 1 && PF03492:SAM dependent carboxyl methyltransferase	-
PGSC0003DMG400012850	6	Rookmaker	0.000187505	-0.91307	0.00938112	1	-	ST4.03ch12	9471329	9476487	.	882	-	- && - && -	-
PGSC0003DMG400012863	3	D383	0.00051557	0.68244	0.0258613	1	-	ST4.03ch12	9368249	9370259	.	1225	-	- && - && PF00240:Ubiquitin family	ubiquitin
PGSC0003DMG400012863	6	D383	3.27791e-05	0.6744	0.00307245	0.642143	-	ST4.03ch12	9368249	9370259	.	1225	-	- && - && PF00240:Ubiquitin family	ubiquitin
PGSC0003DMG400012863	6	Rookmaker	7.28204e-05	0.58653	0.00674902	1	-	ST4.03ch12	9368249	9370259	.	1225	-	- && - && PF00240:Ubiquitin family	ubiquitin
PGSC0003DMG400012864	6	D383	0.000135678	0.46759	0.00618851	1	-	ST4.03ch12	9355442	9358114	.	1512	-	- && Q9LTQ0.1 RecName: Full=Ribonuclease 3-like protein 2; AltName: Full=Ribonuclease III-like protein 2; Short=RNase III-like protein 2; AltName: Full=Ribonuclease three-like protein 2 && PF00035:Double-stranded RNA binding motif|PF14709:double strand RNA binding domain from DEAD END PROTEIN 1|PF00636:Ribonuclease III domain	Ribonuclease_3
PGSC0003DMG400012887	6	D383	0.000789016	-0.3405	0.0152186	1	-	ST4.03ch09	47648990	47653012	.	1651	-	- && Q75HV0.1 RecName: Full=Cyclin-P3-1; Short=CycP3;1 && PF08613:Cyclin	-
PGSC0003DMG400012895	6	Rookmaker	6.84587e-05	-0.79686	0.00668448	1	-	ST4.03ch04	64870466	64876812	.	519	-	- && - && PF00582:Universal stress protein family	Usp
PGSC0003DMG400012940	6	Rookmaker	0.000272057	0.59704	0.0108441	1	-	ST4.03ch12	22234934	22238372	.	1876	-	- && Q6NKW9.2 RecName: Full=Glucan endo-1,3-beta-glucosidase 8; AltName: Full=(1->3)-beta-glucan endohydrolase 8; Short=(1->3)-beta-glucanase 8; AltName: Full=Beta-1,3-endoglucanase 8; Short=Beta-1,3-glucanase 8; Flags: Precursor && PF07983:X8 domain|PF00332:Glycosyl hydrolases family 17	Glyco_hydro_17
PGSC0003DMG400012994	6	D383	7.77271e-05	-0.96241	0.00469961	1	-	ST4.03ch08	32630144	32633685	.	675	-	- && - && PF00561:alpha/beta hydrolase fold	Abhydrolase_1
PGSC0003DMG400012994	6	Rookmaker	2.00993e-05	-1.21836	0.00474392	0.393745	-	ST4.03ch08	32630144	32633685	.	675	-	- && - && PF00561:alpha/beta hydrolase fold	Abhydrolase_1
PGSC0003DMG400012995	3	D383	0.000455346	0.37194	0.0252698	1	-	ST4.03ch08	32677042	32686379	.	1680	-	- && P93564.1 RecName: Full=Guanine nucleotide-binding protein alpha-1 subunit; Short=GP-alpha-1 && PF00503:G-protein alpha subunit	G-alpha
PGSC0003DMG400012997	3	Rookmaker	3.75711e-05	1.27964	0.0111518	0.736019	-	ST4.03ch08	32573693	32576019	.	1816	-	- && Q8GXZ3.1 RecName: Full=Serine/threonine-protein kinase At5g01020 && PF07714:Protein tyrosine kinase	Pkinase_Tyr
PGSC0003DMG400012997	6	D383	0.000712998	1.16879	0.0143945	1	-	ST4.03ch08	32573693	32576019	.	1816	-	- && Q8GXZ3.1 RecName: Full=Serine/threonine-protein kinase At5g01020 && PF07714:Protein tyrosine kinase	Pkinase_Tyr
PGSC0003DMG400012997	3	D383	6.73882e-05	1.1553	0.00956619	1	-	ST4.03ch08	32573693	32576019	.	1816	-	- && Q8GXZ3.1 RecName: Full=Serine/threonine-protein kinase At5g01020 && PF07714:Protein tyrosine kinase	Pkinase_Tyr
PGSC0003DMG400013022	3	D383	3.0852e-05	0.94724	0.00598689	0.604391	-	ST4.03ch02	22746239	22752186	.	3768	-	- && O81108.1 RecName: Full=Calcium-transporting ATPase 2, plasma membrane-type; AltName: Full=Ca(2+)-ATPase isoform 2 && PF00122:E1-E2 ATPase|PF00690:Cation transporter/ATPase, N-terminus|PF12710:haloacid dehalogenase-like hydrolase|PF12515:Ca2+-ATPase N terminal autoinhibitory domain|PF00689:Cation transporting ATPase, C-terminus	E1-E2_ATPase
PGSC0003DMG400013022	6	D383	0.000169728	0.93044	0.00692701	1	-	ST4.03ch02	22746239	22752186	.	3768	-	- && O81108.1 RecName: Full=Calcium-transporting ATPase 2, plasma membrane-type; AltName: Full=Ca(2+)-ATPase isoform 2 && PF00122:E1-E2 ATPase|PF00690:Cation transporter/ATPase, N-terminus|PF12710:haloacid dehalogenase-like hydrolase|PF12515:Ca2+-ATPase N terminal autoinhibitory domain|PF00689:Cation transporting ATPase, C-terminus	E1-E2_ATPase
PGSC0003DMG400013055	6	Rookmaker	0.00087156	0.37445	0.0188245	1	-	ST4.03ch02	8188698	8190275	.	1578	-	- && - && PF14111:Domain of unknown function (DUF4283)	-
PGSC0003DMG400013081	6	Rookmaker	0.000219967	1.25626	0.00997508	1	-	ST4.03ch05	49471044	49473199	.	1247	-	- && - && -	-
PGSC0003DMG400013081	6	D383	0.000136662	1.36829	0.00618851	1	-	ST4.03ch05	49471044	49473199	.	1247	-	- && - && -	-
PGSC0003DMG400013081	3	D383	0.000306429	1.62744	0.0214676	1	-	ST4.03ch05	49471044	49473199	.	1247	-	- && - && -	-
PGSC0003DMG400013085	6	Rookmaker	1.225e-05	1.12427	0.00452945	0.239978	-	ST4.03ch01	37276271	37277150	.	740	-	- && - && -	-
PGSC0003DMG400013085	3	Rookmaker	0.000421256	0.83053	0.0299	1	-	ST4.03ch01	37276271	37277150	.	740	-	- && - && -	-
PGSC0003DMG400013085	3	D383	0.00044716	0.82143	0.0250381	1	-	ST4.03ch01	37276271	37277150	.	740	-	- && - && -	-
PGSC0003DMG400013094	6	D383	0.000989894	0.54912	0.0173143	1	-	ST4.03ch02	15887638	15891240	.	2610	-	- && F4JNA9.1 RecName: Full=Disease resistance protein RPP4; AltName: Full=Protein CHILLING-SENSITIVE 2; AltName: Full=Protein RECOGNITION OF PERONOSPORA PARASITICA 4 && PF00931:NB-ARC domain	NB-ARC
PGSC0003DMG400013096	6	D383	0.000368983	3.68161	0.00992587	1	-	ST4.03ch01	79622805	79623853	.	936	-	- && P92997.2 RecName: Full=Germin-like protein subfamily 1 member 13; Flags: Precursor && PF00190:Cupin	-
PGSC0003DMG400013115	3	D383	0.000297492	2.586	0.0212274	1	-	ST4.03ch05	49046980	49048304	.	495	-	- && Q9ZVQ8.1 RecName: Full=Putative F-box protein PP2-B8; AltName: Full=Protein PHLOEM PROTEIN 2-LIKE B8; Short=AtPP2-B8 && PF14299:Phloem protein 2	-
PGSC0003DMG400013115	6	D383	0.000493376	2.16529	0.0114111	1	-	ST4.03ch05	49046980	49048304	.	495	-	- && Q9ZVQ8.1 RecName: Full=Putative F-box protein PP2-B8; AltName: Full=Protein PHLOEM PROTEIN 2-LIKE B8; Short=AtPP2-B8 && PF14299:Phloem protein 2	-
PGSC0003DMG400013145	6	Rookmaker	0.000465571	-0.2947	0.0142508	1	-	ST4.03ch10	3820243	3822055	.	1813	-	- && - && -	-
PGSC0003DMG400013165	6	Rookmaker	2.338e-05	1.35902	0.0048725	0.458015	-	ST4.03ch01	50153110	50154668	.	1461	-	- && O22727.1 RecName: Full=Probable disease resistance protein At1g61190 && PF00931:NB-ARC domain	NB-ARC
PGSC0003DMG400013165	3	D383	1.29628e-05	2.82734	0.00419393	0.253942	-	ST4.03ch01	50153110	50154668	.	1461	-	- && O22727.1 RecName: Full=Probable disease resistance protein At1g61190 && PF00931:NB-ARC domain	NB-ARC
PGSC0003DMG400013165	6	D383	2.52528e-07	2.93321	0.000345729	0.00494703	-	ST4.03ch01	50153110	50154668	.	1461	-	- && O22727.1 RecName: Full=Probable disease resistance protein At1g61190 && PF00931:NB-ARC domain	NB-ARC
PGSC0003DMG400013165	3	Rookmaker	0.000110098	1.94715	0.0185933	1	-	ST4.03ch01	50153110	50154668	.	1461	-	- && O22727.1 RecName: Full=Probable disease resistance protein At1g61190 && PF00931:NB-ARC domain	NB-ARC
PGSC0003DMG400013195	6	Rookmaker	0.000880523	0.84848	0.0189139	1	-	ST4.03ch01	76797338	76803095	.	1101	-	- && Q3MKY2.1 RecName: Full=Acetylajmalan esterase; Flags: Precursor && PF00657:GDSL-like Lipase/Acylhydrolase	Lipase_GDSL
PGSC0003DMG400013195	3	Rookmaker	0.000496368	1.5897	0.031602	1	-	ST4.03ch01	76797338	76803095	.	1101	-	- && Q3MKY2.1 RecName: Full=Acetylajmalan esterase; Flags: Precursor && PF00657:GDSL-like Lipase/Acylhydrolase	Lipase_GDSL
PGSC0003DMG400013199	6	D383	2.01496e-05	1.87258	0.0025142	0.39473	-	ST4.03ch12	7178606	7181678	.	1693	-	- && C0LGG8.1 RecName: Full=Probable LRR receptor-like serine/threonine-protein kinase At1g53430; Flags: Precursor && PF11721:Di-glucose binding within endoplasmic reticulum|PF07714:Protein tyrosine kinase	Pkinase_Tyr
PGSC0003DMG400013199	6	Rookmaker	0.000541992	1.04216	0.0152333	1	-	ST4.03ch12	7178606	7181678	.	1693	-	- && C0LGG8.1 RecName: Full=Probable LRR receptor-like serine/threonine-protein kinase At1g53430; Flags: Precursor && PF11721:Di-glucose binding within endoplasmic reticulum|PF07714:Protein tyrosine kinase	Pkinase_Tyr
PGSC0003DMG400013215	6	D383	0.000837379	-1.0694	0.0156244	1	-	ST4.03ch10	47018167	47019454	.	1128	-	- && P81393.1 RecName: Full=Myb-related protein 308 && PF00249:Myb-like DNA-binding domain	Myb_DNA-binding
PGSC0003DMG400013215	6	Rookmaker	0.000817809	-1.0742	0.0183726	1	-	ST4.03ch10	47018167	47019454	.	1128	-	- && P81393.1 RecName: Full=Myb-related protein 308 && PF00249:Myb-like DNA-binding domain	Myb_DNA-binding
PGSC0003DMG400013250	6	D383	0.000783997	-0.54049	0.0151725	1	-	ST4.03ch11	1040611	1041447	.	837	-	- && F4I1I4.1 RecName: Full=Auxin-responsive protein SAUR67; AltName: Full=Protein SMALL AUXIN UP RNA 67 && PF02519:Auxin responsive protein	Auxin_inducible
PGSC0003DMG400013255	6	D383	5.20452e-05	1.52157	0.00374041	1	-	ST4.03ch11	1002200	1002736	.	537	-	- && Q8LDC8.2 RecName: Full=Ethylene-responsive transcription factor 1B; Short=AtERF1B; AltName: Full=Ethylene-responsive element-binding factor 1B; Short=EREBP-1B && PF00847:AP2 domain	AP2
PGSC0003DMG400013282	6	D383	0.000299118	-2.45178	0.00893763	1	-	ST4.03ch11	489114	493276	.	1853	-	- && Q8LG88.2 RecName: Full=Tonoplast dicarboxylate transporter; Short=AttDT; AltName: Full=Sodium-dicarboxylate cotransporter-like; Short=AtSDAT; AltName: Full=Vacuolar malate transporter && PF00939:Sodium:sulfate symporter transmembrane region	Na_sulph_symp
PGSC0003DMG400013282	6	Rookmaker	7.34188e-05	-3.15223	0.00674902	1	-	ST4.03ch11	489114	493276	.	1853	-	- && Q8LG88.2 RecName: Full=Tonoplast dicarboxylate transporter; Short=AttDT; AltName: Full=Sodium-dicarboxylate cotransporter-like; Short=AtSDAT; AltName: Full=Vacuolar malate transporter && PF00939:Sodium:sulfate symporter transmembrane region	Na_sulph_symp
PGSC0003DMG400013306	6	Rookmaker	0.000140691	0.70841	0.00835191	1	-	ST4.03ch11	1313667	1317045	.	2513	-	- && - && PF12719:Nuclear condensing complex subunits, C-term domain	-
PGSC0003DMG400013307	6	Rookmaker	0.000701263	-0.81861	0.0172492	1	-	ST4.03ch11	1233766	1235285	.	1520	-	- && Q9LZL3.1 RecName: Full=Aspartic proteinase PCS1; AltName: Full=Aspartic protease 38; Short=AtASP38; AltName: Full=Protein EMBRYO DEFECTIVE 24; AltName: Full=Protein PROMOTION OF CELL SURVIVAL 1; Flags: Precursor && PF14543:Xylanase inhibitor N-terminal|PF14541:Xylanase inhibitor C-terminal	-
PGSC0003DMG400013331	6	D383	0.000321085	0.90143	0.00916918	1	-	ST4.03ch11	848059	855041	.	1767	-	- && Q07346.1 RecName: Full=Glutamate decarboxylase; Short=GAD && PF00282:Pyridoxal-dependent decarboxylase conserved domain	-
PGSC0003DMG400013332	6	D383	0.000879071	0.38944	0.0160265	1	-	ST4.03ch11	835402	841795	.	1338	-	- && P50218.1 RecName: Full=Isocitrate dehydrogenase [NADP]; Short=IDH; AltName: Full=IDP; AltName: Full=NADP(+)-specific ICDH; AltName: Full=Oxalosuccinate decarboxylase && PF00180:Isocitrate/isopropylmalate dehydrogenase	-
PGSC0003DMG400013348	6	D383	9.39452e-05	-1.02609	0.0049875	1	-	ST4.03ch11	546432	549562	.	1226	-	- && Q9SFC6.1 RecName: Full=Rho GDP-dissociation inhibitor 1; Short=AtRhoGDI1; Short=Rho GDI-1 && PF02115:RHO protein GDP dissociation inhibitor	-
PGSC0003DMG400013348	6	Rookmaker	0.000112983	-0.99306	0.00796246	1	-	ST4.03ch11	546432	549562	.	1226	-	- && Q9SFC6.1 RecName: Full=Rho GDP-dissociation inhibitor 1; Short=AtRhoGDI1; Short=Rho GDI-1 && PF02115:RHO protein GDP dissociation inhibitor	-
PGSC0003DMG400013443	6	D383	0.000212396	-1.71484	0.00759617	1	-	ST4.03ch03	370274	373324	.	1947	-	- && Q9FG87.1 RecName: Full=3-ketoacyl-CoA synthase 20; Short=KCS-20; AltName: Full=Very long-chain fatty acid condensing enzyme 20; Short=VLCFA condensing enzyme 20 && PF08392:FAE1/Type III polyketide synthase-like protein|PF08541:3-Oxoacyl-[acyl-carrier-protein (ACP)] synthase III C terminal	-
PGSC0003DMG400013443	3	D383	0.000447193	-1.56879	0.0250381	1	-	ST4.03ch03	370274	373324	.	1947	-	- && Q9FG87.1 RecName: Full=3-ketoacyl-CoA synthase 20; Short=KCS-20; AltName: Full=Very long-chain fatty acid condensing enzyme 20; Short=VLCFA condensing enzyme 20 && PF08392:FAE1/Type III polyketide synthase-like protein|PF08541:3-Oxoacyl-[acyl-carrier-protein (ACP)] synthase III C terminal	-
PGSC0003DMG400013443	6	Rookmaker	0.000410988	-1.52052	0.0132921	1	-	ST4.03ch03	370274	373324	.	1947	-	- && Q9FG87.1 RecName: Full=3-ketoacyl-CoA synthase 20; Short=KCS-20; AltName: Full=Very long-chain fatty acid condensing enzyme 20; Short=VLCFA condensing enzyme 20 && PF08392:FAE1/Type III polyketide synthase-like protein|PF08541:3-Oxoacyl-[acyl-carrier-protein (ACP)] synthase III C terminal	-
PGSC0003DMG400013467	6	Rookmaker	2.80291e-05	-1.3305	0.0051801	0.549091	-	ST4.03ch03	850687	851294	.	608	-	- && - && PF04520:Senescence regulator	-
PGSC0003DMG400013467	6	D383	2.6871e-05	-1.34027	0.00281801	0.526403	-	ST4.03ch03	850687	851294	.	608	-	- && - && PF04520:Senescence regulator	-
PGSC0003DMG400013469	6	Rookmaker	5.20954e-05	-1.39123	0.00641855	1	-	ST4.03ch03	486906	487662	.	757	-	- && - && -	-
PGSC0003DMG400013469	6	D383	0.000137185	-1.17252	0.00619071	1	-	ST4.03ch03	486906	487662	.	757	-	- && - && -	-
PGSC0003DMG400013488	6	D383	0.000808117	0.84667	0.0153699	1	-	ST4.03ch05	9111929	9113418	.	1490	-	- && Q9LDE3.1 RecName: Full=F-box/kelch-repeat protein At1g23390 && PF13964:Kelch motif|PF00646:F-box domain	F-box
PGSC0003DMG400013497	6	D383	0.000864057	-2.61104	0.0159237	1	-	ST4.03ch05	9523854	9529432	.	1446	-	- && Q949Z1.1 RecName: Full=Polygalacturonase At1g48100; Short=PG; AltName: Full=Pectinase At1g48100; Flags: Precursor && PF00295:Glycosyl hydrolases family 28	-
PGSC0003DMG400013497	3	D383	0.000519013	-1.82188	0.0258613	1	-	ST4.03ch05	9523854	9529432	.	1446	-	- && Q949Z1.1 RecName: Full=Polygalacturonase At1g48100; Short=PG; AltName: Full=Pectinase At1g48100; Flags: Precursor && PF00295:Glycosyl hydrolases family 28	-
PGSC0003DMG400013497	6	Rookmaker	0.000507511	-2.88498	0.0147509	1	-	ST4.03ch05	9523854	9529432	.	1446	-	- && Q949Z1.1 RecName: Full=Polygalacturonase At1g48100; Short=PG; AltName: Full=Pectinase At1g48100; Flags: Precursor && PF00295:Glycosyl hydrolases family 28	-
PGSC0003DMG400013497	3	Rookmaker	0.000940253	-1.62939	0.0416202	1	-	ST4.03ch05	9523854	9529432	.	1446	-	- && Q949Z1.1 RecName: Full=Polygalacturonase At1g48100; Short=PG; AltName: Full=Pectinase At1g48100; Flags: Precursor && PF00295:Glycosyl hydrolases family 28	-
PGSC0003DMG400013549	6	D383	0.000211352	-0.47271	0.00759617	1	-	ST4.03ch07	40501764	40502510	.	747	-	- && Q9LTV3.1 RecName: Full=Auxin-responsive protein SAUR72; AltName: Full=Protein SMALL AUXIN UP RNA 72 && PF02519:Auxin responsive protein	Auxin_inducible
PGSC0003DMG400013552	3	Rookmaker	0.00031244	1.27022	0.027495	1	-	ST4.03ch07	40343170	40343952	.	783	-	- && - && -	-
PGSC0003DMG400013552	3	D383	0.000137765	1.47238	0.0138401	1	-	ST4.03ch07	40343170	40343952	.	783	-	- && - && -	-
PGSC0003DMG400013559	6	D383	0.000613328	-0.95243	0.0131953	1	-	ST4.03ch07	41160480	41162106	.	1627	-	- && D3UAG0.1 RecName: Full=UDP-glycosyltransferase 71K1; AltName: Full=UDP-glucose:chalcone 2'-O-glucosyltransferase; AltName: Full=UDP-glucose:flavonol 2'-O-glucosyltransferase && PF00201:UDP-glucoronosyl and UDP-glucosyl transferase	UDPGT
PGSC0003DMG400013579	6	D383	0.000799906	0.49843	0.0152731	1	-	ST4.03ch07	40240699	40252655	.	2159	-	- && Q9C9P4.1 RecName: Full=3-oxoacyl-[acyl-carrier-protein] synthase II, chloroplastic; AltName: Full=Beta-ketoacyl-acyl-carrier-protein synthase II; Short=AtKAS2; Short=Beta-ketoacyl-ACP synthetase 2; AltName: Full=Protein FATTY ACID BIOSYNTHESIS 1; Flags: Precursor && PF02801:Beta-ketoacyl synthase, C-terminal domain|PF00109:Beta-ketoacyl synthase, N-terminal domain	ketoacyl-synt
PGSC0003DMG400013600	6	Rookmaker	6.31445e-05	-0.39653	0.00667735	1	-	ST4.03ch11	34058526	34061978	.	1342	-	- && A2YEZ6.2 RecName: Full=Zinc finger A20 and AN1 domain-containing stress-associated protein 8; Short=OsSAP8; AltName: Full=Stress-associated protein 3 >A3BDI8.1 RecName: Full=Zinc finger A20 and AN1 domain-containing stress-associated protein 8; Short=OsSAP8; AltName: Full=Stress-associated protein 3 && PF01428:AN1-like Zinc finger|PF01754:A20-like zinc finger	zf-A20
PGSC0003DMG400013661	6	D383	1.2579e-05	0.3105	0.00202836	0.246422	-	ST4.03ch02	37977501	37983286	.	1810	-	- && Q9FN02.1 RecName: Full=Serine/threonine-protein phosphatase 7 && PF00149:Calcineurin-like phosphoesterase	Metallophos
PGSC0003DMG400013661	3	Rookmaker	0.000874385	0.31428	0.0407838	1	-	ST4.03ch02	37977501	37983286	.	1810	-	- && Q9FN02.1 RecName: Full=Serine/threonine-protein phosphatase 7 && PF00149:Calcineurin-like phosphoesterase	Metallophos
PGSC0003DMG400013666	6	D383	0.000720193	-2.03234	0.0144172	1	-	ST4.03ch02	38184210	38185499	.	1290	-	- && Q8LC69.2 RecName: Full=RING-H2 finger protein ATL8; AltName: Full=RING-type E3 ubiquitin transferase ATL8 && PF13639:Ring finger domain	-
PGSC0003DMG400013666	6	Rookmaker	0.00073329	-2.02546	0.0175763	1	-	ST4.03ch02	38184210	38185499	.	1290	-	- && Q8LC69.2 RecName: Full=RING-H2 finger protein ATL8; AltName: Full=RING-type E3 ubiquitin transferase ATL8 && PF13639:Ring finger domain	-
PGSC0003DMG400013667	6	Rookmaker	4.22248e-05	-0.68363	0.00583552	0.827184	-	ST4.03ch02	38189087	38196233	.	2767	-	- && O22757.2 RecName: Full=MLO-like protein 8; Short=AtMlo8 && PF03094:Mlo family	-
PGSC0003DMG400013677	6	D383	0.000408548	1.76978	0.0104258	1	-	ST4.03ch05	43363470	43364544	.	1075	-	- && A2RVM8.1 RecName: Full=Heavy metal-associated isoprenylated plant protein 37; Short=AtHIP37; Flags: Precursor && PF00403:Heavy-metal-associated domain	HMA
PGSC0003DMG400013720	6	D383	0.000182784	1.37681	0.00716149	1	-	ST4.03ch08	8453233	8458021	.	1554	-	- && O49621.1 RecName: Full=MLO-like protein 1; Short=AtMlo1; AltName: Full=MLO protein homolog 1; Short=AtMlo-H1 && PF03094:Mlo family	-
PGSC0003DMG400013720	3	D383	0.000705765	1.15995	0.0307243	1	-	ST4.03ch08	8453233	8458021	.	1554	-	- && O49621.1 RecName: Full=MLO-like protein 1; Short=AtMlo1; AltName: Full=MLO protein homolog 1; Short=AtMlo-H1 && PF03094:Mlo family	-
PGSC0003DMG400013741	6	Rookmaker	0.000362197	3.90996	0.0124315	1	-	ST4.03ch12	6830027	6831501	.	801	-	- && - && -	-
PGSC0003DMG400013741	3	D383	0.000281524	2.78031	0.0212117	1	-	ST4.03ch12	6830027	6831501	.	801	-	- && - && -	-
PGSC0003DMG400013741	6	D383	0.000396185	3.8461	0.0103145	1	-	ST4.03ch12	6830027	6831501	.	801	-	- && - && -	-
PGSC0003DMG400013741	3	Rookmaker	9.81866e-05	3.35846	0.0179764	1	-	ST4.03ch12	6830027	6831501	.	801	-	- && - && -	-
PGSC0003DMG400013754	6	Rookmaker	0.000423895	1.26392	0.0134807	1	-	ST4.03ch12	6843910	6844375	.	466	-	- && - && -	-
PGSC0003DMG400013803	6	Rookmaker	0.000287597	0.65001	0.0110804	1	-	ST4.03ch06	43714868	43716369	.	1502	-	- && Q8LGB6.1 RecName: Full=Non-functional pseudokinase ZED1; AltName: Full=Protein HOPZ-ETI-DEFICIENT 1 && PF00069:Protein kinase domain	Pkinase
PGSC0003DMG400013803	3	D383	0.000810189	1.16244	0.0327502	1	-	ST4.03ch06	43714868	43716369	.	1502	-	- && Q8LGB6.1 RecName: Full=Non-functional pseudokinase ZED1; AltName: Full=Protein HOPZ-ETI-DEFICIENT 1 && PF00069:Protein kinase domain	Pkinase
PGSC0003DMG400013803	6	D383	7.80752e-06	1.22337	0.00162089	0.152949	-	ST4.03ch06	43714868	43716369	.	1502	-	- && Q8LGB6.1 RecName: Full=Non-functional pseudokinase ZED1; AltName: Full=Protein HOPZ-ETI-DEFICIENT 1 && PF00069:Protein kinase domain	Pkinase
PGSC0003DMG400013808	3	D383	0.000951763	-0.37479	0.035787	1	-	ST4.03ch06	43620892	43625981	.	1782	-	- && Q94BV5.1 RecName: Full=Flavin-containing monooxygenase FMO GS-OX-like 4; AltName: Full=Flavin-monooxygenase glucosinolate S-oxygenase-like 4 && PF00743:Flavin-binding monooxygenase-like	FMO-like
PGSC0003DMG400013808	3	Rookmaker	0.00047206	-0.42748	0.0311369	1	-	ST4.03ch06	43620892	43625981	.	1782	-	- && Q94BV5.1 RecName: Full=Flavin-containing monooxygenase FMO GS-OX-like 4; AltName: Full=Flavin-monooxygenase glucosinolate S-oxygenase-like 4 && PF00743:Flavin-binding monooxygenase-like	FMO-like
PGSC0003DMG400013855	3	D383	0.000504147	1.02808	0.0258613	1	-	ST4.03ch03	39311456	39315542	.	2246	-	- && Q8VXX5.1 RecName: Full=Monocopper oxidase-like protein SKS1; Flags: Precursor && PF07731:Multicopper oxidase|PF00394:Multicopper oxidase|PF07732:Multicopper oxidase	-
PGSC0003DMG400013855	6	D383	0.00010111	1.32475	0.00522626	1	-	ST4.03ch03	39311456	39315542	.	2246	-	- && Q8VXX5.1 RecName: Full=Monocopper oxidase-like protein SKS1; Flags: Precursor && PF07731:Multicopper oxidase|PF00394:Multicopper oxidase|PF07732:Multicopper oxidase	-
PGSC0003DMG400013855	3	Rookmaker	0.000334107	1.10898	0.0278517	1	-	ST4.03ch03	39311456	39315542	.	2246	-	- && Q8VXX5.1 RecName: Full=Monocopper oxidase-like protein SKS1; Flags: Precursor && PF07731:Multicopper oxidase|PF00394:Multicopper oxidase|PF07732:Multicopper oxidase	-
PGSC0003DMG400013855	6	Rookmaker	8.15866e-05	1.37598	0.00694905	1	-	ST4.03ch03	39311456	39315542	.	2246	-	- && Q8VXX5.1 RecName: Full=Monocopper oxidase-like protein SKS1; Flags: Precursor && PF07731:Multicopper oxidase|PF00394:Multicopper oxidase|PF07732:Multicopper oxidase	-
PGSC0003DMG400013857	6	Rookmaker	0.000388331	0.47184	0.0129598	1	-	ST4.03ch03	39219286	39223929	.	2112	-	- && O64896.1 RecName: Full=Trehalose-phosphate phosphatase A; Short=AtTPPA; AltName: Full=Trehalose 6-phosphate phosphatase && PF02358:Trehalose-phosphatase	-
PGSC0003DMG400013884	6	D383	0.000146032	0.8611	0.0063127	1	-	ST4.03ch02	35366764	35368077	.	1314	-	- && P93604.1 RecName: Full=Rust resistance kinase Lr10; AltName: Full=Probable receptor-like serine/threonine-protein kinase LRK10; Flags: Precursor && PF00069:Protein kinase domain	Pkinase
PGSC0003DMG400013928	6	Rookmaker	0.000404774	0.67305	0.0132823	1	-	ST4.03ch11	13281886	13284356	.	2471	-	- && Q9FIJ6.1 RecName: Full=Serine/threonine-protein kinase-like protein CCR4; AltName: Full=CRINKLY 4-related kinase 1; Short=AtCRK1; AltName: Full=Protein CRINKLY 4 RELATED 4; Short=AtCCR4; Flags: Precursor && PF00069:Protein kinase domain	Pkinase
PGSC0003DMG400013928	6	D383	0.000230038	0.74611	0.00792065	1	-	ST4.03ch11	13281886	13284356	.	2471	-	- && Q9FIJ6.1 RecName: Full=Serine/threonine-protein kinase-like protein CCR4; AltName: Full=CRINKLY 4-related kinase 1; Short=AtCRK1; AltName: Full=Protein CRINKLY 4 RELATED 4; Short=AtCCR4; Flags: Precursor && PF00069:Protein kinase domain	Pkinase
PGSC0003DMG400013947	6	Rookmaker	1.64313e-05	-1.18541	0.00470354	0.32189	-	ST4.03ch08	21968262	21974010	.	1659	-	- && Q8L706.1 RecName: Full=Synaptotagmin-5; AltName: Full=NTMC2T2.1; AltName: Full=Synaptotagmin E && PF00168:C2 domain|PF17047:Synaptotagmin-like mitochondrial-lipid-binding domain	C2
PGSC0003DMG400013947	6	D383	6.73808e-06	-1.38124	0.00149999	0.131999	-	ST4.03ch08	21968262	21974010	.	1659	-	- && Q8L706.1 RecName: Full=Synaptotagmin-5; AltName: Full=NTMC2T2.1; AltName: Full=Synaptotagmin E && PF00168:C2 domain|PF17047:Synaptotagmin-like mitochondrial-lipid-binding domain	C2
PGSC0003DMG400013975	6	D383	0.000111594	-1.55884	0.00551127	1	-	ST4.03ch05	42894347	42898619	.	1157	-	- && Q38910.1 RecName: Full=Probable xyloglucan endotransglucosylase/hydrolase protein 23; Short=At-XTH23; Short=XTH-23; Flags: Precursor && PF00722:Glycosyl hydrolases family 16|PF06955:Xyloglucan endo-transglycosylase (XET) C-terminus	-
PGSC0003DMG400013975	6	Rookmaker	6.45242e-06	-2.55691	0.00419532	0.126403	-	ST4.03ch05	42894347	42898619	.	1157	-	- && Q38910.1 RecName: Full=Probable xyloglucan endotransglucosylase/hydrolase protein 23; Short=At-XTH23; Short=XTH-23; Flags: Precursor && PF00722:Glycosyl hydrolases family 16|PF06955:Xyloglucan endo-transglycosylase (XET) C-terminus	-
PGSC0003DMG400013981	6	Rookmaker	0.000800245	0.62792	0.0181655	1	-	ST4.03ch03	34488013	34494453	.	2201	-	- && P92962.1 RecName: Full=Proline transporter 2; Short=AtPROT2 && PF01490:Transmembrane amino acid transporter protein	Aa_trans
PGSC0003DMG400013981	6	D383	0.000603995	0.662	0.0131033	1	-	ST4.03ch03	34488013	34494453	.	2201	-	- && P92962.1 RecName: Full=Proline transporter 2; Short=AtPROT2 && PF01490:Transmembrane amino acid transporter protein	Aa_trans
PGSC0003DMG400013982	3	Rookmaker	0.00024774	0.71607	0.0258151	1	-	ST4.03ch03	34431996	34436659	.	1944	-	- && P92962.1 RecName: Full=Proline transporter 2; Short=AtPROT2 && PF01490:Transmembrane amino acid transporter protein	Aa_trans
PGSC0003DMG400013982	3	D383	8.45972e-05	0.86769	0.010903	1	-	ST4.03ch03	34431996	34436659	.	1944	-	- && P92962.1 RecName: Full=Proline transporter 2; Short=AtPROT2 && PF01490:Transmembrane amino acid transporter protein	Aa_trans
PGSC0003DMG400014013	6	D383	0.000653965	1.4523	0.0136505	1	-	ST4.03ch12	52056165	52057913	.	1669	-	- && H2DH18.1 RecName: Full=Cytochrome P450 CYP736A12 [Panax ginseng] && PF00067:Cytochrome P450	p450
PGSC0003DMG400014030	6	Rookmaker	1.84419e-05	-0.6701	0.00470354	0.361277	-	ST4.03ch03	61590880	61594874	.	2883	-	- && Q9SYH1.1 RecName: Full=Probable GTP diphosphokinase RSH3, chloroplastic; AltName: Full=RelA/SpoT homolog 3; Short=AtRSH3; AltName: Full=ppGpp synthetase RSH3; Flags: Precursor && PF04607:Region found in RelA / SpoT proteins|PF13328:HD domain	-
PGSC0003DMG400014030	6	D383	0.00036937	-0.39423	0.00992587	1	-	ST4.03ch03	61590880	61594874	.	2883	-	- && Q9SYH1.1 RecName: Full=Probable GTP diphosphokinase RSH3, chloroplastic; AltName: Full=RelA/SpoT homolog 3; Short=AtRSH3; AltName: Full=ppGpp synthetase RSH3; Flags: Precursor && PF04607:Region found in RelA / SpoT proteins|PF13328:HD domain	-
PGSC0003DMG400014055	3	D383	0.000147025	3.71778	0.0141187	1	-	ST4.03ch06	31519292	31521502	.	1187	-	- && A7NY33.1 RecName: Full=Peroxidase 4; Flags: Precursor && PF00141:Peroxidase	-
PGSC0003DMG400014055	3	Rookmaker	5.43913e-05	4.43259	0.0131475	1	-	ST4.03ch06	31519292	31521502	.	1187	-	- && A7NY33.1 RecName: Full=Peroxidase 4; Flags: Precursor && PF00141:Peroxidase	-
PGSC0003DMG400014055	6	Rookmaker	3.13793e-05	2.96084	0.00549428	0.614721	-	ST4.03ch06	31519292	31521502	.	1187	-	- && A7NY33.1 RecName: Full=Peroxidase 4; Flags: Precursor && PF00141:Peroxidase	-
PGSC0003DMG400014055	6	D383	3.35333e-05	2.92688	0.00311335	0.656918	-	ST4.03ch06	31519292	31521502	.	1187	-	- && A7NY33.1 RecName: Full=Peroxidase 4; Flags: Precursor && PF00141:Peroxidase	-
PGSC0003DMG400014060	6	D383	0.000177611	1.06955	0.0070928	1	-	ST4.03ch05	3221902	3223419	.	1299	-	- && P93604.1 RecName: Full=Rust resistance kinase Lr10; AltName: Full=Probable receptor-like serine/threonine-protein kinase LRK10; Flags: Precursor && PF00069:Protein kinase domain	Pkinase
PGSC0003DMG400014108	6	D383	0.000313094	0.64324	0.00908669	1	-	ST4.03ch11	6140332	6148464	.	1849	-	- && Q9D020.4 RecName: Full=Cytosolic 5'-nucleotidase 3A; AltName: Full=7-methylguanosine phosphate-specific 5'-nucleotidase; Short=7-methylguanosine nucleotidase; AltName: Full=Cytosolic 5'-nucleotidase 3; AltName: Full=Cytosolic 5'-nucleotidase III; Short=cN-III; AltName: Full=Lupin; AltName: Full=Pyrimidine 5'-nucleotidase 1; Short=P5'N-1; Short=P5N-1; Short=PN-I && PF05822:Pyrimidine 5'-nucle…	-
PGSC0003DMG400014168	6	D383	0.000676282	1.61014	0.0139603	1	-	ST4.03ch03	57667441	57673375	.	3531	-	- && Q2HXL0.2 RecName: Full=Respiratory burst oxidase homolog protein C; AltName: Full=NADPH oxidase RBOHC; AltName: Full=StRBOHC && PF08030:Ferric reductase NAD binding domain|PF08414:Respiratory burst NADPH oxidase|PF08022:FAD-binding domain|PF01794:Ferric reductase like transmembrane component	FAD_binding_8
PGSC0003DMG400014168	3	D383	0.00060558	1.50447	0.0284492	1	-	ST4.03ch03	57667441	57673375	.	3531	-	- && Q2HXL0.2 RecName: Full=Respiratory burst oxidase homolog protein C; AltName: Full=NADPH oxidase RBOHC; AltName: Full=StRBOHC && PF08030:Ferric reductase NAD binding domain|PF08414:Respiratory burst NADPH oxidase|PF08022:FAD-binding domain|PF01794:Ferric reductase like transmembrane component	FAD_binding_8
PGSC0003DMG400014168	3	Rookmaker	0.000935977	1.38592	0.0416173	1	-	ST4.03ch03	57667441	57673375	.	3531	-	- && Q2HXL0.2 RecName: Full=Respiratory burst oxidase homolog protein C; AltName: Full=NADPH oxidase RBOHC; AltName: Full=StRBOHC && PF08030:Ferric reductase NAD binding domain|PF08414:Respiratory burst NADPH oxidase|PF08022:FAD-binding domain|PF01794:Ferric reductase like transmembrane component	FAD_binding_8
PGSC0003DMG400014184	6	D383	6.25981e-05	0.7128	0.00415482	1	-	ST4.03ch03	58088294	58090623	.	1966	-	- && Q9ZU95.1 RecName: Full=Nudix hydrolase 17, mitochondrial; Short=AtNUDT17; Flags: Precursor && PF00293:NUDIX domain	NUDIX
PGSC0003DMG400014214	6	Rookmaker	0.000677447	-0.941	0.0169894	1	-	ST4.03ch03	57447909	57451718	.	1960	-	- && - && -	-
PGSC0003DMG400014221	6	D383	8.66921e-05	0.85901	0.00486618	1	-	ST4.03ch03	57553531	57562572	.	2154	-	- && P93431.2 RecName: Full=Ribulose bisphosphate carboxylase/oxygenase activase, chloroplastic; Short=RA; Short=RuBisCO activase; Flags: Precursor && -	-
PGSC0003DMG400014221	6	Rookmaker	0.000600578	0.60504	0.0160438	1	-	ST4.03ch03	57553531	57562572	.	2154	-	- && P93431.2 RecName: Full=Ribulose bisphosphate carboxylase/oxygenase activase, chloroplastic; Short=RA; Short=RuBisCO activase; Flags: Precursor && -	-
PGSC0003DMG400014222	6	D383	0.000497599	2.03177	0.0114413	1	-	ST4.03ch03	57563427	57564296	.	779	-	- && - && PF01485:IBR domain, a half RING-finger domain	IBR
PGSC0003DMG400014228	6	D383	3.62915e-05	0.75324	0.00324482	0.71095	-	ST4.03ch03	57682404	57685291	.	1703	-	- && Q9FLT2.1 RecName: Full=Inositol polyphosphate multikinase beta; AltName: Full=Inositol polyphosphate 6-/3-/5-kinase beta; Short=AtIpk2-beta; Short=AtIpk2beta && PF03770:Inositol polyphosphate kinase	-
PGSC0003DMG400014240	6	Rookmaker	0.000788273	2.16694	0.0181288	1	-	ST4.03ch03	57868986	57871196	.	1588	-	- && Q9FH54.1 RecName: Full=Ethylene-responsive transcription factor ERF114; AltName: Full=ERF bud enhancer && PF00847:AP2 domain	AP2
PGSC0003DMG400014240	6	D383	0.000297169	2.59629	0.00891506	1	-	ST4.03ch03	57868986	57871196	.	1588	-	- && Q9FH54.1 RecName: Full=Ethylene-responsive transcription factor ERF114; AltName: Full=ERF bud enhancer && PF00847:AP2 domain	AP2
PGSC0003DMG400014250	6	Rookmaker	0.000343796	1.1225	0.0121024	1	-	ST4.03ch03	58025905	58029282	.	1677	-	- && Q93Y09.1 RecName: Full=Serine carboxypeptidase-like 45; Flags: Precursor && PF00450:Serine carboxypeptidase	Peptidase_S10
PGSC0003DMG400014250	6	D383	0.000429431	1.07756	0.0106758	1	-	ST4.03ch03	58025905	58029282	.	1677	-	- && Q93Y09.1 RecName: Full=Serine carboxypeptidase-like 45; Flags: Precursor && PF00450:Serine carboxypeptidase	Peptidase_S10
PGSC0003DMG400014259	6	D383	0.000698139	-1.75152	0.0142911	1	-	ST4.03ch03	57408529	57409215	.	687	-	- && - && -	-
PGSC0003DMG400014274	6	D383	5.58885e-05	1.58079	0.00390173	1	-	ST4.03ch03	42397983	42399944	.	1746	-	- && Q9FXW4.1 RecName: Full=Probable (S)-N-methylcoclaurine 3'-hydroxylase isozyme 2; AltName: Full=Cytochrome P450 80B2 && PF00067:Cytochrome P450	p450
PGSC0003DMG400014274	6	Rookmaker	0.000289257	1.17916	0.0111109	1	-	ST4.03ch03	42397983	42399944	.	1746	-	- && Q9FXW4.1 RecName: Full=Probable (S)-N-methylcoclaurine 3'-hydroxylase isozyme 2; AltName: Full=Cytochrome P450 80B2 && PF00067:Cytochrome P450	p450
PGSC0003DMG400014274	3	D383	1.11853e-05	1.34171	0.00409388	0.21912	-	ST4.03ch03	42397983	42399944	.	1746	-	- && Q9FXW4.1 RecName: Full=Probable (S)-N-methylcoclaurine 3'-hydroxylase isozyme 2; AltName: Full=Cytochrome P450 80B2 && PF00067:Cytochrome P450	p450
PGSC0003DMG400014274	3	Rookmaker	3.03694e-05	1.1293	0.0107984	0.594937	-	ST4.03ch03	42397983	42399944	.	1746	-	- && Q9FXW4.1 RecName: Full=Probable (S)-N-methylcoclaurine 3'-hydroxylase isozyme 2; AltName: Full=Cytochrome P450 80B2 && PF00067:Cytochrome P450	p450
PGSC0003DMG400014280	6	D383	0.000148947	0.96999	0.00639884	1	-	ST4.03ch03	42478933	42486295	.	2272	-	- && Q4FE45.1 RecName: Full=E3 ubiquitin-protein ligase XBAT33; AltName: Full=Ankyrin repeat domain and RING finger-containing protein XBAT33; AltName: Full=Protein XB3 homolog 3 && PF13637:Ankyrin repeats (many copies)|PF13857:Ankyrin repeats (many copies)|PF12796:Ankyrin repeats (3 copies)	-
PGSC0003DMG400014280	6	Rookmaker	0.000558496	0.76243	0.0153641	1	-	ST4.03ch03	42478933	42486295	.	2272	-	- && Q4FE45.1 RecName: Full=E3 ubiquitin-protein ligase XBAT33; AltName: Full=Ankyrin repeat domain and RING finger-containing protein XBAT33; AltName: Full=Protein XB3 homolog 3 && PF13637:Ankyrin repeats (many copies)|PF13857:Ankyrin repeats (many copies)|PF12796:Ankyrin repeats (3 copies)	-
PGSC0003DMG400014284	6	Rookmaker	0.000188676	-1.60428	0.00938112	1	-	ST4.03ch03	42549837	42551918	.	715	-	- && - && -	-
PGSC0003DMG400014284	6	D383	0.000617651	-1.29113	0.0132241	1	-	ST4.03ch03	42549837	42551918	.	715	-	- && - && -	-
PGSC0003DMG400014295	6	D383	0.000714127	1.70354	0.0143945	1	-	ST4.03ch03	43004464	43009428	.	1710	-	- && B0X1Q4.1 RecName: Full=O-glucosyltransferase rumi homolog; Flags: Precursor && PF05686:Glycosyl transferase family 90	-
PGSC0003DMG400014321	6	D383	0.000274396	-1.16486	0.0085248	1	-	ST4.03ch03	42442881	42445704	.	1326	-	- && Q0WQX7.1 RecName: Full=RHOMBOID-like protein 1; Short=AtRBL1 && PF01694:Rhomboid family	Rhomboid
PGSC0003DMG400014322	6	D383	0.000990809	-1.59175	0.0173149	1	-	ST4.03ch03	42491175	42492430	.	906	-	- && Q9XH44.1 RecName: Full=CEN-like protein 1 && PF01161:Phosphatidylethanolamine-binding protein	-
PGSC0003DMG400014339	3	Rookmaker	9.54238e-05	-1.15576	0.0176354	1	-	ST4.03ch03	42895029	42897959	.	1031	-	- && P93788.1 RecName: Full=Remorin; AltName: Full=pp34 && PF03766:Remorin, N-terminal region|PF03763:Remorin, C-terminal region	-
PGSC0003DMG400014339	3	D383	3.05781e-05	-1.41081	0.00598689	0.599024	-	ST4.03ch03	42895029	42897959	.	1031	-	- && P93788.1 RecName: Full=Remorin; AltName: Full=pp34 && PF03766:Remorin, N-terminal region|PF03763:Remorin, C-terminal region	-
PGSC0003DMG400014372	6	Rookmaker	0.000635026	-0.84796	0.0164583	1	-	ST4.03ch10	912734	922546	.	1905	-	- && Q8VYB2.1 RecName: Full=Uridine kinase-like protein 3; Includes: RecName: Full=Uridine kinase; Short=UK; Includes: RecName: Full=Putative uracil phosphoribosyltransferase; Short=UPRTase; AltName: Full=UMP pyrophosphorylase && PF14681:Uracil phosphoribosyltransferase|PF00485:Phosphoribulokinase / Uridine kinase family	-
PGSC0003DMG400014379	6	D383	4.0675e-05	0.63446	0.00341863	0.796823	-	ST4.03ch10	1037936	1039899	.	1964	-	- && Q39218.3 RecName: Full=Serine acetyltransferase 3, mitochondrial; Short=AtSAT-3; Short=AtSERAT2;2; Short=SAT-m; Flags: Precursor && PF06426:Serine acetyltransferase, N-terminal|PF00132:Bacterial transferase hexapeptide (six repeats)	Hexapep
PGSC0003DMG400014379	6	Rookmaker	2.53629e-05	0.68873	0.00497241	0.496859	-	ST4.03ch10	1037936	1039899	.	1964	-	- && Q39218.3 RecName: Full=Serine acetyltransferase 3, mitochondrial; Short=AtSAT-3; Short=AtSERAT2;2; Short=SAT-m; Flags: Precursor && PF06426:Serine acetyltransferase, N-terminal|PF00132:Bacterial transferase hexapeptide (six repeats)	Hexapep
PGSC0003DMG400014383	6	D383	0.000940415	-0.88969	0.0167024	1	-	ST4.03ch10	1130218	1138040	.	711	-	- && O32107.1 RecName: Full=Uncharacterized membrane protein YuiD && PF02681:Divergent PAP2 family	-
PGSC0003DMG400014383	6	Rookmaker	0.000541472	-0.98703	0.0152333	1	-	ST4.03ch10	1130218	1138040	.	711	-	- && O32107.1 RecName: Full=Uncharacterized membrane protein YuiD && PF02681:Divergent PAP2 family	-
PGSC0003DMG400014408	6	Rookmaker	0.000204963	1.2176	0.0096058	1	-	ST4.03ch10	978963	980494	.	1532	-	- && Q9FM65.1 RecName: Full=Fasciclin-like arabinogalactan protein 1; Flags: Precursor && PF02469:Fasciclin domain	-
PGSC0003DMG400014440	6	D383	0.000463536	-1.3764	0.0110997	1	-	ST4.03ch12	49373984	49380008	.	4030	-	- && Q9FMF7.1 RecName: Full=Dicarboxylate transporter 2.1, chloroplastic; AltName: Full=AtpDCT1; AltName: Full=Glutamate/malate translocator; Flags: Precursor && -	-
PGSC0003DMG400014440	6	Rookmaker	0.000355199	-1.44552	0.0123604	1	-	ST4.03ch12	49373984	49380008	.	4030	-	- && Q9FMF7.1 RecName: Full=Dicarboxylate transporter 2.1, chloroplastic; AltName: Full=AtpDCT1; AltName: Full=Glutamate/malate translocator; Flags: Precursor && -	-
PGSC0003DMG400014504	3	D383	0.000940805	0.86589	0.0356487	1	-	ST4.03ch08	42681686	42684225	.	1913	-	- && Q8LGS1.2 RecName: Full=Protein MARD1; AltName: Full=Mediator of ABA-regulated dormancy1; AltName: Full=Senescence-associated protein SAG102 && PF04570:zinc-finger of the FCS-type, C2-C2	-
PGSC0003DMG400014504	6	Rookmaker	0.000406805	1.17873	0.0132921	1	-	ST4.03ch08	42681686	42684225	.	1913	-	- && Q8LGS1.2 RecName: Full=Protein MARD1; AltName: Full=Mediator of ABA-regulated dormancy1; AltName: Full=Senescence-associated protein SAG102 && PF04570:zinc-finger of the FCS-type, C2-C2	-
PGSC0003DMG400014509	6	Rookmaker	1.18526e-05	4.59289	0.00452945	0.232192	-	ST4.03ch08	42987478	42990196	.	1318	-	- && Q08298.1 RecName: Full=BURP domain protein RD22; AltName: Full=Dehydration-responsive protein RD22; Flags: Precursor && PF03181:BURP domain	-
PGSC0003DMG400014553	6	Rookmaker	0.000188191	0.96799	0.00938112	1	-	ST4.03ch05	3069072	3069916	.	845	-	- && Q39265.1 RecName: Full=Zinc finger protein 6 && -	-
PGSC0003DMG400014553	6	D383	0.000288574	0.89595	0.00873714	1	-	ST4.03ch05	3069072	3069916	.	845	-	- && Q39265.1 RecName: Full=Zinc finger protein 6 && -	-
PGSC0003DMG400014555	3	D383	0.000433723	0.88062	0.0248428	1	-	ST4.03ch05	3143409	3146825	.	1342	-	- && - && PF02485:Core-2/I-Branching enzyme	-
PGSC0003DMG400014558	6	D383	0.000323664	3.60967	0.00920259	1	-	ST4.03ch05	2697954	2698566	.	613	-	- && - && PF15699:NPR1 interacting	-
PGSC0003DMG400014558	3	D383	0.000197051	3.58701	0.0163569	1	-	ST4.03ch05	2697954	2698566	.	613	-	- && - && PF15699:NPR1 interacting	-
PGSC0003DMG400014576	6	D383	0.000213029	0.71249	0.00759617	1	-	ST4.03ch05	3149722	3154050	.	2247	-	- && Q9M9C5.1 RecName: Full=Probable leucine-rich repeat receptor-like protein kinase At1g68400; Flags: Precursor && PF00069:Protein kinase domain|PF08263:Leucine rich repeat N-terminal domain	Pkinase
PGSC0003DMG400014576	6	Rookmaker	0.000100908	0.8143	0.00759378	1	-	ST4.03ch05	3149722	3154050	.	2247	-	- && Q9M9C5.1 RecName: Full=Probable leucine-rich repeat receptor-like protein kinase At1g68400; Flags: Precursor && PF00069:Protein kinase domain|PF08263:Leucine rich repeat N-terminal domain	Pkinase
PGSC0003DMG400014594	6	D383	0.000879454	1.33863	0.0160265	1	-	ST4.03ch05	45818070	45819013	.	944	-	- && Q8LDC8.2 RecName: Full=Ethylene-responsive transcription factor 1B; Short=AtERF1B; AltName: Full=Ethylene-responsive element-binding factor 1B; Short=EREBP-1B && PF00847:AP2 domain	AP2
PGSC0003DMG400014607	6	D383	3.19786e-05	1.84448	0.00302638	0.626461	-	ST4.03ch05	45880235	45881822	.	1588	-	- && Q9LZL3.1 RecName: Full=Aspartic proteinase PCS1; AltName: Full=Aspartic protease 38; Short=AtASP38; AltName: Full=Protein EMBRYO DEFECTIVE 24; AltName: Full=Protein PROMOTION OF CELL SURVIVAL 1; Flags: Precursor && PF14541:Xylanase inhibitor C-terminal|PF14543:Xylanase inhibitor N-terminal	-
PGSC0003DMG400014607	6	Rookmaker	4.07865e-05	1.76801	0.00583552	0.799007	-	ST4.03ch05	45880235	45881822	.	1588	-	- && Q9LZL3.1 RecName: Full=Aspartic proteinase PCS1; AltName: Full=Aspartic protease 38; Short=AtASP38; AltName: Full=Protein EMBRYO DEFECTIVE 24; AltName: Full=Protein PROMOTION OF CELL SURVIVAL 1; Flags: Precursor && PF14541:Xylanase inhibitor C-terminal|PF14543:Xylanase inhibitor N-terminal	-
PGSC0003DMG400014607	3	Rookmaker	0.000641502	1.54025	0.0353006	1	-	ST4.03ch05	45880235	45881822	.	1588	-	- && Q9LZL3.1 RecName: Full=Aspartic proteinase PCS1; AltName: Full=Aspartic protease 38; Short=AtASP38; AltName: Full=Protein EMBRYO DEFECTIVE 24; AltName: Full=Protein PROMOTION OF CELL SURVIVAL 1; Flags: Precursor && PF14541:Xylanase inhibitor C-terminal|PF14543:Xylanase inhibitor N-terminal	-
PGSC0003DMG400014661	6	Rookmaker	0.000829044	-0.42077	0.0185399	1	-	ST4.03ch01	88318117	88324897	.	1596	-	- && - && -	-
PGSC0003DMG400014679	6	D383	0.000346935	-1.50544	0.00958596	1	-	ST4.03ch01	88359122	88359717	.	522	-	- && Q42377.2 RecName: Full=Metallothionein-like protein 4B; Short=MT-4B; AltName: Full=EC protein homolog 2 && -	-
PGSC0003DMG400014681	6	D383	0.00044908	-0.43991	0.0109209	1	-	ST4.03ch01	88420646	88435054	.	2891	-	- && Q949P3.1 RecName: Full=Uncharacterized protein At2g17340 && PF01937:Protein of unknown function DUF89	DUF89
PGSC0003DMG400014717	6	D383	4.82357e-06	3.18479	0.00134991	0.0944937	-	ST4.03ch06	1768337	1773055	.	2340	-	- && Q8VZG8.3 RecName: Full=MDIS1-interacting receptor like kinase 2; Short=AtMIK2; AltName: Full=Probable LRR receptor-like serine/threonine-protein kinase At4g08850; Flags: Precursor && PF08263:Leucine rich repeat N-terminal domain|PF13855:Leucine rich repeat	LRRNT_2
PGSC0003DMG400014717	6	Rookmaker	0.000200503	1.66382	0.00956651	1	-	ST4.03ch06	1768337	1773055	.	2340	-	- && Q8VZG8.3 RecName: Full=MDIS1-interacting receptor like kinase 2; Short=AtMIK2; AltName: Full=Probable LRR receptor-like serine/threonine-protein kinase At4g08850; Flags: Precursor && PF08263:Leucine rich repeat N-terminal domain|PF13855:Leucine rich repeat	LRRNT_2
PGSC0003DMG400014717	3	D383	8.84091e-06	3.09852	0.0036082	0.173193	-	ST4.03ch06	1768337	1773055	.	2340	-	- && Q8VZG8.3 RecName: Full=MDIS1-interacting receptor like kinase 2; Short=AtMIK2; AltName: Full=Probable LRR receptor-like serine/threonine-protein kinase At4g08850; Flags: Precursor && PF08263:Leucine rich repeat N-terminal domain|PF13855:Leucine rich repeat	LRRNT_2
PGSC0003DMG400014717	3	Rookmaker	7.14802e-05	2.15689	0.0145864	1	-	ST4.03ch06	1768337	1773055	.	2340	-	- && Q8VZG8.3 RecName: Full=MDIS1-interacting receptor like kinase 2; Short=AtMIK2; AltName: Full=Probable LRR receptor-like serine/threonine-protein kinase At4g08850; Flags: Precursor && PF08263:Leucine rich repeat N-terminal domain|PF13855:Leucine rich repeat	LRRNT_2
PGSC0003DMG400014771	3	Rookmaker	9.91948e-05	1.9399	0.0179928	1	-	ST4.03ch08	44181304	44182235	.	932	-	- && Q9SMB8.1 RecName: Full=Tyramine N-feruloyltransferase 4/11; AltName: Full=Hydroxycinnamoyl-CoA: tyramine N-hydroxycinnamoyltransferase && PF00583:Acetyltransferase (GNAT) family	Acetyltransf_1
PGSC0003DMG400014771	6	D383	9.76955e-06	2.45673	0.00178865	0.191386	-	ST4.03ch08	44181304	44182235	.	932	-	- && Q9SMB8.1 RecName: Full=Tyramine N-feruloyltransferase 4/11; AltName: Full=Hydroxycinnamoyl-CoA: tyramine N-hydroxycinnamoyltransferase && PF00583:Acetyltransferase (GNAT) family	Acetyltransf_1
PGSC0003DMG400014771	6	Rookmaker	0.000191715	1.45967	0.00948407	1	-	ST4.03ch08	44181304	44182235	.	932	-	- && Q9SMB8.1 RecName: Full=Tyramine N-feruloyltransferase 4/11; AltName: Full=Hydroxycinnamoyl-CoA: tyramine N-hydroxycinnamoyltransferase && PF00583:Acetyltransferase (GNAT) family	Acetyltransf_1
PGSC0003DMG400014771	3	D383	1.34164e-05	2.7489	0.00419393	0.262828	-	ST4.03ch08	44181304	44182235	.	932	-	- && Q9SMB8.1 RecName: Full=Tyramine N-feruloyltransferase 4/11; AltName: Full=Hydroxycinnamoyl-CoA: tyramine N-hydroxycinnamoyltransferase && PF00583:Acetyltransferase (GNAT) family	Acetyltransf_1
PGSC0003DMG400014772	6	D383	2.44119e-06	2.2078	0.000933232	0.0478229	-	ST4.03ch08	44177052	44178025	.	974	-	- && Q9SMB8.1 RecName: Full=Tyramine N-feruloyltransferase 4/11; AltName: Full=Hydroxycinnamoyl-CoA: tyramine N-hydroxycinnamoyltransferase && PF00583:Acetyltransferase (GNAT) family	Acetyltransf_1
PGSC0003DMG400014772	3	Rookmaker	0.000849629	1.70223	0.0404097	1	-	ST4.03ch08	44177052	44178025	.	974	-	- && Q9SMB8.1 RecName: Full=Tyramine N-feruloyltransferase 4/11; AltName: Full=Hydroxycinnamoyl-CoA: tyramine N-hydroxycinnamoyltransferase && PF00583:Acetyltransferase (GNAT) family	Acetyltransf_1
PGSC0003DMG400014772	3	D383	0.000547312	1.84871	0.0267377	1	-	ST4.03ch08	44177052	44178025	.	974	-	- && Q9SMB8.1 RecName: Full=Tyramine N-feruloyltransferase 4/11; AltName: Full=Hydroxycinnamoyl-CoA: tyramine N-hydroxycinnamoyltransferase && PF00583:Acetyltransferase (GNAT) family	Acetyltransf_1
PGSC0003DMG400014772	6	Rookmaker	4.80487e-05	1.32338	0.00619259	0.941274	-	ST4.03ch08	44177052	44178025	.	974	-	- && Q9SMB8.1 RecName: Full=Tyramine N-feruloyltransferase 4/11; AltName: Full=Hydroxycinnamoyl-CoA: tyramine N-hydroxycinnamoyltransferase && PF00583:Acetyltransferase (GNAT) family	Acetyltransf_1
PGSC0003DMG400014774	6	D383	1.29558e-05	2.39343	0.00206345	0.253804	-	ST4.03ch08	44163442	44165651	.	918	-	- && Q9SMB8.1 RecName: Full=Tyramine N-feruloyltransferase 4/11; AltName: Full=Hydroxycinnamoyl-CoA: tyramine N-hydroxycinnamoyltransferase && PF00583:Acetyltransferase (GNAT) family	Acetyltransf_1
PGSC0003DMG400014774	3	Rookmaker	6.98862e-05	2.14361	0.0144422	1	-	ST4.03ch08	44163442	44165651	.	918	-	- && Q9SMB8.1 RecName: Full=Tyramine N-feruloyltransferase 4/11; AltName: Full=Hydroxycinnamoyl-CoA: tyramine N-hydroxycinnamoyltransferase && PF00583:Acetyltransferase (GNAT) family	Acetyltransf_1
PGSC0003DMG400014774	3	D383	6.76713e-06	3.21072	0.00323337	0.132568	-	ST4.03ch08	44163442	44165651	.	918	-	- && Q9SMB8.1 RecName: Full=Tyramine N-feruloyltransferase 4/11; AltName: Full=Hydroxycinnamoyl-CoA: tyramine N-hydroxycinnamoyltransferase && PF00583:Acetyltransferase (GNAT) family	Acetyltransf_1
PGSC0003DMG400014776	3	Rookmaker	0.000137941	1.95777	0.020628	1	-	ST4.03ch08	44122737	44123682	.	946	-	- && Q9SMB8.1 RecName: Full=Tyramine N-feruloyltransferase 4/11; AltName: Full=Hydroxycinnamoyl-CoA: tyramine N-hydroxycinnamoyltransferase && PF00583:Acetyltransferase (GNAT) family	Acetyltransf_1
PGSC0003DMG400014776	6	D383	2.99399e-05	1.92208	0.002941	0.586523	-	ST4.03ch08	44122737	44123682	.	946	-	- && Q9SMB8.1 RecName: Full=Tyramine N-feruloyltransferase 4/11; AltName: Full=Hydroxycinnamoyl-CoA: tyramine N-hydroxycinnamoyltransferase && PF00583:Acetyltransferase (GNAT) family	Acetyltransf_1
PGSC0003DMG400014776	3	D383	2.64696e-05	2.61622	0.00582628	0.518539	-	ST4.03ch08	44122737	44123682	.	946	-	- && Q9SMB8.1 RecName: Full=Tyramine N-feruloyltransferase 4/11; AltName: Full=Hydroxycinnamoyl-CoA: tyramine N-hydroxycinnamoyltransferase && PF00583:Acetyltransferase (GNAT) family	Acetyltransf_1
PGSC0003DMG400014778	6	D383	0.00010533	1.84565	0.00534562	1	-	ST4.03ch08	44095326	44096322	.	997	-	- && P80969.2 RecName: Full=Tyramine N-feruloyltransferase 10/30; AltName: Full=Hydroxycinnamoyl-CoA: tyramine N-hydroxycinnamoyltransferase && PF00583:Acetyltransferase (GNAT) family	Acetyltransf_1
PGSC0003DMG400014778	3	D383	0.000768101	2.30654	0.0318794	1	-	ST4.03ch08	44095326	44096322	.	997	-	- && P80969.2 RecName: Full=Tyramine N-feruloyltransferase 10/30; AltName: Full=Hydroxycinnamoyl-CoA: tyramine N-hydroxycinnamoyltransferase && PF00583:Acetyltransferase (GNAT) family	Acetyltransf_1
PGSC0003DMG400014779	3	D383	2.17061e-06	4.87926	0.00275969	0.0425222	-	ST4.03ch08	44084491	44086613	.	1656	-	- && P54772.1 RecName: Full=Histidine decarboxylase; Short=HDC; AltName: Full=TOM92 && PF00282:Pyridoxal-dependent decarboxylase conserved domain	-
PGSC0003DMG400014779	3	Rookmaker	5.27826e-06	4.19531	0.00660573	0.103401	-	ST4.03ch08	44084491	44086613	.	1656	-	- && P54772.1 RecName: Full=Histidine decarboxylase; Short=HDC; AltName: Full=TOM92 && PF00282:Pyridoxal-dependent decarboxylase conserved domain	-
PGSC0003DMG400014779	6	Rookmaker	2.91891e-07	2.89934	0.000953023	0.00571814	-	ST4.03ch08	44084491	44086613	.	1656	-	- && P54772.1 RecName: Full=Histidine decarboxylase; Short=HDC; AltName: Full=TOM92 && PF00282:Pyridoxal-dependent decarboxylase conserved domain	-
PGSC0003DMG400014779	6	D383	4.49144e-08	3.96862	0.000175975	0.000879873	-	ST4.03ch08	44084491	44086613	.	1656	-	- && P54772.1 RecName: Full=Histidine decarboxylase; Short=HDC; AltName: Full=TOM92 && PF00282:Pyridoxal-dependent decarboxylase conserved domain	-
PGSC0003DMG400014787	6	Rookmaker	0.000399877	-1.54861	0.0131657	1	-	ST4.03ch08	44184254	44191319	.	4424	-	- && Q9FMF7.1 RecName: Full=Dicarboxylate transporter 2.1, chloroplastic; AltName: Full=AtpDCT1; AltName: Full=Glutamate/malate translocator; Flags: Precursor && -	-
PGSC0003DMG400014787	6	D383	0.000435183	-1.52466	0.0107642	1	-	ST4.03ch08	44184254	44191319	.	4424	-	- && Q9FMF7.1 RecName: Full=Dicarboxylate transporter 2.1, chloroplastic; AltName: Full=AtpDCT1; AltName: Full=Glutamate/malate translocator; Flags: Precursor && -	-
PGSC0003DMG400014797	6	D383	4.93432e-05	0.52906	0.00366149	0.966634	-	ST4.03ch08	49136579	49138677	.	1141	-	- && Q9M8U1.1 RecName: Full=Probable calcium-binding protein CML18; AltName: Full=Calmodulin-15; Short=AtCaM-15; AltName: Full=Calmodulin-like protein 18 && PF13499:EF-hand domain pair	-
PGSC0003DMG400014799	6	Rookmaker	0.000673472	-0.79112	0.0169894	1	-	ST4.03ch08	49172454	49177323	.	1514	-	- && P93654.1 RecName: Full=Syntaxin-22; Short=AtSYP22; Short=AtVAM3; AltName: Full=Protein SHOOT GRAVITROPISM 3 && PF14523:Syntaxin-like protein|PF05739:SNARE domain	SNARE
PGSC0003DMG400014823	6	D383	0.000397116	1.35412	0.0103145	1	-	ST4.03ch03	38778112	38793840	.	988	-	- && Q38910.1 RecName: Full=Probable xyloglucan endotransglucosylase/hydrolase protein 23; Short=At-XTH23; Short=XTH-23; Flags: Precursor && PF06955:Xyloglucan endo-transglycosylase (XET) C-terminus|PF00722:Glycosyl hydrolases family 16	-
PGSC0003DMG400014823	6	Rookmaker	0.000758297	1.20053	0.0178429	1	-	ST4.03ch03	38778112	38793840	.	988	-	- && Q38910.1 RecName: Full=Probable xyloglucan endotransglucosylase/hydrolase protein 23; Short=At-XTH23; Short=XTH-23; Flags: Precursor && PF06955:Xyloglucan endo-transglycosylase (XET) C-terminus|PF00722:Glycosyl hydrolases family 16	-
PGSC0003DMG400014862	6	D383	0.000210025	1.12846	0.00759617	1	-	ST4.03ch03	7245969	7248783	.	2591	-	- && O65351.1 RecName: Full=Subtilisin-like protease SBT1.7; AltName: Full=Cucumisin-like serine protease; AltName: Full=Subtilase subfamily 1 member 7; Short=AtSBT1.7; AltName: Full=Subtilisin-like serine protease 1; Short=At-SLP1; Flags: Precursor && PF05922:Peptidase inhibitor I9|PF00082:Subtilase family|PF02225:PA domain	Peptidase_S8
PGSC0003DMG400014862	6	Rookmaker	4.43317e-06	2.20971	0.00323271	0.0868457	-	ST4.03ch03	7245969	7248783	.	2591	-	- && O65351.1 RecName: Full=Subtilisin-like protease SBT1.7; AltName: Full=Cucumisin-like serine protease; AltName: Full=Subtilase subfamily 1 member 7; Short=AtSBT1.7; AltName: Full=Subtilisin-like serine protease 1; Short=At-SLP1; Flags: Precursor && PF05922:Peptidase inhibitor I9|PF00082:Subtilase family|PF02225:PA domain	Peptidase_S8
PGSC0003DMG400014867	6	Rookmaker	0.000490211	2.27881	0.0145503	1	-	ST4.03ch03	7132680	7135798	.	1342	-	- && Q9SZE7.1 RecName: Full=Peroxidase 51; Short=Atperox P51; AltName: Full=ATP37; Flags: Precursor && PF00141:Peroxidase	-
PGSC0003DMG400014867	3	Rookmaker	7.51879e-05	2.19856	0.0149752	1	-	ST4.03ch03	7132680	7135798	.	1342	-	- && Q9SZE7.1 RecName: Full=Peroxidase 51; Short=Atperox P51; AltName: Full=ATP37; Flags: Precursor && PF00141:Peroxidase	-
PGSC0003DMG400014867	3	D383	0.000817265	1.42518	0.0327502	1	-	ST4.03ch03	7132680	7135798	.	1342	-	- && Q9SZE7.1 RecName: Full=Peroxidase 51; Short=Atperox P51; AltName: Full=ATP37; Flags: Precursor && PF00141:Peroxidase	-
PGSC0003DMG400014877	3	Rookmaker	0.000620861	0.97554	0.0348501	1	-	ST4.03ch03	7101306	7106258	.	2906	-	- && O80970.1 RecName: Full=BTB/POZ domain-containing protein NPY2; AltName: Full=Protein NAKED PINS IN YUC MUTANTS 2 && PF03000:NPH3 family|PF00651:BTB/POZ domain	BTB
PGSC0003DMG400014877	6	Rookmaker	0.000412344	1.20198	0.0132921	1	-	ST4.03ch03	7101306	7106258	.	2906	-	- && O80970.1 RecName: Full=BTB/POZ domain-containing protein NPY2; AltName: Full=Protein NAKED PINS IN YUC MUTANTS 2 && PF03000:NPH3 family|PF00651:BTB/POZ domain	BTB
PGSC0003DMG400015018	3	D383	0.000134971	0.51672	0.0138401	1	-	ST4.03ch07	46143288	46144678	.	1391	-	- && O22042.1 RecName: Full=Mitogen-activated protein kinase kinase kinase 3; AltName: Full=Arabidopsis NPK1-related protein kinase 3 && PF00069:Protein kinase domain	Pkinase
PGSC0003DMG400015020	3	D383	0.000132351	0.60794	0.0137183	1	-	ST4.03ch07	46065290	46066538	.	1249	-	- && O22042.1 RecName: Full=Mitogen-activated protein kinase kinase kinase 3; AltName: Full=Arabidopsis NPK1-related protein kinase 3 && PF00069:Protein kinase domain	Pkinase
PGSC0003DMG400015052	6	D383	0.000720026	-0.77469	0.0144172	1	-	ST4.03ch05	13506434	13511111	.	1089	-	- && Q08298.1 RecName: Full=BURP domain protein RD22; AltName: Full=Dehydration-responsive protein RD22; Flags: Precursor && PF03181:BURP domain	-
PGSC0003DMG400015052	3	Rookmaker	0.000630348	-1.16357	0.035081	1	-	ST4.03ch05	13506434	13511111	.	1089	-	- && Q08298.1 RecName: Full=BURP domain protein RD22; AltName: Full=Dehydration-responsive protein RD22; Flags: Precursor && PF03181:BURP domain	-
PGSC0003DMG400015052	6	Rookmaker	6.10712e-05	-1.21033	0.00667735	1	-	ST4.03ch05	13506434	13511111	.	1089	-	- && Q08298.1 RecName: Full=BURP domain protein RD22; AltName: Full=Dehydration-responsive protein RD22; Flags: Precursor && PF03181:BURP domain	-
PGSC0003DMG400015116	6	D383	0.00085363	-0.82359	0.0158358	1	-	ST4.03ch09	55537715	55542239	.	1577	-	- && Q84WL6.1 RecName: Full=Protein WVD2-like 3; AltName: Full=Protein WAVE-DAMPENED 2-LIKE3 && PF06886:Targeting protein for Xklp2 (TPX2)	-
PGSC0003DMG400015116	3	D383	0.000521977	-0.90149	0.0258613	1	-	ST4.03ch09	55537715	55542239	.	1577	-	- && Q84WL6.1 RecName: Full=Protein WVD2-like 3; AltName: Full=Protein WAVE-DAMPENED 2-LIKE3 && PF06886:Targeting protein for Xklp2 (TPX2)	-
PGSC0003DMG400015147	3	D383	0.000105399	1.46212	0.0122176	1	-	ST4.03ch02	18606434	18607398	.	965	-	- && - && -	-
PGSC0003DMG400015157	6	D383	0.000155537	1.67003	0.00658092	1	-	ST4.03ch03	51533595	51535855	.	2261	-	- && Q9SKB2.1 RecName: Full=Leucine-rich repeat receptor-like serine/threonine/tyrosine-protein kinase SOBIR1; AltName: Full=Protein EVERSHED; AltName: Full=Protein SUPPRESSOR OF BIR1-1; Flags: Precursor && PF00069:Protein kinase domain|PF13855:Leucine rich repeat	Pkinase
PGSC0003DMG400015157	3	D383	0.00052409	1.2814	0.0258613	1	-	ST4.03ch03	51533595	51535855	.	2261	-	- && Q9SKB2.1 RecName: Full=Leucine-rich repeat receptor-like serine/threonine/tyrosine-protein kinase SOBIR1; AltName: Full=Protein EVERSHED; AltName: Full=Protein SUPPRESSOR OF BIR1-1; Flags: Precursor && PF00069:Protein kinase domain|PF13855:Leucine rich repeat	Pkinase
PGSC0003DMG400015171	6	Rookmaker	0.00091495	-0.68858	0.0193273	1	-	ST4.03ch03	51224758	51228491	.	2309	-	- && O65468.2 RecName: Full=Cysteine-rich receptor-like protein kinase 8; Short=Cysteine-rich RLK8; Flags: Precursor && PF01657:Salt stress response/antifungal|PF11883:Domain of unknown function (DUF3403)|PF07714:Protein tyrosine kinase	Pkinase_Tyr
PGSC0003DMG400015190	6	D383	0.000491028	1.23319	0.0114029	1	-	ST4.03ch03	50885904	50891146	.	2198	-	- && Q84P23.2 RecName: Full=4-coumarate--CoA ligase-like 9; AltName: Full=4-coumarate--CoA ligase isoform 4; Short=At4CL4 && PF00501:AMP-binding enzyme|PF13193:AMP-binding enzyme C-terminal domain	AMP-binding
PGSC0003DMG400015190	3	Rookmaker	0.000111337	1.23111	0.0186418	1	-	ST4.03ch03	50885904	50891146	.	2198	-	- && Q84P23.2 RecName: Full=4-coumarate--CoA ligase-like 9; AltName: Full=4-coumarate--CoA ligase isoform 4; Short=At4CL4 && PF00501:AMP-binding enzyme|PF13193:AMP-binding enzyme C-terminal domain	AMP-binding
PGSC0003DMG400015190	3	D383	7.04271e-05	1.33492	0.00964801	1	-	ST4.03ch03	50885904	50891146	.	2198	-	- && Q84P23.2 RecName: Full=4-coumarate--CoA ligase-like 9; AltName: Full=4-coumarate--CoA ligase isoform 4; Short=At4CL4 && PF00501:AMP-binding enzyme|PF13193:AMP-binding enzyme C-terminal domain	AMP-binding
PGSC0003DMG400015200	3	Rookmaker	0.00052256	-0.46676	0.0322645	1	-	ST4.03ch03	50658327	50662723	.	2552	-	- && Q9S845.1 RecName: Full=GDP-mannose transporter GONST3; AltName: Full=Protein GOLGI NUCLEOTIDE SUGAR TRANSPORTER 3 && -	-
PGSC0003DMG400015214	6	D383	0.000766366	-1.88496	0.0149816	1	-	ST4.03ch03	50298182	50299202	.	1021	-	- && Q9SJ52.1 RecName: Full=Protein YLS9; AltName: Full=Protein NDR1/HIN1-LIKE 10; Short=AtNHL10; AltName: Full=Protein YELLOW-LEAF-SPECIFIC GENE 9 && PF03168:Late embryogenesis abundant protein	-
PGSC0003DMG400015229	6	D383	0.000670392	-1.86756	0.013868	1	-	ST4.03ch03	51465624	51468593	.	1609	-	- && Q9FMK7.1 RecName: Full=BTB/POZ and TAZ domain-containing protein 1; AltName: Full=BTB and TAZ domain protein 1 && PF00651:BTB/POZ domain|PF02135:TAZ zinc finger	zf-TAZ
PGSC0003DMG400015229	6	Rookmaker	0.000975115	-1.73983	0.01994	1	-	ST4.03ch03	51465624	51468593	.	1609	-	- && Q9FMK7.1 RecName: Full=BTB/POZ and TAZ domain-containing protein 1; AltName: Full=BTB and TAZ domain protein 1 && PF00651:BTB/POZ domain|PF02135:TAZ zinc finger	zf-TAZ
PGSC0003DMG400015230	6	D383	0.000240968	2.64605	0.00804183	1	-	ST4.03ch03	51432584	51434561	.	1640	-	- && Q93Z25.1 RecName: Full=Probable pectate lyase 22; Flags: Precursor && PF00544:Pectate lyase	-
PGSC0003DMG400015230	6	Rookmaker	8.0888e-05	3.21562	0.00691963	1	-	ST4.03ch03	51432584	51434561	.	1640	-	- && Q93Z25.1 RecName: Full=Probable pectate lyase 22; Flags: Precursor && PF00544:Pectate lyase	-
PGSC0003DMG400015241	6	Rookmaker	0.00014695	-1.17599	0.0084919	1	-	ST4.03ch03	51025275	51029940	.	1592	-	- && Q8LBB2.2 RecName: Full=SNF1-related protein kinase regulatory subunit gamma-1; Short=AKIN subunit gamma-1; Short=AKING1; Short=AKINgamma1; AltName: Full=CBS domain-containing protein CBSCBS1 && PF00571:CBS domain	CBS
PGSC0003DMG400015249	3	D383	0.000710614	-0.53339	0.0307602	1	-	ST4.03ch03	50723631	50728564	.	693	-	- && P28643.1 RecName: Full=3-oxoacyl-[acyl-carrier-protein] reductase, chloroplastic; AltName: Full=3-ketoacyl-acyl carrier protein reductase; Flags: Precursor && PF00106:short chain dehydrogenase	adh_short
PGSC0003DMG400015263	6	Rookmaker	0.000219689	0.5111	0.00997508	1	-	ST4.03ch03	50502524	50507168	.	2251	-	- && - && PF06813:Nodulin-like	-
PGSC0003DMG400015263	6	D383	0.000145001	0.5507	0.00631236	1	-	ST4.03ch03	50502524	50507168	.	2251	-	- && - && PF06813:Nodulin-like	-
PGSC0003DMG400015263	3	Rookmaker	0.00045826	0.74354	0.0311369	1	-	ST4.03ch03	50502524	50507168	.	2251	-	- && - && PF06813:Nodulin-like	-
PGSC0003DMG400015266	6	Rookmaker	0.000317514	-0.87102	0.011583	1	-	ST4.03ch03	50480853	50487293	.	2288	-	- && P0DH79.1 RecName: Full=CBS domain-containing protein CBSCBSPB5 >Q0WLC7.2 RecName: Full=CBS domain-containing protein CBSCBSPB4 && PF00564:PB1 domain|PF00571:CBS domain	CBS
PGSC0003DMG400015267	6	Rookmaker	9.23542e-05	-1.28492	0.00727274	1	-	ST4.03ch03	50477078	50477923	.	846	-	- && Q41433.1 RecName: Full=Probable serine protease inhibitor 6; AltName: Full=AM66; Flags: Precursor && PF00197:Trypsin and protease inhibitor	-
PGSC0003DMG400015281	6	Rookmaker	0.000842887	-0.41407	0.018584	1	-	ST4.03ch03	50277358	50284514	.	2284	-	- && - && PF03097:BRO1-like domain	-
PGSC0003DMG400015359	6	D383	0.000217285	0.75218	0.00766137	1	-	ST4.03ch12	629296	632095	.	1188	-	- && Q8GUK7.1 RecName: Full=E3 ubiquitin-protein ligase RMA3; AltName: Full=Protein RING membrane-anchor 3 && PF13923:Zinc finger, C3HC4 type (RING finger)	-
PGSC0003DMG400015437	3	Rookmaker	0.000879264	-0.87186	0.040817	1	-	ST4.03ch12	56525300	56527403	.	2104	-	- && Q2V6J9.1 RecName: Full=UDP-glucose flavonoid 3-O-glucosyltransferase 7; AltName: Full=Flavonol 3-O-glucosyltransferase 7; Short=FaGT7 && PF00201:UDP-glucoronosyl and UDP-glucosyl transferase	UDPGT
PGSC0003DMG400015448	6	D383	0.000511036	0.96199	0.01168	1	-	ST4.03ch12	56727352	56733764	.	2786	-	- && Q9CAD5.1 RecName: Full=Mitogen-activated protein kinase kinase kinase YODA; AltName: Full=YODA MAPKK kinase && PF00069:Protein kinase domain	Pkinase
PGSC0003DMG400015448	3	D383	6.26712e-05	1.33566	0.00930097	1	-	ST4.03ch12	56727352	56733764	.	2786	-	- && Q9CAD5.1 RecName: Full=Mitogen-activated protein kinase kinase kinase YODA; AltName: Full=YODA MAPKK kinase && PF00069:Protein kinase domain	Pkinase
PGSC0003DMG400015449	3	D383	0.000945475	-0.25617	0.0356876	1	-	ST4.03ch12	56736584	56739036	.	2453	-	- && Q9XIL9.1 RecName: Full=Pollen-specific leucine-rich repeat extensin-like protein 3; Short=AtPEX3; Short=Pollen-specific LRR/EXTENSIN3; AltName: Full=Cell wall hydroxyproline-rich glycoprotein; Flags: Precursor && -	-
PGSC0003DMG400015454	6	D383	1.50562e-05	0.74946	0.00218482	0.294951	-	ST4.03ch12	56820105	56822830	.	2726	-	- && Q9C9Q5.1 RecName: Full=Arabinosyltransferase RRA2; AltName: Full=Protein REDUCED RESIDUAL ARABINOSE 1 && PF03407:Nucleotide-diphospho-sugar transferase	-
PGSC0003DMG400015473	6	D383	0.00026343	1.37987	0.00844196	1	-	ST4.03ch02	21204436	21210496	.	1623	-	- && Q9FLS0.1 RecName: Full=F-box protein At5g07610 && -	-
PGSC0003DMG400015491	6	Rookmaker	0.000961225	0.37018	0.0198633	1	-	ST4.03ch02	20799347	20808028	.	3241	-	- && P55607.1 RecName: Full=Uncharacterized protein y4oV && PF06792:Uncharacterised protein family (UPF0261)|PF09370:Phosphoenolpyruvate hydrolase-like	-
PGSC0003DMG400015492	6	D383	0.000428298	1.11948	0.0106612	1	-	ST4.03ch02	20796595	20799252	.	2338	-	- && Q8VZG2.1 RecName: Full=Protein HYPER-SENSITIVITY-RELATED 4; Short=AtHSR4; AltName: Full=BCS1-like protein && PF00004:ATPase family associated with various cellular activities (AAA)|PF14363:Domain associated at C-terminal with AAA	AAA
PGSC0003DMG400015511	3	D383	6.20359e-05	-0.87253	0.00930097	1	-	ST4.03ch02	20813816	20821796	.	1087	-	- && Q6NQL6.1 RecName: Full=Lipid phosphate phosphatase epsilon 2, chloroplastic; Short=AtLPPE2; AltName: Full=Phosphatidic acid phosphatase epsilon 2; AltName: Full=Plastidic phosphatidic acid phosphatase epsilon 2; Flags: Precursor && PF01569:PAP2 superfamily	-
PGSC0003DMG400015523	6	D383	3.3522e-06	2.95573	0.00109449	0.0656696	-	ST4.03ch11	45014208	45015317	.	1110	-	- && Q9SLP4.1 RecName: Full=Chitinase 1; AltName: Full=Tulip bulb chitinase-1; Short=TBC-1; Flags: Precursor && PF00704:Glycosyl hydrolases family 18	-
PGSC0003DMG400015523	6	Rookmaker	7.37259e-05	1.73439	0.00674902	1	-	ST4.03ch11	45014208	45015317	.	1110	-	- && Q9SLP4.1 RecName: Full=Chitinase 1; AltName: Full=Tulip bulb chitinase-1; Short=TBC-1; Flags: Precursor && PF00704:Glycosyl hydrolases family 18	-
PGSC0003DMG400015523	3	D383	1.68169e-06	3.11237	0.00275565	0.0329442	-	ST4.03ch11	45014208	45015317	.	1110	-	- && Q9SLP4.1 RecName: Full=Chitinase 1; AltName: Full=Tulip bulb chitinase-1; Short=TBC-1; Flags: Precursor && PF00704:Glycosyl hydrolases family 18	-
PGSC0003DMG400015523	3	Rookmaker	5.39518e-06	2.55332	0.00660573	0.105692	-	ST4.03ch11	45014208	45015317	.	1110	-	- && Q9SLP4.1 RecName: Full=Chitinase 1; AltName: Full=Tulip bulb chitinase-1; Short=TBC-1; Flags: Precursor && PF00704:Glycosyl hydrolases family 18	-
PGSC0003DMG400015531	6	D383	8.74979e-06	1.69003	0.00168047	0.171408	-	ST4.03ch11	45252757	45253413	.	657	-	- && Q9SLD4.1 RecName: Full=Zinc finger protein ZAT11 && PF13912:C2H2-type zinc finger	-
PGSC0003DMG400015531	6	Rookmaker	0.000637665	0.79057	0.0164583	1	-	ST4.03ch11	45252757	45253413	.	657	-	- && Q9SLD4.1 RecName: Full=Zinc finger protein ZAT11 && PF13912:C2H2-type zinc finger	-
PGSC0003DMG400015542	3	D383	0.000506659	-0.51301	0.0258613	1	-	ST4.03ch11	45376444	45376959	.	516	-	- && Q94A32.1 RecName: Full=Protein FATTY ACID EXPORT 2, chloroplastic; Short=At-FAX2; Flags: Precursor && PF03647:Transmembrane proteins 14C	-
PGSC0003DMG400015555	6	D383	0.000767922	1.08042	0.0149837	1	-	ST4.03ch11	45208003	45209479	.	1054	-	- && Q58FZ0.1 RecName: Full=Protein SODIUM POTASSIUM ROOT DEFECTIVE 2; Short=NaKR2; AltName: Full=Heavy metal-associated plant protein 3; Short=AtHPP03 && PF00403:Heavy-metal-associated domain	HMA
PGSC0003DMG400015601	6	D383	9.77872e-05	2.7487	0.00509396	1	-	ST4.03ch05	7189488	7192188	.	1714	-	- && O48676.1 RecName: Full=UDP-glycosyltransferase 74B1; AltName: Full=N-hydroxythioamide S-beta-glucosyltransferase; AltName: Full=Thiohydroximate S-glucosyltransferase && PF00201:UDP-glucoronosyl and UDP-glucosyl transferase	UDPGT
PGSC0003DMG400015602	6	D383	0.000230588	-1.3822	0.00792339	1	-	ST4.03ch05	7176793	7178616	.	754	-	- && P46687.1 RecName: Full=Gibberellin-regulated protein 3; AltName: Full=GAST1 protein homolog 3; Flags: Precursor && -	-
PGSC0003DMG400015602	6	Rookmaker	0.000399684	-1.2503	0.0131657	1	-	ST4.03ch05	7176793	7178616	.	754	-	- && P46687.1 RecName: Full=Gibberellin-regulated protein 3; AltName: Full=GAST1 protein homolog 3; Flags: Precursor && -	-
PGSC0003DMG400015607	3	D383	2.34398e-05	2.88916	0.00540219	0.459186	-	ST4.03ch05	7093667	7098815	.	1508	-	- && P54970.2 RecName: Full=IAA-amino acid hydrolase ILR1-like 2; Flags: Precursor && PF01546:Peptidase family M20/M25/M40|PF07687:Peptidase dimerisation domain	Peptidase_M20
PGSC0003DMG400015607	6	D383	0.000199809	2.45479	0.00746997	1	-	ST4.03ch05	7093667	7098815	.	1508	-	- && P54970.2 RecName: Full=IAA-amino acid hydrolase ILR1-like 2; Flags: Precursor && PF01546:Peptidase family M20/M25/M40|PF07687:Peptidase dimerisation domain	Peptidase_M20
PGSC0003DMG400015607	3	Rookmaker	3.05509e-05	2.75948	0.0107984	0.598492	-	ST4.03ch05	7093667	7098815	.	1508	-	- && P54970.2 RecName: Full=IAA-amino acid hydrolase ILR1-like 2; Flags: Precursor && PF01546:Peptidase family M20/M25/M40|PF07687:Peptidase dimerisation domain	Peptidase_M20
PGSC0003DMG400015607	6	Rookmaker	0.000550814	2.03921	0.0152623	1	-	ST4.03ch05	7093667	7098815	.	1508	-	- && P54970.2 RecName: Full=IAA-amino acid hydrolase ILR1-like 2; Flags: Precursor && PF01546:Peptidase family M20/M25/M40|PF07687:Peptidase dimerisation domain	Peptidase_M20
PGSC0003DMG400015611	6	Rookmaker	9.37369e-05	2.01659	0.00728693	1	-	ST4.03ch05	6995422	6996475	.	1054	-	- && Q39264.1 RecName: Full=Zinc finger protein 5 && -	-
PGSC0003DMG400015611	3	D383	3.44687e-06	2.28559	0.00275969	0.0675242	-	ST4.03ch05	6995422	6996475	.	1054	-	- && Q39264.1 RecName: Full=Zinc finger protein 5 && -	-
PGSC0003DMG400015611	3	Rookmaker	3.93959e-06	2.23425	0.00597958	0.0771766	-	ST4.03ch05	6995422	6996475	.	1054	-	- && Q39264.1 RecName: Full=Zinc finger protein 5 && -	-
PGSC0003DMG400015611	6	D383	3.60017e-05	2.38516	0.00324482	0.705273	-	ST4.03ch05	6995422	6996475	.	1054	-	- && Q39264.1 RecName: Full=Zinc finger protein 5 && -	-
PGSC0003DMG400015624	6	Rookmaker	0.000620526	-0.99725	0.0162732	1	-	ST4.03ch08	21590106	21591742	.	1637	-	- && - && -	-
PGSC0003DMG400015636	3	Rookmaker	0.000778442	0.58382	0.0388628	1	-	ST4.03ch07	16726016	16733504	.	3060	-	- && - && -	-
PGSC0003DMG400015646	3	D383	0.000999569	-1.0218	0.0367384	1	-	ST4.03ch06	28532803	28536496	.	808	-	- && - && -	-
PGSC0003DMG400015667	3	D383	0.000138505	2.84397	0.0138434	1	-	ST4.03ch11	1924073	1928066	.	958	-	- && - && PF09425:Divergent CCT motif|PF06200:tify domain	Zim
PGSC0003DMG400015667	3	Rookmaker	0.000109189	2.96694	0.0185933	1	-	ST4.03ch11	1924073	1928066	.	958	-	- && - && PF09425:Divergent CCT motif|PF06200:tify domain	Zim
PGSC0003DMG400015667	6	D383	2.70664e-05	2.78852	0.00281801	0.530231	-	ST4.03ch11	1924073	1928066	.	958	-	- && - && PF09425:Divergent CCT motif|PF06200:tify domain	Zim
PGSC0003DMG400015667	6	Rookmaker	0.000460314	1.68343	0.0141341	1	-	ST4.03ch11	1924073	1928066	.	958	-	- && - && PF09425:Divergent CCT motif|PF06200:tify domain	Zim
PGSC0003DMG400015693	6	Rookmaker	0.000857138	0.70504	0.0187525	1	-	ST4.03ch11	1584803	1589104	.	2202	-	- && Q40392.1 RecName: Full=TMV resistance protein N && PF00931:NB-ARC domain|PF01582:TIR domain	TIR
PGSC0003DMG400015693	6	D383	0.000244745	0.88902	0.0080989	1	-	ST4.03ch11	1584803	1589104	.	2202	-	- && Q40392.1 RecName: Full=TMV resistance protein N && PF00931:NB-ARC domain|PF01582:TIR domain	TIR
PGSC0003DMG400015711	6	D383	0.000443652	-0.83659	0.0108639	1	-	ST4.03ch08	46385698	46390917	.	2148	-	- && Q6DBP4.1 RecName: Full=Pectin acetylesterase 8; Flags: Precursor && PF03283:Pectinacetylesterase	-
PGSC0003DMG400015712	6	Rookmaker	0.000233753	1.37381	0.00999683	1	-	ST4.03ch08	46424621	46426462	.	1842	-	- && - && -	-
PGSC0003DMG400015799	6	D383	0.000962568	-1.84473	0.0169701	1	-	ST4.03ch03	43458873	43460015	.	1143	-	- && - && -	-
PGSC0003DMG400015799	6	Rookmaker	0.000967228	-1.84304	0.0198825	1	-	ST4.03ch03	43458873	43460015	.	1143	-	- && - && -	-
PGSC0003DMG400015806	6	Rookmaker	0.000567242	0.86743	0.0155199	1	-	ST4.03ch09	45196498	45199793	.	2400	-	- && P33543.1 RecName: Full=Putative kinase-like protein TMKL1; Flags: Precursor && PF07714:Protein tyrosine kinase	Pkinase_Tyr
PGSC0003DMG400015808	3	D383	2.82646e-06	1.68942	0.00275969	0.0553704	-	ST4.03ch09	44898545	44903873	.	1687	-	- && Q56WD9.2 RecName: Full=3-ketoacyl-CoA thiolase 2, peroxisomal; AltName: Full=Acetyl-CoA acyltransferase 2; AltName: Full=Beta-ketothiolase 2; AltName: Full=Peroxisomal 3-oxoacyl-CoA thiolase 2; AltName: Full=Peroxisome defective protein 1; Flags: Precursor && PF00108:Thiolase, N-terminal domain|PF02803:Thiolase, C-terminal domain	Thiolase_N
PGSC0003DMG400015808	6	D383	2.34512e-05	2.11635	0.00264498	0.459409	-	ST4.03ch09	44898545	44903873	.	1687	-	- && Q56WD9.2 RecName: Full=3-ketoacyl-CoA thiolase 2, peroxisomal; AltName: Full=Acetyl-CoA acyltransferase 2; AltName: Full=Beta-ketothiolase 2; AltName: Full=Peroxisomal 3-oxoacyl-CoA thiolase 2; AltName: Full=Peroxisome defective protein 1; Flags: Precursor && PF00108:Thiolase, N-terminal domain|PF02803:Thiolase, C-terminal domain	Thiolase_N
PGSC0003DMG400015874	6	D383	0.000449324	0.86787	0.0109209	1	-	ST4.03ch04	1194995	1195819	.	825	-	- && - && -	-
PGSC0003DMG400015933	6	Rookmaker	6.73731e-05	1.76593	0.00667735	1	-	ST4.03ch07	10157101	10164123	.	1960	-	- && Q43062.1 RecName: Full=Pectinesterase/pectinesterase inhibitor PPE8B; Includes: RecName: Full=Pectinesterase inhibitor PPE8B; AltName: Full=Pectin methylesterase inhibitor PPE8B; Includes: RecName: Full=Pectinesterase PPE8B; Short=PE PPE8B; AltName: Full=Pectin methylesterase PPE8B; Flags: Precursor && PF01095:Pectinesterase|PF04043:Plant invertase/pectin methylesterase inhibitor	-
PGSC0003DMG400015933	6	D383	5.96096e-05	1.80432	0.00403429	1	-	ST4.03ch07	10157101	10164123	.	1960	-	- && Q43062.1 RecName: Full=Pectinesterase/pectinesterase inhibitor PPE8B; Includes: RecName: Full=Pectinesterase inhibitor PPE8B; AltName: Full=Pectin methylesterase inhibitor PPE8B; Includes: RecName: Full=Pectinesterase PPE8B; Short=PE PPE8B; AltName: Full=Pectin methylesterase PPE8B; Flags: Precursor && PF01095:Pectinesterase|PF04043:Plant invertase/pectin methylesterase inhibitor	-
PGSC0003DMG400015948	6	Rookmaker	6.33345e-05	-2.66218	0.00667735	1	-	ST4.03ch10	32960404	32961030	.	627	-	- && - && -	-
PGSC0003DMG400015948	6	D383	3.51865e-05	-2.95021	0.00323384	0.689304	-	ST4.03ch10	32960404	32961030	.	627	-	- && - && -	-
PGSC0003DMG400016039	6	D383	0.000348913	-0.55246	0.00962705	1	-	ST4.03ch07	39370682	39375541	.	1536	-	- && Q5BPZ5.1 RecName: Full=Protein LAZ1 homolog 2; AltName: Full=Lazarus1 homolog 2 && PF03619:Organic solute transporter Ostalpha	-
PGSC0003DMG400016101	6	Rookmaker	0.000698141	-0.37093	0.0172466	1	-	ST4.03ch11	15479109	15481840	.	2573	-	- && Q56Z59.2 RecName: Full=Patellin-3 && -	-
PGSC0003DMG400016129	6	D383	0.000794763	1.23791	0.0152658	1	-	ST4.03ch11	2230687	2233629	.	2186	-	- && Q9FGD7.1 RecName: Full=Putative U-box domain-containing protein 50; AltName: Full=Plant U-box protein 50 && PF04564:U-box domain|PF07714:Protein tyrosine kinase	Pkinase_Tyr
PGSC0003DMG400016148	6	D383	2.38354e-05	0.37966	0.00266821	0.466936	-	ST4.03ch11	2605150	2608485	.	1810	-	- && P46667.1 RecName: Full=Homeobox-leucine zipper protein ATHB-5; AltName: Full=HD-ZIP protein ATHB-5; AltName: Full=Homeodomain transcription factor ATHB-5 && PF00046:Homeobox domain|PF02183:Homeobox associated leucine zipper	HALZ
PGSC0003DMG400016148	6	Rookmaker	0.00048044	0.22244	0.0144801	1	-	ST4.03ch11	2605150	2608485	.	1810	-	- && P46667.1 RecName: Full=Homeobox-leucine zipper protein ATHB-5; AltName: Full=HD-ZIP protein ATHB-5; AltName: Full=Homeodomain transcription factor ATHB-5 && PF00046:Homeobox domain|PF02183:Homeobox associated leucine zipper	HALZ
PGSC0003DMG400016149	3	D383	0.000552146	1.35763	0.02684	1	-	ST4.03ch11	2648740	2649496	.	757	-	- && - && -	-
PGSC0003DMG400016149	6	D383	0.000668313	1.46301	0.0138396	1	-	ST4.03ch11	2648740	2649496	.	757	-	- && - && -	-
PGSC0003DMG400016155	6	D383	6.94747e-05	1.82421	0.00440456	1	-	ST4.03ch11	2704815	2710161	.	1275	-	- && Q9FJN7.1 RecName: Full=LanC-like protein GCL1; AltName: Full=G protein-coupled receptor 2-like protein 1; Short=Protein GCR2-like 1 && PF05147:Lanthionine synthetase C-like protein	-
PGSC0003DMG400016155	3	D383	0.00019598	2.19096	0.0163394	1	-	ST4.03ch11	2704815	2710161	.	1275	-	- && Q9FJN7.1 RecName: Full=LanC-like protein GCL1; AltName: Full=G protein-coupled receptor 2-like protein 1; Short=Protein GCR2-like 1 && PF05147:Lanthionine synthetase C-like protein	-
PGSC0003DMG400016257	3	D383	9.26903e-05	1.80187	0.0116157	1	-	ST4.03ch11	2250794	2251584	.	791	-	- && - && -	-
PGSC0003DMG400016257	6	D383	1.86843e-05	2.01802	0.00239233	0.366026	-	ST4.03ch11	2250794	2251584	.	791	-	- && - && -	-
PGSC0003DMG400016267	6	Rookmaker	0.000628978	-1.94614	0.0163852	1	-	ST4.03ch06	40303920	40304841	.	627	-	- && - && PF14368:Probable lipid transfer	-
PGSC0003DMG400016267	6	D383	0.000447092	-2.07359	0.0109209	1	-	ST4.03ch06	40303920	40304841	.	627	-	- && - && PF14368:Probable lipid transfer	-
PGSC0003DMG400016280	6	D383	7.64722e-05	-2.0796	0.0046936	1	-	ST4.03ch06	39994719	39997175	.	931	-	- && Q38832.2 RecName: Full=Auxin-responsive protein IAA14; AltName: Full=Indoleacetic acid-induced protein 14; AltName: Full=Protein SOLITARY ROOT && PF02309:AUX/IAA family	-
PGSC0003DMG400016280	6	Rookmaker	0.000495651	-1.48478	0.0145799	1	-	ST4.03ch06	39994719	39997175	.	931	-	- && Q38832.2 RecName: Full=Auxin-responsive protein IAA14; AltName: Full=Indoleacetic acid-induced protein 14; AltName: Full=Protein SOLITARY ROOT && PF02309:AUX/IAA family	-
PGSC0003DMG400016292	3	D383	0.000549882	0.90055	0.0267965	1	-	ST4.03ch06	39586222	39589448	.	1281	-	- && Q7XBH4.2 RecName: Full=Myb-related protein Myb4; AltName: Full=OsMyb4; AltName: Full=Transcription factor RLTR1 && PF00249:Myb-like DNA-binding domain	Myb_DNA-binding
PGSC0003DMG400016292	6	D383	0.00064258	0.91257	0.0135706	1	-	ST4.03ch06	39586222	39589448	.	1281	-	- && Q7XBH4.2 RecName: Full=Myb-related protein Myb4; AltName: Full=OsMyb4; AltName: Full=Transcription factor RLTR1 && PF00249:Myb-like DNA-binding domain	Myb_DNA-binding
PGSC0003DMG400016292	6	Rookmaker	0.000236499	1.09671	0.00999683	1	-	ST4.03ch06	39586222	39589448	.	1281	-	- && Q7XBH4.2 RecName: Full=Myb-related protein Myb4; AltName: Full=OsMyb4; AltName: Full=Transcription factor RLTR1 && PF00249:Myb-like DNA-binding domain	Myb_DNA-binding
PGSC0003DMG400016292	3	Rookmaker	0.000636035	0.87642	0.035283	1	-	ST4.03ch06	39586222	39589448	.	1281	-	- && Q7XBH4.2 RecName: Full=Myb-related protein Myb4; AltName: Full=OsMyb4; AltName: Full=Transcription factor RLTR1 && PF00249:Myb-like DNA-binding domain	Myb_DNA-binding
PGSC0003DMG400016313	6	D383	0.000963283	1.18132	0.0169701	1	-	ST4.03ch06	40211384	40213357	.	711	-	- && O23320.1 RecName: Full=Calmodulin-like protein 8; Short=AtCaM-8 && PF13499:EF-hand domain pair	-
PGSC0003DMG400016314	6	Rookmaker	0.000103551	0.47137	0.00768394	1	-	ST4.03ch06	40168684	40173521	.	2057	-	- && - && -	-
PGSC0003DMG400016314	6	D383	0.00075644	0.3281	0.0148419	1	-	ST4.03ch06	40168684	40173521	.	2057	-	- && - && -	-
PGSC0003DMG400016405	6	Rookmaker	0.000197041	0.93853	0.00956651	1	-	ST4.03ch01	3711223	3713638	.	1824	-	- && O04523.1 RecName: Full=Protein ALTERED XYLOGLUCAN 4; AltName: Full=Protein trichome birefringence-like 27 && PF14416:PMR5 N terminal Domain|PF13839:GDSL/SGNH-like Acyl-Esterase family found in Pmr5 and Cas1p	-
PGSC0003DMG400016405	6	D383	0.000127809	1.01417	0.00593974	1	-	ST4.03ch01	3711223	3713638	.	1824	-	- && O04523.1 RecName: Full=Protein ALTERED XYLOGLUCAN 4; AltName: Full=Protein trichome birefringence-like 27 && PF14416:PMR5 N terminal Domain|PF13839:GDSL/SGNH-like Acyl-Esterase family found in Pmr5 and Cas1p	-
PGSC0003DMG400016406	6	D383	0.000126972	1.21664	0.00593822	1	-	ST4.03ch01	3705448	3708336	.	359	-	- && - && -	-
PGSC0003DMG400016429	6	D383	0.000329888	1.25908	0.00931196	1	-	ST4.03ch01	3617273	3617745	.	473	-	- && Q9CAL3.1 RecName: Full=Cysteine-rich receptor-like protein kinase 2; Short=Cysteine-rich RLK2; Flags: Precursor && -	-
PGSC0003DMG400016437	3	D383	0.000446632	0.37665	0.0250381	1	-	ST4.03ch02	36648396	36655649	.	1479	-	- && - && PF02485:Core-2/I-Branching enzyme	-
PGSC0003DMG400016446	6	Rookmaker	0.000129439	-0.6726	0.00830391	1	-	ST4.03ch02	36485288	36489309	.	2193	-	- && - && -	-
PGSC0003DMG400016446	6	D383	0.000813325	-0.48049	0.0153996	1	-	ST4.03ch02	36485288	36489309	.	2193	-	- && - && -	-
PGSC0003DMG400016457	6	Rookmaker	0.000156073	0.94783	0.00872324	1	-	ST4.03ch02	36276296	36280081	.	1845	-	- && Q9LVD9.1 RecName: Full=Protein DETOXIFICATION 40; Short=AtDTX40; AltName: Full=Multidrug and toxic compound extrusion protein 40; Short=MATE protein 40 && PF01554:MatE	MatE
PGSC0003DMG400016471	6	D383	0.000441591	0.87281	0.0108542	1	-	ST4.03ch02	36561571	36562815	.	1245	-	- && O65451.1 RecName: Full=Probable F-box protein At4g22030 && PF14476:Petal formation-expressed	-
PGSC0003DMG400016472	3	D383	0.000962276	-0.27049	0.036113	1	-	ST4.03ch02	36555049	36559738	.	1224	-	- && Q9ZS51.1 RecName: Full=Peroxisomal membrane protein PMP22; AltName: Full=22 kDa peroxisomal membrane protein && PF04117:Mpv17 / PMP22 family	Mpv17_PMP22
PGSC0003DMG400016493	6	D383	0.000604942	2.19456	0.0131093	1	-	ST4.03ch06	49054052	49054899	.	723	-	- && - && -	-
PGSC0003DMG400016493	3	D383	0.000671573	2.59341	0.0302172	1	-	ST4.03ch06	49054052	49054899	.	723	-	- && - && -	-
PGSC0003DMG400016505	6	Rookmaker	0.000230577	0.38685	0.00999683	1	-	ST4.03ch06	49315146	49320762	.	3047	-	- && F1R345.1 RecName: Full=ATP-dependent DNA helicase DDX11; AltName: Full=DEAD/H-box protein 11 && PF06733:DEAD_2|PF13307:Helicase C-terminal domain	-
PGSC0003DMG400016547	3	D383	8.91503e-05	0.86694	0.0113406	1	-	ST4.03ch06	49324409	49325537	.	1129	-	- && - && -	-
PGSC0003DMG400016552	6	Rookmaker	0.000481856	-0.81165	0.0145001	1	-	ST4.03ch04	54396441	54401501	.	1090	-	- && - && -	-
PGSC0003DMG400016603	6	Rookmaker	0.000944779	-0.44531	0.0196478	1	-	ST4.03ch09	60589637	60594504	.	2301	-	- && Q8L612.1 RecName: Full=MACPF domain-containing protein At1g14780 && PF01823:MAC/Perforin domain	-
PGSC0003DMG400016623	3	Rookmaker	6.7589e-06	2.52261	0.00710111	0.132407	-	ST4.03ch09	60489530	60491348	.	1658	-	- && Q8VWZ7.1 RecName: Full=Geraniol 8-hydroxylase; AltName: Full=Cytochrome P450 76B6; AltName: Full=Geraniol 10-hydroxylase; Short=CrG10H && PF00067:Cytochrome P450	p450
PGSC0003DMG400016623	3	D383	6.09335e-06	2.56765	0.00300342	0.119369	-	ST4.03ch09	60489530	60491348	.	1658	-	- && Q8VWZ7.1 RecName: Full=Geraniol 8-hydroxylase; AltName: Full=Cytochrome P450 76B6; AltName: Full=Geraniol 10-hydroxylase; Short=CrG10H && PF00067:Cytochrome P450	p450
PGSC0003DMG400016623	6	D383	9.23443e-05	2.42765	0.00497095	1	-	ST4.03ch09	60489530	60491348	.	1658	-	- && Q8VWZ7.1 RecName: Full=Geraniol 8-hydroxylase; AltName: Full=Cytochrome P450 76B6; AltName: Full=Geraniol 10-hydroxylase; Short=CrG10H && PF00067:Cytochrome P450	p450
PGSC0003DMG400016641	6	Rookmaker	0.000966781	0.55834	0.0198825	1	-	ST4.03ch06	34131149	34139247	.	3639	-	- && Q3EBC8.2 RecName: Full=Endoribonuclease Dicer homolog 2; AltName: Full=Dicer-like protein 2; Short=AtDCL2 && PF00271:Helicase conserved C-terminal domain|PF02170:PAZ domain|PF03368:Dicer dimerisation domain|PF00636:Ribonuclease III domain	Ribonuclease_3
PGSC0003DMG400016679	3	D383	1.27344e-05	1.36492	0.00419393	0.249467	-	ST4.03ch03	5625756	5630481	.	1768	-	- && - && PF00514:Armadillo/beta-catenin-like repeat	Arm
PGSC0003DMG400016686	6	Rookmaker	0.00084986	-0.32062	0.0186855	1	-	ST4.03ch03	5737292	5744373	.	3053	-	- && - && PF08243:SPT2 chromatin protein	-
PGSC0003DMG400016714	3	Rookmaker	0.000886061	1.12586	0.0408422	1	-	ST4.03ch02	36863752	36865469	.	1312	-	- && P31237.1 RecName: Full=1-aminocyclopropane-1-carboxylate oxidase; Short=ACC oxidase; AltName: Full=Ethylene-forming enzyme; Short=EFE && PF14226:non-haem dioxygenase in morphine synthesis N-terminal|PF03171:2OG-Fe(II) oxygenase superfamily	2OG-FeII_Oxy
PGSC0003DMG400016714	3	D383	0.000386319	1.3145	0.0232365	1	-	ST4.03ch02	36863752	36865469	.	1312	-	- && P31237.1 RecName: Full=1-aminocyclopropane-1-carboxylate oxidase; Short=ACC oxidase; AltName: Full=Ethylene-forming enzyme; Short=EFE && PF14226:non-haem dioxygenase in morphine synthesis N-terminal|PF03171:2OG-Fe(II) oxygenase superfamily	2OG-FeII_Oxy
PGSC0003DMG400016714	6	D383	0.000175393	1.33773	0.00706986	1	-	ST4.03ch02	36863752	36865469	.	1312	-	- && P31237.1 RecName: Full=1-aminocyclopropane-1-carboxylate oxidase; Short=ACC oxidase; AltName: Full=Ethylene-forming enzyme; Short=EFE && PF14226:non-haem dioxygenase in morphine synthesis N-terminal|PF03171:2OG-Fe(II) oxygenase superfamily	2OG-FeII_Oxy
PGSC0003DMG400016714	6	Rookmaker	0.000208466	1.29679	0.00967737	1	-	ST4.03ch02	36863752	36865469	.	1312	-	- && P31237.1 RecName: Full=1-aminocyclopropane-1-carboxylate oxidase; Short=ACC oxidase; AltName: Full=Ethylene-forming enzyme; Short=EFE && PF14226:non-haem dioxygenase in morphine synthesis N-terminal|PF03171:2OG-Fe(II) oxygenase superfamily	2OG-FeII_Oxy
PGSC0003DMG400016721	3	D383	0.000330643	-1.64975	0.0217455	1	-	ST4.03ch02	36955673	36959715	.	2266	-	- && P37272.1 RecName: Full=Bifunctional 15-cis-phytoene synthase, chromoplastic; AltName: Full=Geranylgeranyl pyrophosphate geranylgeranyltransferase; AltName: Full=Phytoene synthase; Flags: Precursor && PF00494:Squalene/phytoene synthase	-
PGSC0003DMG400016721	6	D383	0.000738006	-1.6096	0.0146036	1	-	ST4.03ch02	36955673	36959715	.	2266	-	- && P37272.1 RecName: Full=Bifunctional 15-cis-phytoene synthase, chromoplastic; AltName: Full=Geranylgeranyl pyrophosphate geranylgeranyltransferase; AltName: Full=Phytoene synthase; Flags: Precursor && PF00494:Squalene/phytoene synthase	-
PGSC0003DMG400016723	3	D383	4.47043e-06	3.24613	0.00282502	0.0875757	-	ST4.03ch02	36981395	36983557	.	2081	-	- && Q9C8D4.1 RecName: Full=Butyrate--CoA ligase AAE11, peroxisomal; AltName: Full=Acyl-activating enzyme 11; AltName: Full=Butyryl-CoA synthetase && -	-
PGSC0003DMG400016723	6	D383	1.74082e-05	3.09823	0.0023358	0.341026	-	ST4.03ch02	36981395	36983557	.	2081	-	- && Q9C8D4.1 RecName: Full=Butyrate--CoA ligase AAE11, peroxisomal; AltName: Full=Acyl-activating enzyme 11; AltName: Full=Butyryl-CoA synthetase && -	-
PGSC0003DMG400016733	3	D383	1.3766e-06	2.31159	0.00269676	0.0269676	-	ST4.03ch02	36961118	36964883	.	3677	-	- && Q9C8D4.1 RecName: Full=Butyrate--CoA ligase AAE11, peroxisomal; AltName: Full=Acyl-activating enzyme 11; AltName: Full=Butyryl-CoA synthetase && -	-
PGSC0003DMG400016733	6	D383	1.09489e-05	2.60158	0.00193509	0.21449	-	ST4.03ch02	36961118	36964883	.	3677	-	- && Q9C8D4.1 RecName: Full=Butyrate--CoA ligase AAE11, peroxisomal; AltName: Full=Acyl-activating enzyme 11; AltName: Full=Butyryl-CoA synthetase && -	-
PGSC0003DMG400016733	3	Rookmaker	0.000786486	0.75903	0.0388628	1	-	ST4.03ch02	36961118	36964883	.	3677	-	- && Q9C8D4.1 RecName: Full=Butyrate--CoA ligase AAE11, peroxisomal; AltName: Full=Acyl-activating enzyme 11; AltName: Full=Butyryl-CoA synthetase && -	-
PGSC0003DMG400016792	6	D383	2.89546e-05	1.04747	0.00290025	0.567221	-	ST4.03ch05	46323109	46323731	.	623	-	- && - && -	-
PGSC0003DMG400016797	6	D383	0.00014259	2.11394	0.00628787	1	-	ST4.03ch05	46442609	46446926	.	1959	-	- && Q8RXN0.1 RecName: Full=ABC transporter G family member 11; Short=ABC transporter ABCG.11; Short=AtABCG11; AltName: Full=Protein CUTICULAR DEFECT AND ORGAN FUSION 1; AltName: Full=Protein DESPERADO; AltName: Full=Protein PERMEABLE LEAVES 1; AltName: Full=White-brown complex homolog protein 11; Short=AtWBC11 && PF00005:ABC transporter|PF01061:ABC-2 type transporter	ABC2_membrane
PGSC0003DMG400016825	6	D383	0.00043756	-1.06243	0.0107957	1	-	ST4.03ch10	48060990	48065560	.	1629	-	- && Q8W486.1 RecName: Full=Uncharacterized protein At1g04910 && PF10250:GDP-fucose protein O-fucosyltransferase	-
PGSC0003DMG400016825	6	Rookmaker	0.000241031	-1.18473	0.0100678	1	-	ST4.03ch10	48060990	48065560	.	1629	-	- && Q8W486.1 RecName: Full=Uncharacterized protein At1g04910 && PF10250:GDP-fucose protein O-fucosyltransferase	-
PGSC0003DMG400016828	6	Rookmaker	0.000791492	1.32517	0.0181288	1	-	ST4.03ch10	48101646	48103064	.	1419	-	- && Q9SII5.1 RecName: Full=Protein EXORDIUM-like 5; Flags: Precursor && PF04674:Phosphate-induced protein 1 conserved region	-
PGSC0003DMG400016828	3	Rookmaker	0.000188972	1.57973	0.0235456	1	-	ST4.03ch10	48101646	48103064	.	1419	-	- && Q9SII5.1 RecName: Full=Protein EXORDIUM-like 5; Flags: Precursor && PF04674:Phosphate-induced protein 1 conserved region	-
PGSC0003DMG400016878	6	D383	0.000281677	2.04822	0.00863545	1	-	ST4.03ch04	69233457	69234955	.	1392	-	- && O64823.1 RecName: Full=Calcium uniporter protein 2, mitochondrial; Flags: Precursor && PF04678:Mitochondrial calcium uniporter	-
PGSC0003DMG400016887	3	D383	0.000166528	1.85624	0.0146932	1	-	ST4.03ch04	69089200	69091235	.	2036	-	- && K4BV52.1 RecName: Full=Allene oxide synthase 1, chloroplastic; Short=LeAOS1; AltName: Full=Cytochrome P450 74A; Flags: Precursor && PF00067:Cytochrome P450	p450
PGSC0003DMG400016887	6	D383	0.000169651	1.19961	0.00692701	1	-	ST4.03ch04	69089200	69091235	.	2036	-	- && K4BV52.1 RecName: Full=Allene oxide synthase 1, chloroplastic; Short=LeAOS1; AltName: Full=Cytochrome P450 74A; Flags: Precursor && PF00067:Cytochrome P450	p450
PGSC0003DMG400016928	6	D383	0.000126397	1.68705	0.00593794	1	-	ST4.03ch04	49123437	49124181	.	745	-	- && - && PF14009:Domain of unknown function (DUF4228)	-
PGSC0003DMG400016952	6	Rookmaker	0.000433538	-0.66122	0.0136324	1	-	ST4.03ch12	54993568	54998763	.	2005	-	- && Q9LZM3.2 RecName: Full=Phosphopantothenate--cysteine ligase 2; AltName: Full=Phosphopantothenoylcysteine synthetase 2; Short=PPC synthetase 2 && PF00226:DnaJ domain	DnaJ
PGSC0003DMG400016953	6	D383	0.000817385	1.02598	0.0153996	1	-	ST4.03ch12	54971350	54975297	.	1323	-	- && Q84J37.1 RecName: Full=Laccase-15; AltName: Full=Benzenediol:oxygen oxidoreductase 15; AltName: Full=Diphenol oxidase 15; AltName: Full=Protein TRANSPARENT TESTA 10; AltName: Full=Urishiol oxidase 15; Flags: Precursor && PF07732:Multicopper oxidase|PF07731:Multicopper oxidase	-
PGSC0003DMG400016995	6	D383	0.000694411	-0.55238	0.0142585	1	-	ST4.03ch05	9700063	9702337	.	1234	-	- && Q9LX66.1 RecName: Full=Receptor-like protein kinase HERK 1; AltName: Full=Protein HERCULES RECEPTOR KINASE 1; Flags: Precursor && PF07714:Protein tyrosine kinase	Pkinase_Tyr
PGSC0003DMG400016995	3	Rookmaker	5.64996e-05	-0.68775	0.0131475	1	-	ST4.03ch05	9700063	9702337	.	1234	-	- && Q9LX66.1 RecName: Full=Receptor-like protein kinase HERK 1; AltName: Full=Protein HERCULES RECEPTOR KINASE 1; Flags: Precursor && PF07714:Protein tyrosine kinase	Pkinase_Tyr
PGSC0003DMG400016995	6	Rookmaker	0.000447768	-0.59941	0.0139053	1	-	ST4.03ch05	9700063	9702337	.	1234	-	- && Q9LX66.1 RecName: Full=Receptor-like protein kinase HERK 1; AltName: Full=Protein HERCULES RECEPTOR KINASE 1; Flags: Precursor && PF07714:Protein tyrosine kinase	Pkinase_Tyr
PGSC0003DMG400017084	6	D383	0.000455202	1.6269	0.0109711	1	-	ST4.03ch06	37724604	37725164	.	561	-	- && - && PF13499:EF-hand domain pair	-
PGSC0003DMG400017096	3	D383	0.000662022	2.28441	0.0298825	1	-	ST4.03ch09	31697234	31702615	.	1231	-	- && Q9SV68.1 RecName: Full=Putative quinone-oxidoreductase homolog, chloroplastic && PF08240:Alcohol dehydrogenase GroES-like domain|PF13602:Zinc-binding dehydrogenase	ADH_N
PGSC0003DMG400017096	6	D383	5.61955e-05	1.59218	0.00390173	1	-	ST4.03ch09	31697234	31702615	.	1231	-	- && Q9SV68.1 RecName: Full=Putative quinone-oxidoreductase homolog, chloroplastic && PF08240:Alcohol dehydrogenase GroES-like domain|PF13602:Zinc-binding dehydrogenase	ADH_N
PGSC0003DMG400017167	6	D383	0.000585877	1.11859	0.0128161	1	-	ST4.03ch09	56539361	56542313	.	1584	-	- && P93749.1 RecName: Full=Probable protein kinase At2g41970 && PF07714:Protein tyrosine kinase	Pkinase_Tyr
PGSC0003DMG400017171	3	Rookmaker	0.00095925	0.53472	0.0417084	1	-	ST4.03ch09	56403395	56406923	.	930	-	- && Q8SAG3.1 RecName: Full=Actin-depolymerizing factor; Short=ADF && PF00241:Cofilin/tropomyosin-type actin-binding protein	Cofilin_ADF
PGSC0003DMG400017171	6	D383	0.00055288	1.06771	0.012266	1	-	ST4.03ch09	56403395	56406923	.	930	-	- && Q8SAG3.1 RecName: Full=Actin-depolymerizing factor; Short=ADF && PF00241:Cofilin/tropomyosin-type actin-binding protein	Cofilin_ADF
PGSC0003DMG400017223	6	Rookmaker	8.69431e-06	1.82604	0.00426635	0.170322	-	ST4.03ch09	56436850	56439237	.	1387	-	- && Q7XBH4.2 RecName: Full=Myb-related protein Myb4; AltName: Full=OsMyb4; AltName: Full=Transcription factor RLTR1 && PF00249:Myb-like DNA-binding domain	Myb_DNA-binding
PGSC0003DMG400017223	3	D383	0.000363282	1.89775	0.0223094	1	-	ST4.03ch09	56436850	56439237	.	1387	-	- && Q7XBH4.2 RecName: Full=Myb-related protein Myb4; AltName: Full=OsMyb4; AltName: Full=Transcription factor RLTR1 && PF00249:Myb-like DNA-binding domain	Myb_DNA-binding
PGSC0003DMG400017223	6	D383	2.66934e-06	2.23302	0.00095077	0.0522924	-	ST4.03ch09	56436850	56439237	.	1387	-	- && Q7XBH4.2 RecName: Full=Myb-related protein Myb4; AltName: Full=OsMyb4; AltName: Full=Transcription factor RLTR1 && PF00249:Myb-like DNA-binding domain	Myb_DNA-binding
PGSC0003DMG400017243	6	D383	0.00019647	-0.76976	0.00741652	1	-	ST4.03ch09	56089664	56095288	.	1191	-	- && O04847.2 RecName: Full=Deacetoxyvindoline 4-hydroxylase && PF14226:non-haem dioxygenase in morphine synthesis N-terminal	-
PGSC0003DMG400017243	6	Rookmaker	0.000109491	-0.85456	0.00788219	1	-	ST4.03ch09	56089664	56095288	.	1191	-	- && O04847.2 RecName: Full=Deacetoxyvindoline 4-hydroxylase && PF14226:non-haem dioxygenase in morphine synthesis N-terminal	-
PGSC0003DMG400017252	3	Rookmaker	0.000553803	1.02394	0.0329107	1	-	ST4.03ch09	55948233	55949381	.	1149	-	- && Q8GWQ2.1 RecName: Full=AT-hook motif nuclear-localized protein 20 && PF03479:Domain of unknown function (DUF296)	-
PGSC0003DMG400017278	6	D383	6.02961e-06	1.84481	0.00142313	0.11812	-	ST4.03ch07	50526968	50529430	.	2463	-	- && Q8RWZ5.1 RecName: Full=G-type lectin S-receptor-like serine/threonine-protein kinase SD2-5; AltName: Full=S-domain-2 (SD2) receptor kinase 5; Short=SD2-5; Flags: Precursor && PF00069:Protein kinase domain	Pkinase
PGSC0003DMG400017278	3	Rookmaker	3.70271e-05	1.16026	0.0111518	0.725361	-	ST4.03ch07	50526968	50529430	.	2463	-	- && Q8RWZ5.1 RecName: Full=G-type lectin S-receptor-like serine/threonine-protein kinase SD2-5; AltName: Full=S-domain-2 (SD2) receptor kinase 5; Short=SD2-5; Flags: Precursor && PF00069:Protein kinase domain	Pkinase
PGSC0003DMG400017278	3	D383	3.75844e-06	1.71895	0.00275969	0.0736279	-	ST4.03ch07	50526968	50529430	.	2463	-	- && Q8RWZ5.1 RecName: Full=G-type lectin S-receptor-like serine/threonine-protein kinase SD2-5; AltName: Full=S-domain-2 (SD2) receptor kinase 5; Short=SD2-5; Flags: Precursor && PF00069:Protein kinase domain	Pkinase
PGSC0003DMG400017278	6	Rookmaker	0.000111671	1.11162	0.00795393	1	-	ST4.03ch07	50526968	50529430	.	2463	-	- && Q8RWZ5.1 RecName: Full=G-type lectin S-receptor-like serine/threonine-protein kinase SD2-5; AltName: Full=S-domain-2 (SD2) receptor kinase 5; Short=SD2-5; Flags: Precursor && PF00069:Protein kinase domain	Pkinase
PGSC0003DMG400017294	6	D383	0.000403282	-0.77142	0.0103407	1	-	ST4.03ch07	50994483	51002546	.	3708	-	- && - && -	-
PGSC0003DMG400017294	6	Rookmaker	0.000753966	-0.68661	0.0177954	1	-	ST4.03ch07	50994483	51002546	.	3708	-	- && - && -	-
PGSC0003DMG400017299	6	D383	0.000702833	1.29354	0.0143298	1	-	ST4.03ch07	51084611	51085893	.	1099	-	- && Q38911.1 RecName: Full=Xyloglucan endotransglucosylase/hydrolase protein 15; Short=At-XTH15; Short=XTH-15; Flags: Precursor && PF06955:Xyloglucan endo-transglycosylase (XET) C-terminus|PF00722:Glycosyl hydrolases family 16	-
PGSC0003DMG400017301	6	D383	0.00083848	-0.85725	0.0156288	1	-	ST4.03ch07	51152717	51156534	.	1796	-	- && Q9SHJ5.1 RecName: Full=Glycerol-3-phosphate acyltransferase 1; Short=AtGPAT1 && PF01553:Acyltransferase	Acyltransferase
PGSC0003DMG400017301	3	D383	0.000357929	-0.77191	0.0223094	1	-	ST4.03ch07	51152717	51156534	.	1796	-	- && Q9SHJ5.1 RecName: Full=Glycerol-3-phosphate acyltransferase 1; Short=AtGPAT1 && PF01553:Acyltransferase	Acyltransferase
PGSC0003DMG400017307	6	D383	4.03679e-05	3.7162	0.00341863	0.790808	-	ST4.03ch07	51299264	51300184	.	729	-	- && - && -	-
PGSC0003DMG400017330	6	D383	0.000139913	1.50525	0.00622929	1	-	ST4.03ch07	50748549	50751266	.	2718	-	- && Q8RWZ5.1 RecName: Full=G-type lectin S-receptor-like serine/threonine-protein kinase SD2-5; AltName: Full=S-domain-2 (SD2) receptor kinase 5; Short=SD2-5; Flags: Precursor && PF01453:D-mannose binding lectin|PF00069:Protein kinase domain	Pkinase
PGSC0003DMG400017341	6	D383	0.000922042	0.61238	0.0165108	1	-	ST4.03ch07	51038422	51045598	.	2508	-	- && Q8L4B0.1 RecName: Full=Probable galacturonosyltransferase 15 && PF01501:Glycosyl transferase family 8	Glyco_transf_8
PGSC0003DMG400017341	6	Rookmaker	0.000171568	0.83473	0.00890566	1	-	ST4.03ch07	51038422	51045598	.	2508	-	- && Q8L4B0.1 RecName: Full=Probable galacturonosyltransferase 15 && PF01501:Glycosyl transferase family 8	Glyco_transf_8
PGSC0003DMG400017347	3	D383	0.000466868	1.21001	0.0255474	1	-	ST4.03ch07	51165988	51168799	.	1452	-	- && O65399.3 RecName: Full=Glucan endo-1,3-beta-glucosidase 1; AltName: Full=(1->3)-beta-glucan endohydrolase 1; Short=(1->3)-beta-glucanase 1; AltName: Full=Beta-1,3-endoglucanase 1; Short=Beta-1,3-glucanase 1; Flags: Precursor && -	-
PGSC0003DMG400017347	3	Rookmaker	0.00047668	1.20536	0.0312313	1	-	ST4.03ch07	51165988	51168799	.	1452	-	- && O65399.3 RecName: Full=Glucan endo-1,3-beta-glucosidase 1; AltName: Full=(1->3)-beta-glucan endohydrolase 1; Short=(1->3)-beta-glucanase 1; AltName: Full=Beta-1,3-endoglucanase 1; Short=Beta-1,3-glucanase 1; Flags: Precursor && -	-
PGSC0003DMG400017349	6	D383	7.87931e-06	2.18017	0.00162089	0.154356	-	ST4.03ch07	51186199	51189321	.	1665	-	- && Q8VWJ2.1 RecName: Full=Probable WRKY transcription factor 28; AltName: Full=WRKY DNA-binding protein 28 && PF03106:WRKY DNA -binding domain	WRKY
PGSC0003DMG400017349	3	D383	0.000231028	1.89308	0.0185932	1	-	ST4.03ch07	51186199	51189321	.	1665	-	- && Q8VWJ2.1 RecName: Full=Probable WRKY transcription factor 28; AltName: Full=WRKY DNA-binding protein 28 && PF03106:WRKY DNA -binding domain	WRKY
PGSC0003DMG400017349	6	Rookmaker	5.75476e-05	1.54578	0.00659273	1	-	ST4.03ch07	51186199	51189321	.	1665	-	- && Q8VWJ2.1 RecName: Full=Probable WRKY transcription factor 28; AltName: Full=WRKY DNA-binding protein 28 && PF03106:WRKY DNA -binding domain	WRKY
PGSC0003DMG400017349	3	Rookmaker	0.000293883	1.81219	0.0271671	1	-	ST4.03ch07	51186199	51189321	.	1665	-	- && Q8VWJ2.1 RecName: Full=Probable WRKY transcription factor 28; AltName: Full=WRKY DNA-binding protein 28 && PF03106:WRKY DNA -binding domain	WRKY
PGSC0003DMG400017373	3	D383	0.000311516	1.51312	0.0214676	1	-	ST4.03ch07	43632720	43633718	.	999	-	- && - && -	-
PGSC0003DMG400017373	6	D383	5.449e-05	2.13116	0.00383978	1	-	ST4.03ch07	43632720	43633718	.	999	-	- && - && -	-
PGSC0003DMG400017374	6	Rookmaker	0.000613811	0.29137	0.0161873	1	-	ST4.03ch07	43604914	43613440	.	3435	-	- && Q9FIB2.1 RecName: Full=Putative pentatricopeptide repeat-containing protein At5g09950 && PF13041:PPR repeat family|PF14432:DYW family of nucleic acid deaminases|PF01535:PPR repeat	PPR
PGSC0003DMG400017399	6	D383	0.000254439	3.72216	0.00822598	1	-	ST4.03ch07	43479119	43484318	.	834	-	- && Q94B74.1 RecName: Full=Nudix hydrolase 2; Short=AtNUDT2; AltName: Full=ADP-ribose pyrophosphatase; AltName: Full=NADH pyrophosphatase && PF00293:NUDIX domain	NUDIX
PGSC0003DMG400017400	3	D383	2.77763e-05	4.64846	0.00591453	0.544137	-	ST4.03ch07	43459160	43462088	.	840	-	- && Q94B74.1 RecName: Full=Nudix hydrolase 2; Short=AtNUDT2; AltName: Full=ADP-ribose pyrophosphatase; AltName: Full=NADH pyrophosphatase && PF00293:NUDIX domain	NUDIX
PGSC0003DMG400017400	6	D383	0.00013534	5.3885	0.00618851	1	-	ST4.03ch07	43459160	43462088	.	840	-	- && Q94B74.1 RecName: Full=Nudix hydrolase 2; Short=AtNUDT2; AltName: Full=ADP-ribose pyrophosphatase; AltName: Full=NADH pyrophosphatase && PF00293:NUDIX domain	NUDIX
PGSC0003DMG400017495	6	Rookmaker	0.000266114	2.21994	0.010771	1	-	ST4.03ch09	30829325	30830675	.	1351	-	- && - && -	-
PGSC0003DMG400017495	6	D383	0.000308379	2.16118	0.00903364	1	-	ST4.03ch09	30829325	30830675	.	1351	-	- && - && -	-
PGSC0003DMG400017505	6	D383	6.16376e-07	2.70194	0.000464416	0.0120748	-	ST4.03ch08	49864654	49866761	.	1620	-	- && Q9FFI5.1 RecName: Full=NAC domain-containing protein 86; AltName: Full=NAM-like protein; AltName: Full=No apical meristem-like protein && PF02365:No apical meristem (NAM) protein	NAM
PGSC0003DMG400017505	3	D383	1.74285e-06	2.98422	0.00275565	0.0341425	-	ST4.03ch08	49864654	49866761	.	1620	-	- && Q9FFI5.1 RecName: Full=NAC domain-containing protein 86; AltName: Full=NAM-like protein; AltName: Full=No apical meristem-like protein && PF02365:No apical meristem (NAM) protein	NAM
PGSC0003DMG400017505	3	Rookmaker	4.02889e-06	2.58865	0.00597958	0.0789259	-	ST4.03ch08	49864654	49866761	.	1620	-	- && Q9FFI5.1 RecName: Full=NAC domain-containing protein 86; AltName: Full=NAM-like protein; AltName: Full=No apical meristem-like protein && PF02365:No apical meristem (NAM) protein	NAM
PGSC0003DMG400017505	6	Rookmaker	4.19749e-06	1.95278	0.00323271	0.0822289	-	ST4.03ch08	49864654	49866761	.	1620	-	- && Q9FFI5.1 RecName: Full=NAC domain-containing protein 86; AltName: Full=NAM-like protein; AltName: Full=No apical meristem-like protein && PF02365:No apical meristem (NAM) protein	NAM
PGSC0003DMG400017518	6	Rookmaker	0.000399523	-0.90605	0.0131657	1	-	ST4.03ch08	49492043	49494006	.	1206	-	- && - && PF04640:PLATZ transcription factor	-
PGSC0003DMG400017523	6	Rookmaker	7.51424e-05	-1.24143	0.00680627	1	-	ST4.03ch08	49348024	49349523	.	1311	-	- && - && -	-
PGSC0003DMG400017528	6	Rookmaker	0.000812462	-1.02746	0.0183155	1	-	ST4.03ch08	49248411	49251873	.	1389	-	- && Q8L586.1 RecName: Full=Uncharacterized membrane protein At4g09580 && PF09335:SNARE associated Golgi protein	-
PGSC0003DMG400017539	6	Rookmaker	0.000703252	2.69676	0.0172492	1	-	ST4.03ch08	49460209	49462672	.	1359	-	- && Q9FIQ5.1 RecName: Full=Protein TORNADO 2; AltName: Full=Protein EKEKO; AltName: Full=TETRASPANIN-1 && PF00335:Tetraspanin family	Tetraspannin
PGSC0003DMG400017545	3	Rookmaker	0.000144464	-0.26481	0.0207898	1	-	ST4.03ch08	49242162	49247048	.	2091	-	- && Q8C5L7.1 RecName: Full=RNA-binding protein 34; AltName: Full=RNA-binding motif protein 34 && PF00076:RNA recognition motif. (a.k.a. RRM, RBD, or RNP domain)|PF14259:RNA recognition motif (a.k.a. RRM, RBD, or RNP domain)	RRM_1
PGSC0003DMG400017545	3	D383	4.63366e-05	-0.32368	0.00796258	0.907734	-	ST4.03ch08	49242162	49247048	.	2091	-	- && Q8C5L7.1 RecName: Full=RNA-binding protein 34; AltName: Full=RNA-binding motif protein 34 && PF00076:RNA recognition motif. (a.k.a. RRM, RBD, or RNP domain)|PF14259:RNA recognition motif (a.k.a. RRM, RBD, or RNP domain)	RRM_1
PGSC0003DMG400017560	6	Rookmaker	0.000296492	-0.9726	0.0112346	1	-	ST4.03ch06	43372973	43375227	.	1661	-	- && - && PF02493:MORN repeat	MORN
PGSC0003DMG400017610	6	D383	0.000678655	1.26596	0.0139946	1	-	ST4.03ch10	52265066	52269176	.	1229	-	- && Q9ZUT3.1 RecName: Full=Protein ALUMINUM SENSITIVE 3; AltName: Full=ABC transporter I family member 16; Short=ABC transporter ABCI.16; Short=AtABCI16; AltName: Full=ybbM homolog protein && PF03649:Uncharacterised protein family (UPF0014)	-
PGSC0003DMG400017628	3	D383	0.000801583	1.09162	0.0327146	1	-	ST4.03ch05	5893911	5894694	.	784	-	- && Q8VWV6.1 RecName: Full=Probable WRKY transcription factor 61; AltName: Full=WRKY DNA-binding protein 61 && -	-
PGSC0003DMG400017643	6	Rookmaker	0.000485883	-0.78533	0.0145503	1	-	ST4.03ch05	5940946	5945674	.	1518	-	- && - && PF07063:Domain of unknown function (DUF1338)	-
PGSC0003DMG400017655	3	D383	3.43323e-06	1.05871	0.00275969	0.067257	-	ST4.03ch09	43863467	43866473	.	2413	-	- && Q9FKB6.1 RecName: Full=BTB/POZ domain-containing protein At5g48800 && PF00651:BTB/POZ domain|PF03000:NPH3 family	BTB
PGSC0003DMG400017655	6	Rookmaker	1.06545e-05	2.30335	0.00452945	0.208722	-	ST4.03ch09	43863467	43866473	.	2413	-	- && Q9FKB6.1 RecName: Full=BTB/POZ domain-containing protein At5g48800 && PF00651:BTB/POZ domain|PF03000:NPH3 family	BTB
PGSC0003DMG400017655	6	D383	4.79568e-05	1.77552	0.00362488	0.939474	-	ST4.03ch09	43863467	43866473	.	2413	-	- && Q9FKB6.1 RecName: Full=BTB/POZ domain-containing protein At5g48800 && PF00651:BTB/POZ domain|PF03000:NPH3 family	BTB
PGSC0003DMG400017655	3	Rookmaker	2.41931e-07	1.65687	0.00268493	0.00473943	-	ST4.03ch09	43863467	43866473	.	2413	-	- && Q9FKB6.1 RecName: Full=BTB/POZ domain-containing protein At5g48800 && PF00651:BTB/POZ domain|PF03000:NPH3 family	BTB
PGSC0003DMG400017696	6	D383	0.000826001	-0.65028	0.0154791	1	-	ST4.03ch10	28422043	28427485	.	2106	-	- && Q9LIN3.1 RecName: Full=Glycine-rich RNA-binding protein RZ1A; Short=AtRZ-1a && PF00076:RNA recognition motif. (a.k.a. RRM, RBD, or RNP domain)|PF00098:Zinc knuckle	RRM_1
PGSC0003DMG400017724	6	D383	0.000232656	0.78483	0.00795417	1	-	ST4.03ch04	62976866	62978850	.	1890	-	- && Q9LIE6.1 RecName: Full=VQ motif-containing protein 22; Short=AtVQ22 && PF05678:VQ motif	-
PGSC0003DMG400017728	6	D383	0.000159813	2.19967	0.00670393	1	-	ST4.03ch02	37321840	37323602	.	1763	-	- && P93604.1 RecName: Full=Rust resistance kinase Lr10; AltName: Full=Probable receptor-like serine/threonine-protein kinase LRK10; Flags: Precursor && PF00069:Protein kinase domain	Pkinase
PGSC0003DMG400017728	3	D383	0.000614092	1.7231	0.028643	1	-	ST4.03ch02	37321840	37323602	.	1763	-	- && P93604.1 RecName: Full=Rust resistance kinase Lr10; AltName: Full=Probable receptor-like serine/threonine-protein kinase LRK10; Flags: Precursor && PF00069:Protein kinase domain	Pkinase
PGSC0003DMG400017766	3	D383	0.000724522	0.78368	0.0307602	1	-	ST4.03ch12	55580154	55582305	.	1023	-	- && Q9SK91.2 RecName: Full=Transcription factor bHLH94; AltName: Full=Basic helix-loop-helix protein 94; Short=AtbHLH94; Short=bHLH 94; AltName: Full=Transcription factor EN 16; AltName: Full=bHLH transcription factor bHLH094 && PF00010:Helix-loop-helix DNA-binding domain	HLH
PGSC0003DMG400017776	6	D383	6.31223e-05	0.99581	0.00416352	1	-	ST4.03ch03	4468682	4469989	.	865	-	- && O23208.3 RecName: Full=Homeobox-leucine zipper protein ATHB-40; AltName: Full=HD-ZIP protein ATHB-40; AltName: Full=Homeodomain transcription factor ATHB-40 && PF00046:Homeobox domain	Homeobox
PGSC0003DMG400017783	6	D383	6.60169e-05	0.63601	0.00428236	1	-	ST4.03ch03	4321570	4324973	.	2139	-	- && O23225.3 RecName: Full=U-box domain-containing protein 5; AltName: Full=Plant U-box protein 5 && PF04564:U-box domain	U-box
PGSC0003DMG400017842	6	D383	6.64237e-06	-1.75963	0.00149999	0.130124	-	ST4.03ch08	4211116	4214832	.	1581	-	- && Q500U8.1 RecName: Full=Tetraketide alpha-pyrone reductase 1; AltName: Full=Protein DIHYDROFLAVONOL 4-REDUCTASE-LIKE 1 && PF01073:3-beta hydroxysteroid dehydrogenase/isomerase family	-
PGSC0003DMG400017842	6	Rookmaker	1.98476e-05	-1.45818	0.00474164	0.388814	-	ST4.03ch08	4211116	4214832	.	1581	-	- && Q500U8.1 RecName: Full=Tetraketide alpha-pyrone reductase 1; AltName: Full=Protein DIHYDROFLAVONOL 4-REDUCTASE-LIKE 1 && PF01073:3-beta hydroxysteroid dehydrogenase/isomerase family	-
PGSC0003DMG400017843	6	D383	1.07753e-07	1.43147	0.00026386	0.00211088	-	ST4.03ch08	4234972	4236058	.	1087	-	- && - && -	-
PGSC0003DMG400017843	6	Rookmaker	1.3266e-06	0.93822	0.00216568	0.0259882	-	ST4.03ch08	4234972	4236058	.	1087	-	- && - && -	-
PGSC0003DMG400017843	3	D383	0.000508303	1.50764	0.0258613	1	-	ST4.03ch08	4234972	4236058	.	1087	-	- && - && -	-
PGSC0003DMG400017854	6	Rookmaker	0.00060126	0.40241	0.0160438	1	-	ST4.03ch03	18622932	18628480	.	2083	-	- && Q9LFQ0.1 RecName: Full=Beta-glucuronosyltransferase GlcAT14B; AltName: Full=GT14 family glucuronic acid transferase 2; Short=AtGlcAT14B && PF02485:Core-2/I-Branching enzyme	-
PGSC0003DMG400017862	6	Rookmaker	0.000127872	-0.74112	0.00830391	1	-	ST4.03ch02	15282512	15293961	.	2902	-	- && O64769.1 RecName: Full=Potassium transporter 11; Short=AtPOT11 && PF02705:K+ potassium transporter	K_trans
PGSC0003DMG400017881	6	Rookmaker	0.000376228	0.47114	0.0126638	1	-	ST4.03ch08	12697234	12701582	.	2125	-	- && Q8GWR1.1 RecName: Full=Aladin && -	-
PGSC0003DMG400017886	6	D383	0.000143208	-1.87264	0.00629025	1	-	ST4.03ch08	12691786	12693575	.	588	-	- && Q3HRP0.1 RecName: Full=Calcineurin B-like protein 7 && PF13499:EF-hand domain pair	-
PGSC0003DMG400017886	6	Rookmaker	0.000678715	-1.40933	0.0169894	1	-	ST4.03ch08	12691786	12693575	.	588	-	- && Q3HRP0.1 RecName: Full=Calcineurin B-like protein 7 && PF13499:EF-hand domain pair	-
PGSC0003DMG400017919	6	D383	1.67131e-05	6.72078	0.00233552	0.32741	-	ST4.03ch09	60252397	60253006	.	342	-	- && - && PF03058:Sar8.2 family	-
PGSC0003DMG400017919	3	D383	1.86045e-05	6.13351	0.00456503	0.364462	-	ST4.03ch09	60252397	60253006	.	342	-	- && - && PF03058:Sar8.2 family	-
PGSC0003DMG400017946	6	D383	0.000425423	0.46394	0.0106166	1	-	ST4.03ch02	7282508	7287663	.	4403	-	- && O81832.4 RecName: Full=G-type lectin S-receptor-like serine/threonine-protein kinase At4g27290; Flags: Precursor && PF01453:D-mannose binding lectin|PF07714:Protein tyrosine kinase|PF08276:PAN-like domain|PF00954:S-locus glycoprotein domain	B_lectin
PGSC0003DMG400017969	6	D383	6.44246e-05	0.66677	0.00422099	1	-	ST4.03ch05	10959337	10962640	.	3304	-	- && Q9C9H7.2 RecName: Full=Receptor-like protein 12; Short=AtRLP12; Flags: Precursor && -	-
PGSC0003DMG400017976	6	Rookmaker	0.000101615	1.92315	0.00759378	1	-	ST4.03ch02	12948316	12950126	.	1811	-	- && Q9SVG3.1 RecName: Full=Berberine bridge enzyme-like 21; Short=AtBBE-like 21; Flags: Precursor && PF08031:Berberine and berberine like|PF01565:FAD binding domain	FAD_binding_4
PGSC0003DMG400017976	6	D383	1.26319e-05	2.76531	0.00202836	0.24746	-	ST4.03ch02	12948316	12950126	.	1811	-	- && Q9SVG3.1 RecName: Full=Berberine bridge enzyme-like 21; Short=AtBBE-like 21; Flags: Precursor && PF08031:Berberine and berberine like|PF01565:FAD binding domain	FAD_binding_4
PGSC0003DMG400017976	3	D383	0.000458779	2.09009	0.0253496	1	-	ST4.03ch02	12948316	12950126	.	1811	-	- && Q9SVG3.1 RecName: Full=Berberine bridge enzyme-like 21; Short=AtBBE-like 21; Flags: Precursor && PF08031:Berberine and berberine like|PF01565:FAD binding domain	FAD_binding_4
PGSC0003DMG400017986	6	Rookmaker	0.000860891	-0.53846	0.0187525	1	-	ST4.03ch05	44719112	44727127	.	2017	-	- && Q9M367.2 RecName: Full=Beclin-1-like protein; AltName: Full=Autophagy protein 6 && PF04111:Autophagy protein Apg6	-
PGSC0003DMG400018004	6	D383	3.17208e-05	-1.29524	0.00301655	0.62141	-	ST4.03ch07	37156980	37160239	.	2135	-	- && Q0JLP9.1 RecName: Full=Probable protein phosphatase 2C 6; Short=OsPP2C06 && PF00481:Protein phosphatase 2C	PP2C
PGSC0003DMG400018004	6	Rookmaker	1.83142e-05	-1.42444	0.00470354	0.358774	-	ST4.03ch07	37156980	37160239	.	2135	-	- && Q0JLP9.1 RecName: Full=Probable protein phosphatase 2C 6; Short=OsPP2C06 && PF00481:Protein phosphatase 2C	PP2C
PGSC0003DMG400018082	6	Rookmaker	6.69188e-05	-0.49578	0.00667735	1	-	ST4.03ch03	53032298	53037916	.	1061	-	- && P42745.1 RecName: Full=Ubiquitin-conjugating enzyme E2 2; AltName: Full=E2 ubiquitin-conjugating enzyme 2; AltName: Full=Ubiquitin carrier protein 2; AltName: Full=Ubiquitin-conjugating enzyme E2-17 kDa 2; AltName: Full=Ubiquitin-protein ligase 2 && PF00179:Ubiquitin-conjugating enzyme	UQ_con
PGSC0003DMG400018102	6	D383	9.38204e-05	1.04265	0.0049875	1	-	ST4.03ch03	52584257	52585523	.	1267	-	- && - && PF07816:Protein of unknown function (DUF1645)	-
PGSC0003DMG400018117	6	Rookmaker	0.000362983	-0.42416	0.0124315	1	-	ST4.03ch03	52180061	52184884	.	2208	-	- && Q8VYG9.1 RecName: Full=Plant intracellular Ras-group-related LRR protein 9 && PF13855:Leucine rich repeat	-
PGSC0003DMG400018131	3	D383	0.000244507	1.72666	0.0192622	1	-	ST4.03ch03	51909751	51911623	.	1873	-	- && O04164.1 RecName: Full=Cytochrome P450 71A6, partial [Nepeta racemosa] && PF00067:Cytochrome P450	p450
PGSC0003DMG400018131	6	D383	0.000358623	1.45715	0.00975686	1	-	ST4.03ch03	51909751	51911623	.	1873	-	- && O04164.1 RecName: Full=Cytochrome P450 71A6, partial [Nepeta racemosa] && PF00067:Cytochrome P450	p450
PGSC0003DMG400018148	6	D383	0.000874936	0.26585	0.0160047	1	-	ST4.03ch03	52795727	52815228	.	3535	-	- && Q8L5Y9.2 RecName: Full=Pantothenate kinase 2; Short=AtPANK2; AltName: Full=Pantothenic acid kinase 2 && PF03630:Fumble|PF01937:Protein of unknown function DUF89	Fumble
PGSC0003DMG400018160	3	Rookmaker	0.000202165	1.19263	0.0238734	1	-	ST4.03ch03	52611505	52613549	.	2045	-	- && Q9FJ57.1 RecName: Full=Protein TORNADO 1; AltName: Full=Protein LOPPED 1 && -	-
PGSC0003DMG400018160	3	D383	0.000500839	1.01052	0.0258613	1	-	ST4.03ch03	52611505	52613549	.	2045	-	- && Q9FJ57.1 RecName: Full=Protein TORNADO 1; AltName: Full=Protein LOPPED 1 && -	-
PGSC0003DMG400018160	6	Rookmaker	0.000880062	1.40781	0.0189139	1	-	ST4.03ch03	52611505	52613549	.	2045	-	- && Q9FJ57.1 RecName: Full=Protein TORNADO 1; AltName: Full=Protein LOPPED 1 && -	-
PGSC0003DMG400018167	6	D383	6.69354e-05	1.19011	0.00429932	1	-	ST4.03ch03	52524053	52526862	.	1719	-	- && Q9M0N1.1 RecName: Full=Plant UBX domain-containing protein 10; Short=PUX10 && PF00789:UBX domain	UBX
PGSC0003DMG400018167	6	Rookmaker	8.88535e-05	1.13214	0.00724454	1	-	ST4.03ch03	52524053	52526862	.	1719	-	- && Q9M0N1.1 RecName: Full=Plant UBX domain-containing protein 10; Short=PUX10 && PF00789:UBX domain	UBX
PGSC0003DMG400018183	3	D383	2.91325e-06	1.63559	0.00275969	0.0570706	-	ST4.03ch03	52222534	52225055	.	1115	-	- && - && PF00582:Universal stress protein family	Usp
PGSC0003DMG400018183	3	Rookmaker	8.30321e-06	1.36823	0.00710111	0.16266	-	ST4.03ch03	52222534	52225055	.	1115	-	- && - && PF00582:Universal stress protein family	Usp
PGSC0003DMG400018183	6	D383	9.28724e-05	1.94622	0.00497095	1	-	ST4.03ch03	52222534	52225055	.	1115	-	- && - && PF00582:Universal stress protein family	Usp
PGSC0003DMG400018183	6	Rookmaker	0.000503845	1.43369	0.014688	1	-	ST4.03ch03	52222534	52225055	.	1115	-	- && - && PF00582:Universal stress protein family	Usp
PGSC0003DMG400018194	6	D383	0.000811074	0.65984	0.0153963	1	-	ST4.03ch03	51949423	51956787	.	3247	-	- && Q9FGS4.1 RecName: Full=Quinolinate synthase, chloroplastic; AltName: Full=Protein ONSET OF LEAF DEATH 5; AltName: Full=Protein SULFUR E 3; Flags: Precursor && PF02657:Fe-S metabolism associated domain|PF02445:Quinolinate synthetase A protein	-
PGSC0003DMG400018194	6	Rookmaker	0.00095112	0.64019	0.0197377	1	-	ST4.03ch03	51949423	51956787	.	3247	-	- && Q9FGS4.1 RecName: Full=Quinolinate synthase, chloroplastic; AltName: Full=Protein ONSET OF LEAF DEATH 5; AltName: Full=Protein SULFUR E 3; Flags: Precursor && PF02657:Fe-S metabolism associated domain|PF02445:Quinolinate synthetase A protein	-
PGSC0003DMG400018289	6	D383	0.00098832	1.26533	0.0173022	1	-	ST4.03ch01	78780928	78783416	.	1496	-	- && O65399.3 RecName: Full=Glucan endo-1,3-beta-glucosidase 1; AltName: Full=(1->3)-beta-glucan endohydrolase 1; Short=(1->3)-beta-glucanase 1; AltName: Full=Beta-1,3-endoglucanase 1; Short=Beta-1,3-glucanase 1; Flags: Precursor && PF07983:X8 domain	-
PGSC0003DMG400018314	6	D383	1.99863e-05	0.71274	0.00250981	0.391531	-	ST4.03ch07	48775381	48780704	.	1946	-	- && Q8GY60.1 RecName: Full=Probable protein phosphatase 2C 52; Short=AtPP2C52 && PF00481:Protein phosphatase 2C	PP2C
PGSC0003DMG400018314	6	Rookmaker	2.589e-05	0.68154	0.00497241	0.507186	-	ST4.03ch07	48775381	48780704	.	1946	-	- && Q8GY60.1 RecName: Full=Probable protein phosphatase 2C 52; Short=AtPP2C52 && PF00481:Protein phosphatase 2C	PP2C
PGSC0003DMG400018331	6	D383	2.65039e-05	-3.14474	0.00281801	0.519212	-	ST4.03ch07	48305719	48307269	.	1336	-	- && Q8GWP0.1 RecName: Full=Transcription factor MYB39; AltName: Full=Myb-related protein 39; Short=AtMYB39 && PF00249:Myb-like DNA-binding domain	Myb_DNA-binding
PGSC0003DMG400018331	3	Rookmaker	0.000174716	-1.80344	0.0228179	1	-	ST4.03ch07	48305719	48307269	.	1336	-	- && Q8GWP0.1 RecName: Full=Transcription factor MYB39; AltName: Full=Myb-related protein 39; Short=AtMYB39 && PF00249:Myb-like DNA-binding domain	Myb_DNA-binding
PGSC0003DMG400018331	3	D383	0.000144681	-1.8654	0.0141187	1	-	ST4.03ch07	48305719	48307269	.	1336	-	- && Q8GWP0.1 RecName: Full=Transcription factor MYB39; AltName: Full=Myb-related protein 39; Short=AtMYB39 && PF00249:Myb-like DNA-binding domain	Myb_DNA-binding
PGSC0003DMG400018331	6	Rookmaker	4.02507e-05	-2.92447	0.00583552	0.788511	-	ST4.03ch07	48305719	48307269	.	1336	-	- && Q8GWP0.1 RecName: Full=Transcription factor MYB39; AltName: Full=Myb-related protein 39; Short=AtMYB39 && PF00249:Myb-like DNA-binding domain	Myb_DNA-binding
PGSC0003DMG400018332	6	Rookmaker	0.000292319	0.77607	0.0111217	1	-	ST4.03ch01	74024336	74026082	.	1747	-	- && O23090.1 RecName: Full=Transcription factor bHLH14; AltName: Full=Basic helix-loop-helix protein 14; Short=AtbHLH14; Short=bHLH 14; AltName: Full=Transcription factor EN 33; AltName: Full=bHLH transcription factor bHLH014 && PF00010:Helix-loop-helix DNA-binding domain|PF14215:bHLH-MYC and R2R3-MYB transcription factors N-terminal	HLH
PGSC0003DMG400018367	6	D383	0.000513346	0.70509	0.01168	1	-	ST4.03ch07	48601139	48612113	.	3071	-	- && Q6R2K3.1 RecName: Full=Protein STRUBBELIG-RECEPTOR FAMILY 3; AltName: Full=Leucine-rich repeat receptor kinase-like protein SRF3; Flags: Precursor && PF13855:Leucine rich repeat|PF07714:Protein tyrosine kinase	Pkinase_Tyr
PGSC0003DMG400018367	3	D383	0.000507558	0.72074	0.0258613	1	-	ST4.03ch07	48601139	48612113	.	3071	-	- && Q6R2K3.1 RecName: Full=Protein STRUBBELIG-RECEPTOR FAMILY 3; AltName: Full=Leucine-rich repeat receptor kinase-like protein SRF3; Flags: Precursor && PF13855:Leucine rich repeat|PF07714:Protein tyrosine kinase	Pkinase_Tyr
PGSC0003DMG400018423	6	Rookmaker	0.000511634	-0.6971	0.0147831	1	-	ST4.03ch05	4431043	4435486	.	1343	-	- && Q9ZVF6.2 RecName: Full=Phytanoyl-CoA dioxygenase; AltName: Full=Phytanoyl-CoA 2-hydroxylase && PF05721:Phytanoyl-CoA dioxygenase (PhyH)	PhyH
PGSC0003DMG400018431	6	Rookmaker	6.55413e-06	2.52928	0.00419532	0.128395	-	ST4.03ch05	4627876	4630459	.	1435	-	- && O80622.2 RecName: Full=Expansin-A15; Short=AtEXPA15; AltName: Full=Alpha-expansin-15; Short=At-EXP15; Short=AtEx15; AltName: Full=Ath-ExpAlpha-1.3; Flags: Precursor && PF03330:Rare lipoprotein A (RlpA)-like double-psi beta-barrel|PF01357:Pollen allergen	-
PGSC0003DMG400018431	3	D383	0.000231585	1.87329	0.0185932	1	-	ST4.03ch05	4627876	4630459	.	1435	-	- && O80622.2 RecName: Full=Expansin-A15; Short=AtEXPA15; AltName: Full=Alpha-expansin-15; Short=At-EXP15; Short=AtEx15; AltName: Full=Ath-ExpAlpha-1.3; Flags: Precursor && PF03330:Rare lipoprotein A (RlpA)-like double-psi beta-barrel|PF01357:Pollen allergen	-
PGSC0003DMG400018431	3	Rookmaker	0.000109382	2.14267	0.0185933	1	-	ST4.03ch05	4627876	4630459	.	1435	-	- && O80622.2 RecName: Full=Expansin-A15; Short=AtEXPA15; AltName: Full=Alpha-expansin-15; Short=At-EXP15; Short=AtEx15; AltName: Full=Ath-ExpAlpha-1.3; Flags: Precursor && PF03330:Rare lipoprotein A (RlpA)-like double-psi beta-barrel|PF01357:Pollen allergen	-
PGSC0003DMG400018431	6	D383	8.55873e-06	2.41648	0.00167729	0.167665	-	ST4.03ch05	4627876	4630459	.	1435	-	- && O80622.2 RecName: Full=Expansin-A15; Short=AtEXPA15; AltName: Full=Alpha-expansin-15; Short=At-EXP15; Short=AtEx15; AltName: Full=Ath-ExpAlpha-1.3; Flags: Precursor && PF03330:Rare lipoprotein A (RlpA)-like double-psi beta-barrel|PF01357:Pollen allergen	-
PGSC0003DMG400018432	3	D383	0.000829922	0.15338	0.033045	1	-	ST4.03ch05	4669790	4678090	.	1954	-	- && - && -	-
PGSC0003DMG400018435	6	Rookmaker	0.000475075	-1.93018	0.0143844	1	-	ST4.03ch05	4707940	4709908	.	1326	-	- && O49255.1 RecName: Full=NAC transcription factor 29; Short=AtNAC029; AltName: Full=Protein NAC-LIKE, ACTIVATED BY AP3/PI; Short=AtNAP && PF02365:No apical meristem (NAM) protein	NAM
PGSC0003DMG400018437	6	Rookmaker	0.000370476	0.60462	0.0125347	1	-	ST4.03ch05	4718570	4727982	.	3744	-	- && Q8H1U5.1 RecName: Full=Anaphase-promoting complex subunit 2; AltName: Full=Cyclosome subunit 2 && -	-
PGSC0003DMG400018452	6	D383	0.000112019	1.36679	0.00551368	1	-	ST4.03ch03	32005745	32008885	.	2751	-	- && Q7FAZ3.1 RecName: Full=G-type lectin S-receptor-like serine/threonine-protein kinase LECRK1; Short=OsLecRK1; AltName: Full=OsRLCK134; Flags: Precursor && PF01453:D-mannose binding lectin|PF00069:Protein kinase domain	Pkinase
PGSC0003DMG400018454	6	D383	0.000373222	0.59506	0.00996106	1	-	ST4.03ch05	4646713	4648137	.	1425	-	- && - && -	-
PGSC0003DMG400018454	6	Rookmaker	0.000240574	0.64465	0.0100678	1	-	ST4.03ch05	4646713	4648137	.	1425	-	- && - && -	-
PGSC0003DMG400018459	3	D383	0.000295084	0.79121	0.0212274	1	-	ST4.03ch08	3701881	3707191	.	5311	-	- && Q9C6S5.1 RecName: Full=Probable polyamine transporter At1g31830 && PF13520:Amino acid permease	-
PGSC0003DMG400018459	6	Rookmaker	1.67921e-05	0.89624	0.00470354	0.328958	-	ST4.03ch08	3701881	3707191	.	5311	-	- && Q9C6S5.1 RecName: Full=Probable polyamine transporter At1g31830 && PF13520:Amino acid permease	-
PGSC0003DMG400018459	6	D383	1.24237e-05	0.94393	0.00202816	0.24338	-	ST4.03ch08	3701881	3707191	.	5311	-	- && Q9C6S5.1 RecName: Full=Probable polyamine transporter At1g31830 && PF13520:Amino acid permease	-
PGSC0003DMG400018479	6	Rookmaker	0.000549073	1.06204	0.0152572	1	-	ST4.03ch08	3599195	3602526	.	2319	-	- && Q9C6W5.1 RecName: Full=ABC transporter G family member 14; Short=ABC transporter ABCG.14; Short=AtABCG14; AltName: Full=White-brown complex homolog protein 14; Short=AtWBC14 && PF00005:ABC transporter|PF01061:ABC-2 type transporter	ABC2_membrane
PGSC0003DMG400018479	3	Rookmaker	5.39207e-05	1.38688	0.0131475	1	-	ST4.03ch08	3599195	3602526	.	2319	-	- && Q9C6W5.1 RecName: Full=ABC transporter G family member 14; Short=ABC transporter ABCG.14; Short=AtABCG14; AltName: Full=White-brown complex homolog protein 14; Short=AtWBC14 && PF00005:ABC transporter|PF01061:ABC-2 type transporter	ABC2_membrane
PGSC0003DMG400018483	6	D383	8.26292e-05	0.45899	0.00476202	1	-	ST4.03ch08	3668542	3673692	.	2007	-	- && - && PF13369:Transglutaminase-like superfamily|PF13371:Tetratricopeptide repeat	-
PGSC0003DMG400018488	6	Rookmaker	7.13574e-05	0.68794	0.00674902	1	-	ST4.03ch08	3796369	3804673	.	1621	-	- && O82281.2 RecName: Full=Protein Brevis radix-like 1; Short=AtBRXL1 && PF13713:Transcription factor BRX N-terminal domain|PF08381:Transcription factor regulating root and shoot growth via Pin3	-
PGSC0003DMG400018488	6	D383	0.000782626	0.44549	0.0151725	1	-	ST4.03ch08	3796369	3804673	.	1621	-	- && O82281.2 RecName: Full=Protein Brevis radix-like 1; Short=AtBRXL1 && PF13713:Transcription factor BRX N-terminal domain|PF08381:Transcription factor regulating root and shoot growth via Pin3	-
PGSC0003DMG400018489	6	Rookmaker	0.000553893	-0.54278	0.0153259	1	-	ST4.03ch08	3819309	3822876	.	1506	-	- && Q84Y18.2 RecName: Full=CAX-interacting protein 4 && PF13917:Zinc knuckle	-
PGSC0003DMG400018489	3	D383	0.00092279	-0.38648	0.0351701	1	-	ST4.03ch08	3819309	3822876	.	1506	-	- && Q84Y18.2 RecName: Full=CAX-interacting protein 4 && PF13917:Zinc knuckle	-
PGSC0003DMG400018489	3	Rookmaker	0.000497769	-0.43395	0.031602	1	-	ST4.03ch08	3819309	3822876	.	1506	-	- && Q84Y18.2 RecName: Full=CAX-interacting protein 4 && PF13917:Zinc knuckle	-
PGSC0003DMG400018514	6	D383	5.92939e-05	1.17	0.00403322	1	-	ST4.03ch03	45936235	45940161	.	1473	-	- && F4IJ77.1 RecName: Full=AAA-ATPase At2g46620 && PF00004:ATPase family associated with various cellular activities (AAA)	AAA
PGSC0003DMG400018529	6	Rookmaker	0.000236239	-0.73492	0.00999683	1	-	ST4.03ch03	45669981	45673868	.	1724	-	- && - && -	-
PGSC0003DMG400018548	6	D383	0.000296447	0.68553	0.00890705	1	-	ST4.03ch03	45653256	45657804	.	1585	-	- && Q6NMC6.1 RecName: Full=Protein ABIL3; AltName: Full=Abl interactor-like protein 3; Short=AtABIL3 && -	-
PGSC0003DMG400018548	3	Rookmaker	2.65177e-06	1.03642	0.00519483	0.0519483	-	ST4.03ch03	45653256	45657804	.	1585	-	- && Q6NMC6.1 RecName: Full=Protein ABIL3; AltName: Full=Abl interactor-like protein 3; Short=AtABIL3 && -	-
PGSC0003DMG400018548	6	Rookmaker	0.000192587	0.7412	0.00950322	1	-	ST4.03ch03	45653256	45657804	.	1585	-	- && Q6NMC6.1 RecName: Full=Protein ABIL3; AltName: Full=Abl interactor-like protein 3; Short=AtABIL3 && -	-
PGSC0003DMG400018548	3	D383	5.32373e-06	0.92057	0.00289894	0.104292	-	ST4.03ch03	45653256	45657804	.	1585	-	- && Q6NMC6.1 RecName: Full=Protein ABIL3; AltName: Full=Abl interactor-like protein 3; Short=AtABIL3 && -	-
PGSC0003DMG400018568	6	D383	0.000494615	-1.71386	0.0114128	1	-	ST4.03ch11	42682475	42685825	.	1284	-	- && Q9SJE8.2 RecName: Full=Aluminum-activated malate transporter 2; Short=AtALMT2 && PF11744:Aluminium activated malate transporter	-
PGSC0003DMG400018616	6	D383	0.000664919	-0.72591	0.0138094	1	-	ST4.03ch05	10268162	10271768	.	3314	-	- && Q38956.1 RecName: Full=Protein DETOXIFICATION 29; Short=AtDTX29; AltName: Full=Multidrug and toxic compound extrusion protein 29; Short=MATE protein 29 && PF01554:MatE	MatE
PGSC0003DMG400018635	6	D383	0.000266637	1.07971	0.0084782	1	-	ST4.03ch01	87935729	87937391	.	1043	-	- && Q9LZT4.1 RecName: Full=Expansin-like A1; Short=At-EXPL1; Short=AtEXLA1; Short=AtEXPL1; AltName: Full=Ath-ExpBeta-2.1; Flags: Precursor && PF03330:Rare lipoprotein A (RlpA)-like double-psi beta-barrel|PF01357:Pollen allergen	-
PGSC0003DMG400018651	6	D383	0.00029181	0.98854	0.00879471	1	-	ST4.03ch01	87962706	87965704	.	1953	-	- && Q9SX98.1 RecName: Full=Lysine histidine transporter-like 8; AltName: Full=Amino acid transporter-like protein 1 && PF01490:Transmembrane amino acid transporter protein	Aa_trans
PGSC0003DMG400018668	3	D383	0.000878703	-1.82618	0.0341544	1	-	ST4.03ch03	3084832	3091586	.	1403	-	- && Q9FKY4.1 RecName: Full=Protein PIN-LIKES 7; AltName: Full=Auxin efflux carrier-like protein 7 && PF03547:Membrane transport protein	-
PGSC0003DMG400018668	6	D383	0.000793858	-1.3353	0.0152658	1	-	ST4.03ch03	3084832	3091586	.	1403	-	- && Q9FKY4.1 RecName: Full=Protein PIN-LIKES 7; AltName: Full=Auxin efflux carrier-like protein 7 && PF03547:Membrane transport protein	-
PGSC0003DMG400018670	6	Rookmaker	9.01543e-05	-1.17132	0.00724454	1	-	ST4.03ch03	3106659	3108625	.	1967	-	- && Q9SVG0.1 RecName: Full=Amino acid transporter ANTL2; AltName: Full=Aromatic and neutral amino acid transporter-like protein 2 && PF01490:Transmembrane amino acid transporter protein	Aa_trans
PGSC0003DMG400018672	3	D383	0.000179425	1.1325	0.0154843	1	-	ST4.03ch03	3152700	3157885	.	1608	-	- && P27450.2 RecName: Full=Probable serine/threonine-protein kinase Cx32, chloroplastic; Flags: Precursor && PF07714:Protein tyrosine kinase	Pkinase_Tyr
PGSC0003DMG400018672	3	Rookmaker	0.000348898	1.00387	0.028598	1	-	ST4.03ch03	3152700	3157885	.	1608	-	- && P27450.2 RecName: Full=Probable serine/threonine-protein kinase Cx32, chloroplastic; Flags: Precursor && PF07714:Protein tyrosine kinase	Pkinase_Tyr
PGSC0003DMG400018672	6	D383	0.000151324	0.88492	0.00645847	1	-	ST4.03ch03	3152700	3157885	.	1608	-	- && P27450.2 RecName: Full=Probable serine/threonine-protein kinase Cx32, chloroplastic; Flags: Precursor && PF07714:Protein tyrosine kinase	Pkinase_Tyr
PGSC0003DMG400018675	6	Rookmaker	0.00015574	-1.18023	0.00872324	1	-	ST4.03ch03	3217284	3220437	.	2167	-	- && Q9SEY5.1 RecName: Full=Probable acyl-activating enzyme 2; AltName: Full=AMP-binding protein 2; Short=AtAMPBP2 && PF00501:AMP-binding enzyme|PF13193:AMP-binding enzyme C-terminal domain	AMP-binding
PGSC0003DMG400018699	6	Rookmaker	0.000499211	2.10457	0.0146287	1	-	ST4.03ch11	42877912	42880299	.	1356	-	- && Q7XPK7.1 RecName: Full=Agmatine hydroxycinnamoyltransferase 1; Short=OsAHT1; AltName: Full=Agmatine hydroxycinnamoyl transferase && PF02458:Transferase family	-
PGSC0003DMG400018699	3	D383	9.3092e-05	2.87337	0.0116157	1	-	ST4.03ch11	42877912	42880299	.	1356	-	- && Q7XPK7.1 RecName: Full=Agmatine hydroxycinnamoyltransferase 1; Short=OsAHT1; AltName: Full=Agmatine hydroxycinnamoyl transferase && PF02458:Transferase family	-
[truncated: 1,496 more rows]
