# Supplementary material for: Comparative Transcriptome Analysis Reveals the Specific Activation of Defense Pathways Against Globodera pallida in Gpa2 Resistant Potato Roots
Source: Front Plant Sci. 2022 Jun 17;13:909593. doi: 10.3389/fpls.2022.909593 (PMC9248836; doi:10.3389/fpls.2022.909593)
Supplement: Supplementary file 5 [file Table_5.xlsx]

## Sheet: Sheet 1
gene_id	gene_name	gene_chr	gene_start	gene_end	gene_strand	gene_length	gene_biotype	gene_description	tf_family	D383_3	D383_6	Rookmaker_3	Rookmaker_6
PGSC0003DMG400026022	-	ST4.03ch01	70112674	70117387	.	1380	-	- && Q7XT40.2 RecName: Full=Expansin-B15; AltName: Full=Beta-expansin-15; AltName: Full=OsEXPB15; AltName: Full=OsaEXPb1.16; Flags: Precursor && PF03330:Rare lipoprotein A (RlpA)-like double-psi beta-barrel|PF01357:Pollen allergen	-		4.75194	4.43524	5.21508
PGSC0003DMG400020703	-	ST4.03ch07	7686336	7686831	.	496	-	- && Q9FRV1.1 RecName: Full=Basic endochitinase A; AltName: Full=Rye seed chitinase-a; Short=RSC-a; Flags: Precursor && -	-	6.39386	7.8171	4.96339	4.98404
PGSC0003DMG400026575	-	ST4.03ch09	13125835	13128476	.	1229	-	- && P22195.2 RecName: Full=Cationic peroxidase 1; AltName: Full=PNPC1; Flags: Precursor && PF00141:Peroxidase	-	4.48198	4.88689	4.96306	4.61229
PGSC0003DMG400014509	-	ST4.03ch08	42987478	42990196	.	1318	-	- && Q08298.1 RecName: Full=BURP domain protein RD22; AltName: Full=Dehydration-responsive protein RD22; Flags: Precursor && PF03181:BURP domain	-				4.59289
PGSC0003DMG400012640	-	ST4.03ch02	47581291	47583372	.	1551	-	- && P24396.1 RecName: Full=Probable pectate lyase P18; AltName: Full=Style development-specific protein 9612; Flags: Precursor && PF00544:Pectate lyase	-	5.67183	5.77098	5.32339	4.3711
PGSC0003DMG400018914	-	ST4.03ch08	45888403	45890289	.	1887	-	- && Q08304.1 RecName: Full=Polyphenol oxidase B, chloroplastic; Short=PPO; AltName: Full=Catechol oxidase; Flags: Precursor && PF00264:Common central domain of tyrosinase|PF12143:Protein of unknown function (DUF_B2219)|PF12142:Polyphenol oxidase middle domain	-	3.90688	4.52967	4.3231	4.20533
PGSC0003DMG400001529	-	ST4.03ch02	38749197	38750328	.	765	-	- && Q05540.1 RecName: Full=Acidic 27 kDa endochitinase; Flags: Precursor && PF00182:Chitinase class I	-			1.3579	4.11104
PGSC0003DMG400001495	-	ST4.03ch09	57356932	57362935	.	1173	-	- && P17642.1 RecName: Full=Pathogenesis-related protein STH-2 && PF00076:RNA recognition motif. (a.k.a. RRM, RBD, or RNP domain)|PF00407:Pathogenesis-related protein Bet v I family	RRM_1	4.12222	4.17415	4.4618	3.9758
PGSC0003DMG400013741	-	ST4.03ch12	6830027	6831501	.	801	-	- && - && -	-	2.78031	3.8461	3.35846	3.90996
PGSC0003DMG400001426	-	ST4.03ch02	46128426	46130689	.	1297	-	- && Q9LDR9.1 RecName: Full=Expansin-A10; Short=AtEXPA10; AltName: Full=Alpha-expansin-10; Short=At-EXP10; Short=AtEx10; AltName: Full=Ath-ExpAlpha-1.1; Flags: Precursor && PF01357:Pollen allergen|PF03330:Rare lipoprotein A (RlpA)-like double-psi beta-barrel	-	3.80644	4.56636	3.44616	3.88356
PGSC0003DMG400018789	-	ST4.03ch12	54812060	54814044	.	1385	-	- && Q9LVB8.1 RecName: Full=Probable carboxylesterase 120; AltName: Full=AtCXE20 && PF07859:alpha/beta hydrolase fold	Abhydrolase_3	5.08007	5.11235	4.34032	3.71142
PGSC0003DMG400004404	-	ST4.03ch06	4847382	4850638	.	1148	-	- && Q38865.2 RecName: Full=Expansin-A6; Short=AtEXPA6; AltName: Full=Alpha-expansin-6; Short=At-EXP6; Short=AtEx6; AltName: Full=Ath-ExpAlpha-1.8; Flags: Precursor && PF01357:Pollen allergen|PF03330:Rare lipoprotein A (RlpA)-like double-psi beta-barrel	-	3.37943	3.99401	3.54127	3.52085
PGSC0003DMG400008486	-	ST4.03ch09	113655	115122	.	698	-	- && Q9SSK9.1 RecName: Full=MLP-like protein 28 && PF00407:Pathogenesis-related protein Bet v I family	-		2.83287	3.08048	3.5135
PGSC0003DMG400027819	-	ST4.03ch03	959235	962334	.	1011	-	- && Q40746.1 RecName: Full=Aquaporin NIP1-1; AltName: Full=NOD26-like intrinsic protein 1-1; AltName: Full=OsNIP1;1 && PF00230:Major intrinsic protein	-	4.67661	4.60893	3.95431	3.48568
PGSC0003DMG400030341	-	ST4.03ch06	56907909	56908742	.	834	-	- && O82012.1 RecName: Full=17.6 kDa class I heat shock protein; AltName: Full=Hsp20.0 && PF00011:Hsp20/alpha crystallin family	-		3.38725		3.44838
PGSC0003DMG400028797	-	ST4.03ch06	50663078	50663830	.	753	-	- && Q9M7R0.1 RecName: Full=Calcium-binding allergen Ole e 8; AltName: Full=PCA18/PCA23; AltName: Allergen=Ole e 8 && PF13499:EF-hand domain pair	-	2.36602	4.29526	2.59035	3.42133
PGSC0003DMG402023061	-	ST4.03ch05	5474956	5477116	.	682	-	- && Q9S784.1 RecName: Full=HVA22-like protein c; Short=AtHVA22c && PF03134:TB2/DP1, HVA22 family	TB2_DP1_HVA22		3.75394		3.41661
PGSC0003DMG400012235	-	ST4.03ch08	56692398	56694701	.	1802	-	- && P05522.1 RecName: Full=Endoglucanase 1; AltName: Full=Abscission cellulase 1; AltName: Full=Endo-1,4-beta-glucanase 1; Flags: Precursor && PF00759:Glycosyl hydrolase family 9	-	3.17344	4.1926	3.84419	3.36934
PGSC0003DMG400012589	-	ST4.03ch01	81814018	81815680	.	1225	-	- && Q9XIV8.1 RecName: Full=Peroxidase N1; AltName: Full=Peroxidase B2; AltName: Full=Peroxidase B3; Flags: Precursor && PF00141:Peroxidase	-	4.67563	4.21644	4.48404	3.34436
PGSC0003DMG400030427	-	ST4.03ch06	56896895	56897612	.	718	-	- && O82011.1 RecName: Full=17.7 kDa class I heat shock protein; AltName: Full=Hsp19.9 && PF00011:Hsp20/alpha crystallin family	-	2.47321	3.3825	2.52908	3.24872
PGSC0003DMG400015230	-	ST4.03ch03	51432584	51434561	.	1640	-	- && Q93Z25.1 RecName: Full=Probable pectate lyase 22; Flags: Precursor && PF00544:Pectate lyase	-		2.64605		3.21562
PGSC0003DMG400030593	-	ST4.03ch02	41576324	41577018	.	597	-	- && Q43502.1 RecName: Full=Proteinase inhibitor type-2 CEVI57; AltName: Full=Proteinase inhibitor type II CEVI57; Flags: Precursor && PF02428:Potato type II proteinase inhibitor family	-	4.16061	4.74446	3.80968	3.19679
PGSC0003DMG400025814	-	ST4.03ch01	84918473	84919861	.	1389	-	- && Q5NUF4.1 RecName: Full=2-hydroxyisoflavanone dehydratase; AltName: Full=Carboxylesterase HIDM && PF07859:alpha/beta hydrolase fold	Abhydrolase_3	2.52989	3.58993	2.44211	3.19211
PGSC0003DMG400033882	-	ST4.03ch05	44304719	44306659	.	1064	-	- && P29060.1 RecName: Full=Acidic endochitinase; Flags: Precursor && PF00704:Glycosyl hydrolases family 18	-	4.27909	5.40839	2.37381	3.10614
PGSC0003DMG400031775	-	ST4.03ch02	33319461	33320755	.	1295	-	- && - && -	-	2.87764	3.39906	3.46837	3.09092
PGSC0003DMG400025446	-	ST4.03ch04	5396753	5397355	.	603	-	- && - && -	-	4.69943	4.94087	3.62853	3.0864
PGSC0003DMG400027283	-	ST4.03ch04	10409271	10411469	.	970	-	- && O22230.1 RecName: Full=Heat stress transcription factor B-3; Short=AtHsfB3; AltName: Full=AtHsf-05 && PF00447:HSF-type DNA-binding	HSF_DNA-bind	3.33016	3.53936	3.07547	3.08279
PGSC0003DMG400006015	-	ST4.03ch04	1854179	1854830	.	652	-	- && - && -	-	2.43449	2.77815	2.71221	3.06965
PGSC0003DMG400006681	-	ST4.03ch10	49064472	49065184	.	713	-	- && Q0D3N0.1 RecName: Full=Peroxidase 2; Flags: Precursor && PF00141:Peroxidase	-	2.95366	3.41888	3.32522	3.05164
PGSC0003DMG400019437	-	ST4.03ch01	74981030	74982054	.	771	-	- && P32045.1 RecName: Full=Pathogenesis-related protein P2; Flags: Precursor && PF00967:Barwin family	-	4.7666	5.4412	3.07817	3.05042
PGSC0003DMG400025273	-	ST4.03ch06	36820569	36822125	.	1557	-	- && O82752.1 RecName: Full=Protein DETOXIFICATION 49; Short=AtDTX49; AltName: Full=Multidrug and toxic compound extrusion protein 49; Short=MATE protein 49; AltName: Full=Protein NOVEL ION CARRIER 1; Short=Protein NIC1 && PF01554:MatE	MatE		2.84525	2.31506	3.03018
PGSC0003DMG400023405	-	ST4.03ch05	50736152	50739653	.	1035	-	- && Q7XBH4.2 RecName: Full=Myb-related protein Myb4; AltName: Full=OsMyb4; AltName: Full=Transcription factor RLTR1 && PF00249:Myb-like DNA-binding domain	Myb_DNA-binding	4.04011	3.66295	3.6824	2.9987
PGSC0003DMG400014055	-	ST4.03ch06	31519292	31521502	.	1187	-	- && A7NY33.1 RecName: Full=Peroxidase 4; Flags: Precursor && PF00141:Peroxidase	-	3.71778	2.92688	4.43259	2.96084
PGSC0003DMG400008009	-	ST4.03ch04	67907090	67908767	.	1011	-	- && Q6X7J9.1 RecName: Full=WUSCHEL-related homeobox 4 && PF00046:Homeobox domain	Homeobox		3.17435	2.374	2.9522
PGSC0003DMG400018916	-	ST4.03ch08	45873235	45875234	.	2000	-	- && Q08306.2 RecName: Full=Polyphenol oxidase D, chloroplastic; Short=PPO; AltName: Full=Catechol oxidase; Flags: Precursor && PF12142:Polyphenol oxidase middle domain|PF00264:Common central domain of tyrosinase|PF12143:Protein of unknown function (DUF_B2219)	-	3.08585	3.25753	2.9083	2.93671
PGSC0003DMG400020116	-	ST4.03ch06	58047011	58050805	.	1845	-	- && Q8L7B2.2 RecName: Full=Serine carboxypeptidase-like 20; Flags: Precursor && PF00450:Serine carboxypeptidase	Peptidase_S10	4.04147	3.39437	4.11548	2.90483
PGSC0003DMG400014779	-	ST4.03ch08	44084491	44086613	.	1656	-	- && P54772.1 RecName: Full=Histidine decarboxylase; Short=HDC; AltName: Full=TOM92 && PF00282:Pyridoxal-dependent decarboxylase conserved domain	-	4.87926	3.96862	4.19531	2.89934
PGSC0003DMG400008649	-	ST4.03ch11	33333751	33337329	.	928	-	- && Q9SHE9.1 RecName: Full=LOB domain-containing protein 4; AltName: Full=ASYMMETRIC LEAVES 2-like protein 6; Short=AS2-like protein 6 && PF03195:Protein of unknown function DUF260	-		2.26308	2.11626	2.88774
PGSC0003DMG400028773	-	ST4.03ch10	33915382	33920720	.	1772	-	- && A2SY66.1 RecName: Full=Vicianin hydrolase; Short=VH; Flags: Precursor && PF00232:Glycosyl hydrolase family 1	Glyco_hydro_1		2.49995		2.8361
PGSC0003DMG401001494	-	ST4.03ch09	57373627	57374789	.	483	-	- && P17642.1 RecName: Full=Pathogenesis-related protein STH-2 && PF00407:Pathogenesis-related protein Bet v I family	-	3.9925	3.26034	3.79118	2.83529
PGSC0003DMG400044171	-	ST4.03ch08	53627508	53629751	.	2244	-	- && O64495.1 RecName: Full=Subtilisin-like protease SBT1.2; AltName: Full=Cucumisin-like serine protease SDD1; AltName: Full=Protein STOMATAL DENSITY AND DISTRIBUTION 1; AltName: Full=Subtilase subfamily 1 member 2; Short=AtSBT1.2; AltName: Full=Subtilisin-like protease SDD1; Flags: Precursor && PF02225:PA domain|PF00082:Subtilase family|PF05922:Peptidase inhibitor I9	Peptidase_S8				2.80885
PGSC0003DMG400026099	-	ST4.03ch06	45834815	45839166	.	1941	-	- && - && -	-		2.32363	2.44954	2.76635
PGSC0003DMG401000586	-	ST4.03ch03	46359335	46359952	.	618	-	- && Q8L7I2.1 RecName: Full=Subtilisin-like protease SBT3.6; AltName: Full=Subtilase subfamily 3 member 6; Short=AtSBT3.6; Flags: Precursor && -	-	3.1555	3.8981	2.68677	2.75038
PGSC0003DMG400024285	-	ST4.03ch09	50464112	50466033	.	1190	-	- && Q93V93.1 RecName: Full=Peroxidase 44; Short=Atperox P44; AltName: Full=ATP35; Flags: Precursor && PF00141:Peroxidase	-	2.47313	3.58039	2.32019	2.74168
PGSC0003DMG400017539	-	ST4.03ch08	49460209	49462672	.	1359	-	- && Q9FIQ5.1 RecName: Full=Protein TORNADO 2; AltName: Full=Protein EKEKO; AltName: Full=TETRASPANIN-1 && PF00335:Tetraspanin family	Tetraspannin				2.69676
PGSC0003DMG400023815	-	ST4.03ch06	24929807	24931111	.	1212	-	- && Q852A1.1 RecName: Full=Expansin-A7; AltName: Full=Alpha-expansin-7; AltName: Full=OsEXP7; AltName: Full=OsEXPA7; AltName: Full=OsaEXPa1.26; Flags: Precursor && PF01357:Pollen allergen|PF03330:Rare lipoprotein A (RlpA)-like double-psi beta-barrel	-	3.03629	3.17152	3.08758	2.6592
PGSC0003DMG401021429	-	ST4.03ch02	42482926	42484856	.	1037	-	- && Q38914.2 RecName: Full=AP2-like ethylene-responsive transcription factor ANT; AltName: Full=Complementing a protein kinase C mutant protein 1; AltName: Full=Protein AINTEGUMENTA; AltName: Full=Protein DRAGON; AltName: Full=Protein OVULE MUTANT && PF00847:AP2 domain	AP2	1.96809	2.1464	2.20931	2.65268
PGSC0003DMG400000549	-	ST4.03ch03	46654174	46655411	.	1154	-	- && - && PF04654:Protein of unknown function, DUF599	-	1.64882	2.15895	1.79218	2.64766
PGSC0003DMG400012629	-	ST4.03ch02	47350714	47352304	.	798	-	- && Q9FML4.1 RecName: Full=Protein LATERAL ORGAN BOUNDARIES; AltName: Full=ASYMMETRIC LEAVES 2-like protein 4; Short=AS2-like protein 4 && PF03195:Protein of unknown function DUF260	-		2.8722		2.60211
PGSC0003DMG400008094	-	ST4.03ch11	41394815	41397399	.	887	-	- && Q8L817.1 RecName: Full=Alpha carbonic anhydrase 7; Short=AtaCA7; Short=AtalphaCA7; AltName: Full=Alpha carbonate dehydratase 7; Flags: Precursor && PF00194:Eukaryotic-type carbonic anhydrase	-	3.33227	2.67706	2.78585	2.5492
PGSC0003DMG400029263	-	ST4.03ch12	58384113	58384604	.	492	-	- && - && PF02458:Transferase family	-				2.54038
PGSC0003DMG400026540	-	ST4.03ch11	39834361	39835701	.	648	-	- && Q9FK81.1 RecName: Full=Stress-response A/B barrel domain-containing protein At5g22580; AltName: Full=Uncharacterized protein At5g22580 && PF07876:Stress responsive A/B Barrel Domain	-		2.12839		2.53786
PGSC0003DMG400018431	-	ST4.03ch05	4627876	4630459	.	1435	-	- && O80622.2 RecName: Full=Expansin-A15; Short=AtEXPA15; AltName: Full=Alpha-expansin-15; Short=At-EXP15; Short=AtEx15; AltName: Full=Ath-ExpAlpha-1.3; Flags: Precursor && PF03330:Rare lipoprotein A (RlpA)-like double-psi beta-barrel|PF01357:Pollen allergen	-	1.87329	2.41648	2.14267	2.52928
PGSC0003DMG400009396	-	ST4.03ch07	49676481	49678445	.	1965	-	- && - && -	-	2.29938	2.55604	2.504	2.52256
PGSC0003DMG400028500	-	ST4.03ch06	49940521	49941523	.	907	-	- && Q94AW5.1 RecName: Full=Ethylene-responsive transcription factor ERF003 && PF00847:AP2 domain	AP2	2.13236		2.0274	2.51604
PGSC0003DMG400032121	-	ST4.03ch01	1060655	1062515	.	1105	-	- && Q94KL8.1 RecName: Full=Secoisolariciresinol dehydrogenase && PF00106:short chain dehydrogenase	adh_short	3.49045	3.33976	3.27459	2.51573
PGSC0003DMG400023990	-	ST4.03ch11	5329267	5332524	.	1711	-	- && Q940H3.1 RecName: Full=Protein trichome birefringence-like 36 && PF14416:PMR5 N terminal Domain|PF13839:GDSL/SGNH-like Acyl-Esterase family found in Pmr5 and Cas1p	-		2.15428		2.51139
PGSC0003DMG400027941	-	ST4.03ch07	3759043	3759816	.	774	-	- && - && -	-		1.98946	3.19843	2.50254
PGSC0003DMG400035573	-	ST4.03ch10	58441524	58442948	.	1425	-	- && Q9ZSK5.1 RecName: Full=Zeatin O-glucosyltransferase; AltName: Full=Trans-zeatin O-beta-D-glucosyltransferase && PF00201:UDP-glucoronosyl and UDP-glucosyl transferase	UDPGT	1.76722		2.35996	2.4775
PGSC0003DMG400027089	-	ST4.03ch06	52336771	52338763	.	1284	-	- && Q9FM03.2 RecName: Full=Dof zinc finger protein DOF5.6; Short=AtDOF5.6 && PF02701:Dof domain, zinc finger	zf-Dof	1.74021	1.77474	2.44263	2.46311
PGSC0003DMG400028013	-	ST4.03ch09	44340040	44340763	.	724	-	- && - && -	-	1.69537	2.06389	1.80444	2.45501
PGSC0003DMG400005426	-	ST4.03ch01	23816874	23817628	.	755	-	- && Q9C523.1 RecName: Full=Dirigent protein 19; Short=AtDIR19; Flags: Precursor && PF03018:Dirigent-like protein	-	2.59988	3.05495		2.45418
PGSC0003DMG400019123	-	ST4.03ch10	50246617	50247509	.	893	-	- && P17407.1 RecName: Full=21 kDa protein; AltName: Full=1.2 protein; Flags: Precursor && PF04043:Plant invertase/pectin methylesterase inhibitor	-	2.34338	2.38955	2.47455	2.44306
PGSC0003DMG400029046	-	ST4.03ch08	44001286	44002964	.	1391	-	- && P54772.1 RecName: Full=Histidine decarboxylase; Short=HDC; AltName: Full=TOM92 && PF00282:Pyridoxal-dependent decarboxylase conserved domain	-	3.43392	3.28944	2.90093	2.40319
PGSC0003DMG400022342	-	ST4.03ch02	35169031	35172256	.	1337	-	- && P12437.2 RecName: Full=Suberization-associated anionic peroxidase; AltName: Full=POPA; Flags: Precursor && PF00141:Peroxidase	-	4.70197	4.15903	4.25256	2.37703
PGSC0003DMG400010075	-	ST4.03ch02	44546221	44547462	.	1242	-	- && Q39088.2 RecName: Full=Dof zinc finger protein DOF3.4; Short=AtDOF3.4; AltName: Full=OBF-binding protein 1 && PF02701:Dof domain, zinc finger	zf-Dof				2.34874
PGSC0003DMG400005365	-	ST4.03ch12	13247905	13252546	.	3371	-	- && Q8S0F0.1 RecName: Full=Formin-like protein 1; AltName: Full=OsFH1; Flags: Precursor && PF02181:Formin Homology 2 Domain	FH2	1.65123	2.36607	1.81057	2.34268
PGSC0003DMG400029264	-	ST4.03ch12	58344405	58348655	.	1461	-	- && Q70PR7.2 RecName: Full=Vinorine synthase && PF02458:Transferase family	-			2.42706	2.33893
PGSC0003DMG400006914	-	ST4.03ch02	26516824	26519994	.	875	-	- && Q8L8Q3.3 RecName: Full=LOB domain-containing protein 25; AltName: Full=ASYMMETRIC LEAVES 2-like protein 3; Short=AS2-like protein 3 && PF03195:Protein of unknown function DUF260	-		2.14704		2.32831
PGSC0003DMG400020071	-	ST4.03ch06	58756763	58758225	.	981	-	- && Q7XBH4.2 RecName: Full=Myb-related protein Myb4; AltName: Full=OsMyb4; AltName: Full=Transcription factor RLTR1 && PF00249:Myb-like DNA-binding domain	Myb_DNA-binding			2.30703	2.3232
PGSC0003DMG400004940	-	ST4.03ch04	66777823	66778420	.	598	-	- && - && -	-	2.20326	3.00079	1.73772	2.31819
PGSC0003DMG400029662	-	ST4.03ch09	58717203	58717802	.	600	-	- && - && -	-		1.86239		2.30362
PGSC0003DMG400017655	-	ST4.03ch09	43863467	43866473	.	2413	-	- && Q9FKB6.1 RecName: Full=BTB/POZ domain-containing protein At5g48800 && PF00651:BTB/POZ domain|PF03000:NPH3 family	BTB	1.05871	1.77552	1.65687	2.30335
PGSC0003DMG400019611	-	ST4.03ch06	38286352	38292233	.	2167	-	- && Q9M3B0.1 RecName: Full=Probable pectinesterase/pectinesterase inhibitor 34; Includes: RecName: Full=Pectinesterase inhibitor 34; AltName: Full=Pectin methylesterase inhibitor 34; Includes: RecName: Full=Pectinesterase 34; Short=PE 34; AltName: Full=Pectin methylesterase 34; Short=AtPME34 && PF04043:Plant invertase/pectin methylesterase inhibitor|PF01095:Pectinesterase	-		1.88047		2.2849
PGSC0003DMG400002689	-	ST4.03ch09	4088416	4091351	.	2411	-	- && Q9SJQ1.1 RecName: Full=Leucine-rich repeat receptor-like protein kinase PXC1; AltName: Full=Protein PXY/TDR-CORRELATED 1; Flags: Precursor && PF07714:Protein tyrosine kinase	Pkinase_Tyr		1.64032	1.95004	2.28319
PGSC0003DMG400014867	-	ST4.03ch03	7132680	7135798	.	1342	-	- && Q9SZE7.1 RecName: Full=Peroxidase 51; Short=Atperox P51; AltName: Full=ATP37; Flags: Precursor && PF00141:Peroxidase	-	1.42518		2.19856	2.27881
PGSC0003DMG400006276	-	ST4.03ch01	60239644	60240718	.	840	-	- && C0HJG8.1 RecName: Full=Basic secretory protease; AltName: Full=Boswellia basic secretory protease; Short=BBSP, partial [Boswellia serrata] && PF04450:Peptidase of plants and bacteria	-	5.24771	5.92448	3.04736	2.27661
PGSC0003DMG400002930	-	ST4.03ch12	3177662	3179918	.	1189	-	- && Q9LMA8.1 RecName: Full=Protein TIFY 10A; AltName: Full=Jasmonate ZIM domain-containing protein 1 && PF06200:tify domain|PF09425:Divergent CCT motif	Zim	3.57392	3.39464	2.62023	2.27583
PGSC0003DMG400029050	-	ST4.03ch08	43965118	43967202	.	1591	-	- && P54772.1 RecName: Full=Histidine decarboxylase; Short=HDC; AltName: Full=TOM92 && PF00282:Pyridoxal-dependent decarboxylase conserved domain	-	3.71312	3.15411	3.13402	2.27097
PGSC0003DMG400025091	-	ST4.03ch04	61114413	61114891	.	479	-	- && - && -	-		1.97437		2.26289
PGSC0003DMG400031795	-	ST4.03ch09	52914833	52916048	.	1134	-	- && P42736.2 RecName: Full=Ethylene-responsive transcription factor RAP2-3; AltName: Full=Cadmium-induced protein AS30; AltName: Full=Ethylene response factor 72; Short=ERF72; AltName: Full=Ethylene-responsive element binding protein; Short=AtEBP; AltName: Full=Protein RELATED TO APETALA2 3; Short=Related to AP2 3 && PF00847:AP2 domain	AP2		2.24558		2.24111
PGSC0003DMG400021401	-	ST4.03ch02	42394491	42396025	.	1211	-	- && Q9FKL2.1 RecName: Full=Transcription factor MYB36; AltName: Full=Myb-related protein 36; Short=AtMYB36 && PF00249:Myb-like DNA-binding domain	Myb_DNA-binding	2.06956	2.64312	2.1473	2.23422
PGSC0003DMG400000776	-	ST4.03ch04	59015347	59016839	.	1493	-	- && - && -	-		2.09403		2.22972
PGSC0003DMG400024120	-	ST4.03ch10	37692715	37696235	.	2130	-	- && Q9LQL2.2 RecName: Full=Protein NRT1/ PTR FAMILY 7.3; Short=AtNPF7.3; AltName: Full=Nitrate transporter 1.5 && PF00854:POT family	-		3.02271	2.15132	2.2278
PGSC0003DMG400017495	-	ST4.03ch09	30829325	30830675	.	1351	-	- && - && -	-		2.16118		2.21994
PGSC0003DMG400030483	-	ST4.03ch06	56577266	56577808	.	543	-	- && - && -	-				2.21157
PGSC0003DMG400014862	-	ST4.03ch03	7245969	7248783	.	2591	-	- && O65351.1 RecName: Full=Subtilisin-like protease SBT1.7; AltName: Full=Cucumisin-like serine protease; AltName: Full=Subtilase subfamily 1 member 7; Short=AtSBT1.7; AltName: Full=Subtilisin-like serine protease 1; Short=At-SLP1; Flags: Precursor && PF05922:Peptidase inhibitor I9|PF00082:Subtilase family|PF02225:PA domain	Peptidase_S8		1.12846		2.20971
PGSC0003DMG401017656	-	ST4.03ch09	43843155	43847963	.	3242	-	- && C0LGV0.1 RecName: Full=Probable LRR receptor-like serine/threonine-protein kinase At5g48740; Flags: Precursor && PF00069:Protein kinase domain|PF12819:Carbohydrate-binding protein of the ER	Pkinase		1.92037	1.4033	2.18811
PGSC0003DMG400023843	-	ST4.03ch12	60890441	60891804	.	1364	-	- && Q8GZC3.1 RecName: Full=Delta(12)-fatty-acid desaturase FAD2 && PF11960:Domain of unknown function (DUF3474)|PF00487:Fatty acid desaturase	-	3.47076	3.27955	2.64841	2.18566
PGSC0003DMG400028527	-	ST4.03ch06	49897660	49898421	.	762	-	- && - && -	-	1.46162	1.92138	1.84982	2.17973
PGSC0003DMG400014240	-	ST4.03ch03	57868986	57871196	.	1588	-	- && Q9FH54.1 RecName: Full=Ethylene-responsive transcription factor ERF114; AltName: Full=ERF bud enhancer && PF00847:AP2 domain	AP2		2.59629		2.16694
PGSC0003DMG402023844	-	ST4.03ch12	60883717	60885258	.	1293	-	- && P48631.1 RecName: Full=Omega-6 fatty acid desaturase, endoplasmic reticulum isozyme 2 && -	-	3.26922	3.22249	2.58295	2.16437
PGSC0003DMG400008542	-	ST4.03ch12	55282893	55284548	.	1256	-	- && Q9LIE6.1 RecName: Full=VQ motif-containing protein 22; Short=AtVQ22 && PF05678:VQ motif	-	1.5531	2.35593	1.30905	2.15816
PGSC0003DMG401000668	-	ST4.03ch07	45038335	45042206	.	1838	-	- && O48766.1 RecName: Full=Endoglucanase 11; AltName: Full=Endo-1,4-beta glucanase 11; Flags: Precursor && PF00759:Glycosyl hydrolase family 9	-		1.72092	2.2508	2.15776
PGSC0003DMG400011229	-	ST4.03ch07	1073003	1073840	.	838	-	- && - && -	-	2.05524	1.71433	1.77487	2.12646
PGSC0003DMG400005896	-	ST4.03ch06	54653147	54657439	.	3594	-	- && Q9FYK0.1 RecName: Full=Receptor-like kinase TMK2; AltName: Full=BARK1-like kinase 3; AltName: Full=Leucine-rich repeat receptor-like kinases TMK2; AltName: Full=Transmembrane kinase 2; Flags: Precursor && PF07714:Protein tyrosine kinase	Pkinase_Tyr		1.74323	1.36434	2.11381
PGSC0003DMG400018699	-	ST4.03ch11	42877912	42880299	.	1356	-	- && Q7XPK7.1 RecName: Full=Agmatine hydroxycinnamoyltransferase 1; Short=OsAHT1; AltName: Full=Agmatine hydroxycinnamoyl transferase && PF02458:Transferase family	-	2.87337	3.09441	2.51455	2.10457
PGSC0003DMG400010117	-	ST4.03ch03	43594525	43597471	.	1648	-	- && Q9FF86.1 RecName: Full=BAHD acyltransferase DCR; AltName: Full=Protein DEFECTIVE IN CUTICULAR RIDGES; AltName: Full=Protein PERMEABLE LEAVES 3 && PF02458:Transferase family	-	1.40195	2.24362	1.5336	2.0798
PGSC0003DMG400015607	-	ST4.03ch05	7093667	7098815	.	1508	-	- && P54970.2 RecName: Full=IAA-amino acid hydrolase ILR1-like 2; Flags: Precursor && PF01546:Peptidase family M20/M25/M40|PF07687:Peptidase dimerisation domain	Peptidase_M20	2.88916	2.45479	2.75948	2.03921
PGSC0003DMG400023011	-	ST4.03ch03	40261124	40262406	.	1283	-	- && Q9FHM9.1 RecName: Full=Protein EXORDIUM-like 3; Flags: Precursor && PF04674:Phosphate-induced protein 1 conserved region	-	1.53206	2.13959	2.18235	2.03605
PGSC0003DMG400008413	-	ST4.03ch11	17868693	17872105	.	2766	-	- && Q2V4L8.2 RecName: Full=Endoglucanase 3; AltName: Full=Cellulase 5; Short=AtCEL5; AltName: Full=Endo-1,4-beta glucanase 3; Flags: Precursor && -	-				2.03493
PGSC0003DMG400031075	-	ST4.03ch11	3928039	3929868	.	1513	-	- && - && PF07795:Protein of unknown function (DUF1635)	-		1.81294	1.65906	2.03397
PGSC0003DMG400010231	-	ST4.03ch02	32040629	32044685	.	2671	-	- && - && PF05097:Protein of unknown function (DUF688)	-		2.12004	1.94323	2.01846
PGSC0003DMG400015611	-	ST4.03ch05	6995422	6996475	.	1054	-	- && Q39264.1 RecName: Full=Zinc finger protein 5 && -	-	2.28559	2.38516	2.23425	2.01659
PGSC0003DMG400008984	-	ST4.03ch01	61842159	61844702	.	1489	-	- && - && PF14541:Xylanase inhibitor C-terminal|PF14543:Xylanase inhibitor N-terminal	-	1.87875	2.40225	2.04208	2.00887
PGSC0003DMG400000779	-	ST4.03ch04	59035285	59036805	.	1521	-	- && - && -	-	2.09984	1.99241	2.00521	2.00607
PGSC0003DMG400029079	-	ST4.03ch06	31629774	31632211	.	1884	-	- && F4ISY0.1 RecName: Full=WEB family protein At2g38370 && PF05701:Weak chloroplast movement under blue light	-	1.89237	2.31608	1.74181	2.00494
PGSC0003DMG400001075	-	ST4.03ch07	45746962	45748897	.	1749	-	- && Q8GT20.1 RecName: Full=Benzyl alcohol O-benzoyltransferase; AltName: Full=Benzoyl coenzyme A:benzyl alcohol benzoyl transferase && PF02458:Transferase family	-	4.84542	4.3929	2.21188	1.99054
PGSC0003DMG400012849	-	ST4.03ch12	9489963	9494802	.	1377	-	- && Q9FLN8.1 RecName: Full=Indole-3-acetate O-methyltransferase 1; AltName: Full=IAA carboxylmethyltransferase 1; AltName: Full=S-adenosyl-L-methionine:(indol-3-yl) acetate carboxylmethyltransferase 1 && PF03492:SAM dependent carboxyl methyltransferase	-			1.34796	1.98956
PGSC0003DMG400045095	-	ST4.03ch03	44492668	44495289	.	1323	-	- && B9RXW0.2 RecName: Full=Alpha-farnesene synthase; AltName: Full=(E,E)-alpha-farnesene synthase; AltName: Full=Terpene synthase 7; Short=RcSeTPS7 && PF01397:Terpene synthase, N-terminal domain|PF03936:Terpene synthase family, metal binding domain	-				1.97519
PGSC0003DMG400003521	-	ST4.03ch02	40250760	40254403	.	1685	-	- && Q9FJZ3.1 RecName: Full=Mannan endo-1,4-beta-mannosidase 7; AltName: Full=Beta-mannanase 7; AltName: Full=Endo-beta-1,4-mannanase 7; Short=AtMAN7; Flags: Precursor && PF00150:Cellulase (glycosyl hydrolase family 5)	-		1.80732		1.97392
PGSC0003DMG401025083	-	ST4.03ch04	61089724	61091577	.	1277	-	- && Q96520.1 RecName: Full=Peroxidase 12; Short=Atperox P12; AltName: Full=ATP4a; AltName: Full=PRXR6; Flags: Precursor && PF00141:Peroxidase	-	1.70627	2.6295	1.56618	1.9666
PGSC0003DMG403001521	-	ST4.03ch02	38554309	38555180	.	872	-	- && - && PF03018:Dirigent-like protein	-	2.43289	3.86469		1.95456
PGSC0003DMG400010198	-	ST4.03ch02	32166449	32172284	.	923	-	- && Q9S7R3.1 RecName: Full=Protein LIGHT-DEPENDENT SHORT HYPOCOTYLS 10; AltName: Full=Protein ORGAN BOUNDARY 10 && PF04852:Protein of unknown function (DUF640)	-		2.10479	1.54275	1.95344
PGSC0003DMG400017505	-	ST4.03ch08	49864654	49866761	.	1620	-	- && Q9FFI5.1 RecName: Full=NAC domain-containing protein 86; AltName: Full=NAM-like protein; AltName: Full=No apical meristem-like protein && PF02365:No apical meristem (NAM) protein	NAM	2.98422	2.70194	2.58865	1.95278
PGSC0003DMG400004872	-	ST4.03ch06	48993996	48997450	.	1468	-	- && Q8L799.1 RecName: Full=Inositol oxygenase 1; AltName: Full=Myo-inositol oxygenase 1; Short=AtMIOX1; Short=MI oxygenase 1 && PF05153:Myo-inositol oxygenase	-		2.4781		1.9484
PGSC0003DMG400020315	-	ST4.03ch09	311573	314993	.	1766	-	- && O80437.1 RecName: Full=Glycerol-3-phosphate 2-O-acyltransferase 6; Short=AtGPAT6; AltName: Full=Glycerol-3-phosphate acyltransferase 6 && PF01553:Acyltransferase|PF12710:haloacid dehalogenase-like hydrolase	Acyltransferase		1.74037	2.05405	1.94752
PGSC0003DMG400022386	-	ST4.03ch02	34085754	34093078	.	2060	-	- && Q94AP0.1 RecName: Full=Allantoinase; Short=AtALN && PF01979:Amidohydrolase family	Amidohydro_1		2.11179		1.94739
PGSC0003DMG400030837	-	ST4.03ch04	64146168	64147886	.	1181	-	- && P46668.1 RecName: Full=Homeobox-leucine zipper protein ATHB-6; AltName: Full=HD-ZIP protein ATHB-6; AltName: Full=Homeodomain transcription factor ATHB-6 && PF02183:Homeobox associated leucine zipper|PF00046:Homeobox domain	Homeobox	1.57853	2.07762	2.01326	1.93868
PGSC0003DMG400012498	-	ST4.03ch08	78521	79183	.	663	-	- && O82752.1 RecName: Full=Protein DETOXIFICATION 49; Short=AtDTX49; AltName: Full=Multidrug and toxic compound extrusion protein 49; Short=MATE protein 49; AltName: Full=Protein NOVEL ION CARRIER 1; Short=Protein NIC1 && PF01554:MatE	MatE		1.99336		1.93086
PGSC0003DMG400006856	-	ST4.03ch01	65424421	65426817	.	1501	-	- && - && PF04862:Protein of unknown function (DUF642)	-		1.75001		1.92543
PGSC0003DMG400017976	-	ST4.03ch02	12948316	12950126	.	1811	-	- && Q9SVG3.1 RecName: Full=Berberine bridge enzyme-like 21; Short=AtBBE-like 21; Flags: Precursor && PF08031:Berberine and berberine like|PF01565:FAD binding domain	FAD_binding_4	2.09009	2.76531		1.92315
PGSC0003DMG400020347	-	ST4.03ch09	441848	445403	.	2589	-	- && Q9SS80.1 RecName: Full=UPF0503 protein At3g09070, chloroplastic; Flags: Precursor && PF05340:Protein of unknown function (DUF740)	-		1.97261	1.3839	1.92149
PGSC0003DMG400021128	-	ST4.03ch02	28941453	28942846	.	1394	-	- && Q9FG13.1 RecName: Full=Probable carboxylesterase 15; AltName: Full=AtCXE15 && PF07859:alpha/beta hydrolase fold	Abhydrolase_3	3.80607	4.00954	2.08933	1.91773
PGSC0003DMG400032510	-	ST4.03ch11	35454491	35461331	.	1983	-	- && Q40588.1 RecName: Full=L-ascorbate oxidase; Short=ASO; Short=Ascorbase; Flags: Precursor && PF07731:Multicopper oxidase|PF07732:Multicopper oxidase|PF00394:Multicopper oxidase	-	1.22851	1.81599	1.55646	1.9157
PGSC0003DMG400003546	-	ST4.03ch02	39788953	39792957	.	2021	-	- && Q42600.1 RecName: Full=Cytochrome P450 84A1; AltName: Full=Ferulate-5-hydroxylase; Short=F5H && PF00067:Cytochrome P450	p450	3.15808	3.6554	3.12157	1.90345
PGSC0003DMG400020800	-	ST4.03ch10	49084193	49085040	.	753	-	- && Q0D3N0.1 RecName: Full=Peroxidase 2; Flags: Precursor && PF00141:Peroxidase	-	2.1888	1.81762	2.49957	1.8957
PGSC0003DMG400008938	-	ST4.03ch09	2345621	2351097	.	1712	-	- && Q9CAC1.1 RecName: Full=Endoglucanase 8; AltName: Full=Cellulase 1; Short=AtCEL1; AltName: Full=Endo-1,4-beta glucanase 8; Flags: Precursor && PF00759:Glycosyl hydrolase family 9	-		1.76505		1.88313
PGSC0003DMG400009178	-	ST4.03ch03	61793584	61797545	.	2124	-	- && Q43143.1 RecName: Full=Pectinesterase/pectinesterase inhibitor U1; Includes: RecName: Full=Pectinesterase inhibitor U1; AltName: Full=Pectin methylesterase inhibitor U1; Includes: RecName: Full=Pectinesterase U1; Short=PE U1; AltName: Full=Pectin methylesterase U1; Flags: Precursor && PF01095:Pectinesterase|PF04043:Plant invertase/pectin methylesterase inhibitor	-		2.27697		1.86232
PGSC0003DMG400010591	-	ST4.03ch07	46386090	46386556	.	467	-	- && Q5E930.1 RecName: Full=S-type anion channel SLAH1; AltName: Full=SLAC1-homolog protein 1 && -	-	2.29565	2.12997	2.25514	1.86216
PGSC0003DMG400022026	-	ST4.03ch09	45700489	45701676	.	906	-	- && O64489.1 RecName: Full=Probable indole-3-pyruvate monooxygenase YUCCA9; AltName: Full=Flavin-containing monooxygenase YUCCA9 && PF00743:Flavin-binding monooxygenase-like	FMO-like		2.38026		1.86193
PGSC0003DMG400003695	-	ST4.03ch04	70010511	70014082	.	1140	-	- && Q9FJZ3.1 RecName: Full=Mannan endo-1,4-beta-mannosidase 7; AltName: Full=Beta-mannanase 7; AltName: Full=Endo-beta-1,4-mannanase 7; Short=AtMAN7; Flags: Precursor && PF00150:Cellulase (glycosyl hydrolase family 5)	-	2.59182	2.59371	2.6005	1.84667
PGSC0003DMG400025868	-	ST4.03ch01	84127314	84129231	.	1633	-	- && Q9SN11.1 RecName: Full=Cyclin-D3-3; AltName: Full=G1/S-specific cyclin-D3-3; Short=CycD3;3 && -	-			1.35886	1.84264
PGSC0003DMG400008001	-	ST4.03ch04	67754014	67756091	.	1569	-	- && Q9SN11.1 RecName: Full=Cyclin-D3-3; AltName: Full=G1/S-specific cyclin-D3-3; Short=CycD3;3 && PF02984:Cyclin, C-terminal domain|PF00134:Cyclin, N-terminal domain	Cyclin_C	1.73897	2.09212		1.83987
PGSC0003DMG400017223	-	ST4.03ch09	56436850	56439237	.	1387	-	- && Q7XBH4.2 RecName: Full=Myb-related protein Myb4; AltName: Full=OsMyb4; AltName: Full=Transcription factor RLTR1 && PF00249:Myb-like DNA-binding domain	Myb_DNA-binding	1.89775	2.23302		1.82604
PGSC0003DMG400002387	-	ST4.03ch04	57239246	57244543	.	1765	-	- && Q9C5D7.1 RecName: Full=Probable caffeoyl-CoA O-methyltransferase At4g26220; AltName: Full=Trans-caffeoyl-CoA 3-O-methyltransferase; Short=CCoAMT; Short=CCoAOMT && PF01596:O-methyltransferase	-	1.55483	2.6723	1.73638	1.82158
PGSC0003DMG400007234	-	ST4.03ch05	46737078	46743143	.	3257	-	- && Q9FII5.1 RecName: Full=Leucine-rich repeat receptor-like protein kinase TDR; AltName: Full=Protein PHLOEM INTERCALATED WITH XYLEM; AltName: Full=Tracheary element differentiation inhibitory factor receptor; Short=AtTDR; Short=TDIF receptor; Flags: Precursor && PF00069:Protein kinase domain|PF08263:Leucine rich repeat N-terminal domain	Pkinase		1.60625	2.1066	1.81866
PGSC0003DMG400021561	-	ST4.03ch09	5646681	5651020	.	1039	-	- && Q8L8B8.1 RecName: Full=Cytokinin riboside 5'-monophosphate phosphoribohydrolase LOG3; AltName: Full=Protein LONELY GUY 3 && PF03641:Possible lysine decarboxylase	-		1.71865		1.81649
PGSC0003DMG400004921	-	ST4.03ch04	66588307	66592231	.	2754	-	- && Q38914.2 RecName: Full=AP2-like ethylene-responsive transcription factor ANT; AltName: Full=Complementing a protein kinase C mutant protein 1; AltName: Full=Protein AINTEGUMENTA; AltName: Full=Protein DRAGON; AltName: Full=Protein OVULE MUTANT && PF00847:AP2 domain	AP2		1.48115	1.71812	1.81617
PGSC0003DMG400005774	-	ST4.03ch08	4751904	4754698	.	1240	-	- && Q8L4D8.1 RecName: Full=Protein IQ-DOMAIN 31 && PF13178:Protein of unknown function (DUF4005)	-	2.33173	1.81633	2.03913	1.81099
PGSC0003DMG400022791	-	ST4.03ch01	353636	357015	.	1497	-	- && Q38909.1 RecName: Full=Probable xyloglucan endotransglucosylase/hydrolase protein 28; Short=At-XTH28; Short=XTH-28; Flags: Precursor && PF00722:Glycosyl hydrolases family 16|PF06955:Xyloglucan endo-transglycosylase (XET) C-terminus	-		1.66919	1.27965	1.80413
PGSC0003DMG400011618	-	ST4.03ch09	11458965	11461603	.	1635	-	- && Q9SCU1.1 RecName: Full=Patellin-6 && PF00650:CRAL/TRIO domain|PF03765:CRAL/TRIO, N-terminal domain	CRAL_TRIO_N	1.25167	1.63561	1.41293	1.80041
PGSC0003DMG400029440	-	ST4.03ch04	3444209	3448902	.	1255	-	- && Q700D9.2 RecName: Full=Putative Myb family transcription factor At1g14600 && PF00249:Myb-like DNA-binding domain	Myb_DNA-binding		1.39568		1.78253
PGSC0003DMG400003124	-	ST4.03ch01	86651856	86657814	.	1592	-	- && Q93YQ7.1 RecName: Full=Endoglucanase 24; AltName: Full=Endo-1,4-beta glucanase 24; Flags: Precursor && PF00759:Glycosyl hydrolase family 9	-		1.38851		1.77007
PGSC0003DMG400014607	-	ST4.03ch05	45880235	45881822	.	1588	-	- && Q9LZL3.1 RecName: Full=Aspartic proteinase PCS1; AltName: Full=Aspartic protease 38; Short=AtASP38; AltName: Full=Protein EMBRYO DEFECTIVE 24; AltName: Full=Protein PROMOTION OF CELL SURVIVAL 1; Flags: Precursor && PF14541:Xylanase inhibitor C-terminal|PF14543:Xylanase inhibitor N-terminal	-		1.84448	1.54025	1.76801
PGSC0003DMG400015933	-	ST4.03ch07	10157101	10164123	.	1960	-	- && Q43062.1 RecName: Full=Pectinesterase/pectinesterase inhibitor PPE8B; Includes: RecName: Full=Pectinesterase inhibitor PPE8B; AltName: Full=Pectin methylesterase inhibitor PPE8B; Includes: RecName: Full=Pectinesterase PPE8B; Short=PE PPE8B; AltName: Full=Pectin methylesterase PPE8B; Flags: Precursor && PF01095:Pectinesterase|PF04043:Plant invertase/pectin methylesterase inhibitor	-		1.80432		1.76593
PGSC0003DMG400026155	-	ST4.03ch07	47751897	47755937	.	2950	-	- && Q9ZR08.3 RecName: Full=G-type lectin S-receptor-like serine/threonine-protein kinase At4g03230; Flags: Precursor && PF01453:D-mannose binding lectin|PF00954:S-locus glycoprotein domain|PF08276:PAN-like domain|PF00069:Protein kinase domain	Pkinase	1.59311	2.3991	1.34319	1.76456
PGSC0003DMG400029645	-	ST4.03ch09	58238423	58243685	.	2073	-	- && Q9M8Z8.1 RecName: Full=Probable pectate lyase 8; Flags: Precursor && PF00544:Pectate lyase	-	1.53627	1.90846	1.49397	1.74371
PGSC0003DMG400015523	-	ST4.03ch11	45014208	45015317	.	1110	-	- && Q9SLP4.1 RecName: Full=Chitinase 1; AltName: Full=Tulip bulb chitinase-1; Short=TBC-1; Flags: Precursor && PF00704:Glycosyl hydrolases family 18	-	3.11237	2.95573	2.55332	1.73439
PGSC0003DMG400012288	-	ST4.03ch08	55853163	55858801	.	2613	-	- && Q42059.2 RecName: Full=Endoglucanase 6; AltName: Full=Endo-1,4-beta glucanase 6; Flags: Precursor && PF00759:Glycosyl hydrolase family 9|PF09478:Carbohydrate binding domain CBM49	-		1.73457		1.7269
PGSC0003DMG400018877	-	ST4.03ch10	5258629	5260282	.	1654	-	- && Q9LNJ3.1 RecName: Full=Aspartyl protease family protein 2; Flags: Precursor && PF14543:Xylanase inhibitor N-terminal|PF14541:Xylanase inhibitor C-terminal	-	1.79519	2.05609	1.75998	1.72502
PGSC0003DMG400010471	-	ST4.03ch10	54783039	54785477	.	2439	-	- && Q9FHA4.1 RecName: Full=Subtilisin-like protease SBT1.9; AltName: Full=Subtilase subfamily 1 member 9; Short=AtSBT1.9; Flags: Precursor && PF05922:Peptidase inhibitor I9|PF00082:Subtilase family	Peptidase_S8	1.83682	2.19781	1.71199	1.699
PGSC0003DMG400001713	-	ST4.03ch01	68329550	68330816	.	1115	-	- && - && PF13947:Wall-associated receptor kinase galacturonan-binding	-		1.97483		1.69762
PGSC0003DMG400031519	-	ST4.03ch09	60075499	60077885	.	1615	-	- && O65782.1 RecName: Full=Cytochrome P450 83B1; AltName: Full=Protein ALTERED TRYPTOPHAN REGULATION 4; AltName: Full=Protein RED ELONGATED 1; AltName: Full=Protein SUPERROOT 2 && PF00067:Cytochrome P450	p450		2.44476		1.68854
PGSC0003DMG400015667	-	ST4.03ch11	1924073	1928066	.	958	-	- && - && PF09425:Divergent CCT motif|PF06200:tify domain	Zim	2.84397	2.78852	2.96694	1.68343
PGSC0003DMG400012820	-	ST4.03ch03	1704560	1711289	.	2088	-	- && - && PF01699:Sodium/calcium exchanger protein|PF13499:EF-hand domain pair	Na_Ca_ex		2.59254		1.68343
PGSC0003DMG401015433	-	ST4.03ch12	56465450	56468316	.	1435	-	- && Q9SN11.1 RecName: Full=Cyclin-D3-3; AltName: Full=G1/S-specific cyclin-D3-3; Short=CycD3;3 && PF00134:Cyclin, N-terminal domain|PF02984:Cyclin, C-terminal domain	Cyclin_C		1.53142		1.67855
PGSC0003DMG402025083	-	ST4.03ch04	61099775	61103157	.	1344	-	- && Q96520.1 RecName: Full=Peroxidase 12; Short=Atperox P12; AltName: Full=ATP4a; AltName: Full=PRXR6; Flags: Precursor && PF00141:Peroxidase	-		2.50953		1.67261
PGSC0003DMG400029339	-	ST4.03ch12	58601416	58603740	.	991	-	- && Q38831.2 RecName: Full=Auxin-responsive protein IAA13; AltName: Full=Indoleacetic acid-induced protein 13 && PF02309:AUX/IAA family	-	1.33878		1.51749	1.66976
PGSC0003DMG400025964	-	ST4.03ch01	70430424	70435743	.	2025	-	- && - && PF02902:Ulp1 protease family, C-terminal catalytic domain	Peptidase_C48	2.42764	1.86114	2.09492	1.66584
PGSC0003DMG400014717	-	ST4.03ch06	1768337	1773055	.	2340	-	- && Q8VZG8.3 RecName: Full=MDIS1-interacting receptor like kinase 2; Short=AtMIK2; AltName: Full=Probable LRR receptor-like serine/threonine-protein kinase At4g08850; Flags: Precursor && PF08263:Leucine rich repeat N-terminal domain|PF13855:Leucine rich repeat	LRRNT_2	3.09852	3.18479	2.15689	1.66382
PGSC0003DMG400011266	-	ST4.03ch10	139264	141641	.	1413	-	- && Q43046.1 RecName: Full=Caffeic acid 3-O-methyltransferase 1; Short=CAOMT-1; Short=COMT-1; AltName: Full=S-adenosysl-L-methionine:caffeic acid 3-O-methyltransferase 1 && PF00891:O-methyltransferase|PF08100:Dimerisation domain	-		1.62403	1.40173	1.63468
PGSC0003DMG400007112	-	ST4.03ch06	54956823	54960104	.	1712	-	- && Q9SGD1.1 RecName: Full=Zinc finger protein WIP3; AltName: Full=WIP-domain protein 3; Short=AtWIP3 && -	-	1.99552	2.51726	1.60756	1.61856
PGSC0003DMG400026300	-	ST4.03ch08	1839352	1843505	.	1554	-	- && P54772.1 RecName: Full=Histidine decarboxylase; Short=HDC; AltName: Full=TOM92 && PF00282:Pyridoxal-dependent decarboxylase conserved domain	-	2.25819	2.00213	2.35202	1.61851
PGSC0003DMG400007457	-	ST4.03ch04	718893	722915	.	1093	-	- && Q9S7Y1.1 RecName: Full=Transcription factor bHLH30; AltName: Full=Basic helix-loop-helix protein 30; Short=AtbHLH30; Short=bHLH 30; AltName: Full=Transcription factor EN 53; AltName: Full=bHLH transcription factor bHLH030 && PF00010:Helix-loop-helix DNA-binding domain	HLH		1.96964	2.22133	1.61661
PGSC0003DMG400029191	-	ST4.03ch06	7636703	7637884	.	1182	-	- && Q9FM03.2 RecName: Full=Dof zinc finger protein DOF5.6; Short=AtDOF5.6 && PF02701:Dof domain, zinc finger	zf-Dof		1.59573	1.73349	1.61394
PGSC0003DMG400002085	-	ST4.03ch02	36018545	36020776	.	2099	-	- && Q1JPL7.3 RecName: Full=Pectinesterase/pectinesterase inhibitor 18; AltName: Full=AtPMEpcrA; Contains: RecName: Full=Pectinesterase inhibitor 18; AltName: Full=Pectin methylesterase inhibitor 18; Contains: RecName: Full=Bifunctional pectinesterase 18/rRNA N-glycosylase; Short=PE 18; AltName: Full=Pectin methylesterase 18; AltName: Full=Pectin methylesterase 4; Short=AtPME4; AltName: Full=Ribo…	-				1.60116
PGSC0003DMG400021912	-	ST4.03ch09	29069512	29073942	.	1862	-	- && Q9SE97.1 RecName: Full=Formin-like protein 1; Short=AtFH1; Short=AtFORMIN-8; Flags: Precursor && PF02181:Formin Homology 2 Domain	FH2				1.58905
PGSC0003DMG400026538	-	ST4.03ch11	39828272	39829825	.	1375	-	- && - && -	-				1.58067
PGSC0003DMG400033642	-	ST4.03ch12	51962168	51963474	.	1092	-	- && P40288.1 RecName: Full=Glucose 1-dehydrogenase && PF00106:short chain dehydrogenase	adh_short	2.55461	2.79573		1.56599
PGSC0003DMG400005419	-	ST4.03ch09	21264193	21266831	.	1219	-	- && Q9SRS5.1 RecName: Full=Ras-related protein RABA5b; Short=AtRABA5b && PF00071:Ras family	Ras	1.78374	2.20694	1.89002	1.56129
PGSC0003DMG400010316	-	ST4.03ch09	50078122	50079254	.	1133	-	- && Q9LW68.1 RecName: Full=Protein LIGHT-DEPENDENT SHORT HYPOCOTYLS 4; AltName: Full=Protein ORGAN BOUNDARY 4 && PF04852:Protein of unknown function (DUF640)	-				1.55846
PGSC0003DMG400029466	-	ST4.03ch04	2757164	2759771	.	979	-	- && - && PF04640:PLATZ transcription factor	-		1.32565	1.36668	1.55538
PGSC0003DMG400007129	-	ST4.03ch06	55271437	55278238	.	3375	-	- && Q851R2.1 RecName: Full=Protein argonaute MEL1; AltName: Full=Protein MEIOSIS ARRESTED AT LEPTOTENE 1; Short=OsMEL1 && PF16486:N-terminal domain of argonaute|PF16487:Mid domain of argonaute|PF02171:Piwi domain|PF08699:Argonaute linker 1 domain|PF16488:Argonaute linker 2 domain|PF02170:PAZ domain	Piwi		1.04627		1.55111
PGSC0003DMG400002749	-	ST4.03ch01	78567889	78569935	.	1308	-	- && Q949Z1.1 RecName: Full=Polygalacturonase At1g48100; Short=PG; AltName: Full=Pectinase At1g48100; Flags: Precursor && PF00295:Glycosyl hydrolases family 28	-	2.17279	1.9705	2.21419	1.55026
PGSC0003DMG400007095	-	ST4.03ch07	52427134	52430842	.	1490	-	- && Q9ZV88.1 RecName: Full=BES1/BZR1 homolog protein 4 && PF05687:BES1/BZR1 plant transcription factor, N-terminal	-		1.44204		1.54863
PGSC0003DMG400017349	-	ST4.03ch07	51186199	51189321	.	1665	-	- && Q8VWJ2.1 RecName: Full=Probable WRKY transcription factor 28; AltName: Full=WRKY DNA-binding protein 28 && PF03106:WRKY DNA -binding domain	WRKY	1.89308	2.18017	1.81219	1.54578
PGSC0003DMG400020431	-	ST4.03ch07	50010913	50017217	.	1577	-	- && Q9SIN2.1 RecName: Full=Protein trichome birefringence-like 39 && PF13839:GDSL/SGNH-like Acyl-Esterase family found in Pmr5 and Cas1p|PF14416:PMR5 N terminal Domain	-	1.64526	1.83762	1.63936	1.54249
PGSC0003DMG400007150	-	ST4.03ch06	55160135	55165113	.	2462	-	- && Q9FNI7.1 RecName: Full=Glucomannan 4-beta-mannosyltransferase 2; AltName: Full=Cellulose synthase-like protein A2; Short=AtCslA2; AltName: Full=Glucomannan synthase; AltName: Full=Mannan synthase 2 && PF13641:Glycosyltransferase like family 2	-		1.4758	1.6908	1.53805
PGSC0003DMG400006391	-	ST4.03ch04	65749856	65755674	.	2387	-	- && Q9T074.1 RecName: Full=Phosphoenolpyruvate carboxykinase [ATP]; Short=PEP carboxykinase; Short=PEPCK && PF01293:Phosphoenolpyruvate carboxykinase	-		1.8977		1.53152
PGSC0003DMG400010096	-	ST4.03ch02	44980635	44983764	.	1770	-	- && Q9LFT0.1 RecName: Full=Protein trichome birefringence-like 19 && PF14416:PMR5 N terminal Domain|PF13839:GDSL/SGNH-like Acyl-Esterase family found in Pmr5 and Cas1p	-				1.52541
PGSC0003DMG400001786	-	ST4.03ch01	67587322	67589395	.	1360	-	- && Q8GX29.1 RecName: Full=F-box/kelch-repeat protein SKIP25; AltName: Full=SKP1-interacting partner 25 && -	-	1.53082	1.61987	1.55562	1.52339
PGSC0003DMG400027372	-	ST4.03ch11	44093588	44094500	.	913	-	- && Q9LQR0.1 RecName: Full=LOB domain-containing protein 1; AltName: Full=ASYMMETRIC LEAVES 2-like protein 8; Short=AS2-like protein 8 && -	-	3.56413	3.45068		1.52004
PGSC0003DMG401009161	-	ST4.03ch03	61948559	61952432	.	3761	-	- && P93194.2 RecName: Full=Receptor-like protein kinase; Flags: Precursor && PF13855:Leucine rich repeat|PF08263:Leucine rich repeat N-terminal domain|PF00069:Protein kinase domain	Pkinase	2.09075	2.66881	1.92719	1.50984
PGSC0003DMG400021542	-	ST4.03ch04	67419725	67422862	.	1819	-	- && Q0WTF4.1 RecName: Full=Cytochrome P450 81F3 && PF00067:Cytochrome P450	p450		2.10294		1.50925
PGSC0003DMG400023577	-	ST4.03ch04	8239709	8242403	.	903	-	- && Q9S7Y1.1 RecName: Full=Transcription factor bHLH30; AltName: Full=Basic helix-loop-helix protein 30; Short=AtbHLH30; Short=bHLH 30; AltName: Full=Transcription factor EN 53; AltName: Full=bHLH transcription factor bHLH030 && PF00010:Helix-loop-helix DNA-binding domain	HLH				1.50844
PGSC0003DMG402028570	-	ST4.03ch01	76277703	76279679	.	1079	-	- && Q9MAA2.1 RecName: Full=Phosphoglycerate mutase-like protein AT74; Short=At-74 && PF00300:Histidine phosphatase superfamily (branch 1)	-	4.0351	4.22844		1.50549
PGSC0003DMG400021574	-	ST4.03ch06	36214132	36214889	.	758	-	- && P17407.1 RecName: Full=21 kDa protein; AltName: Full=1.2 protein; Flags: Precursor && PF04043:Plant invertase/pectin methylesterase inhibitor	-	2.24596	2.52113	1.78102	1.50485
PGSC0003DMG400019823	-	ST4.03ch03	56764519	56767403	.	1620	-	- && Q9S9N6.1 RecName: Full=Photosynthetic NDH subunit of subcomplex B 1, chloroplastic; Short=Protein PnsB1; AltName: Full=NAD(P)H DEHYDROGENASE SUBUNIT 48; AltName: Full=NDH-DEPENDENT CYCLIC ELECTRON FLOW 1; Flags: Precursor && -	-	0.79603	0.97808	1.12141	1.49423
PGSC0003DMG400030244	-	ST4.03ch09	7987235	7990050	.	1702	-	- && Q9SUY0.3 RecName: Full=F-box protein At4g22390 && PF14383:DUF761-associated sequence motif	-	2.00905	1.98947	1.42716	1.48885
PGSC0003DMG400030121	-	ST4.03ch08	38178397	38184857	.	2120	-	- && P51615.1 RecName: Full=NADP-dependent malic enzyme; Short=NADP-ME && PF00390:Malic enzyme, N-terminal domain|PF03949:Malic enzyme, NAD binding domain	Malic_M	1.89677	1.92279	1.87793	1.48614
PGSC0003DMG400026261	-	ST4.03ch08	51296309	51297250	.	942	-	- && O80337.2 RecName: Full=Ethylene-responsive transcription factor 1A; Short=AtERF1A; AltName: Full=Ethylene-responsive element-binding factor 1A; Short=EREBP-1A && PF00847:AP2 domain	AP2	2.35366	2.66118	1.82976	1.48159
PGSC0003DMG400021161	-	ST4.03ch02	29738035	29742240	.	1589	-	- && - && PF04862:Protein of unknown function (DUF642)	-		1.09222		1.47794
PGSC0003DMG400007788	-	ST4.03ch12	1160881	1163790	.	1508	-	- && Q8VWJ2.1 RecName: Full=Probable WRKY transcription factor 28; AltName: Full=WRKY DNA-binding protein 28 && PF03106:WRKY DNA -binding domain	WRKY		1.67361		1.47741
PGSC0003DMG400009021	-	ST4.03ch01	62991492	62994946	.	1305	-	- && Q9XHM5.1 RecName: Full=Gibberellin 2-beta-dioxygenase 2; AltName: Full=GA 2-oxidase 2; AltName: Full=Gibberellin 2-beta-hydroxylase 2; AltName: Full=Gibberellin 2-oxidase 2 && PF14226:non-haem dioxygenase in morphine synthesis N-terminal|PF03171:2OG-Fe(II) oxygenase superfamily	2OG-FeII_Oxy	1.48203	1.84508	1.24742	1.47578
PGSC0003DMG400024961	-	ST4.03ch02	43419448	43420977	.	1316	-	- && Q9STX0.1 RecName: Full=Probable WRKY transcription factor 7; AltName: Full=WRKY DNA-binding protein 7 && PF10533:Plant zinc cluster domain|PF03106:WRKY DNA -binding domain	WRKY		1.30178		1.47117
PGSC0003DMG401010492	-	ST4.03ch01	4725859	4735834	.	1184	-	- && Q01412.1 RecName: Full=Glucan endo-1,3-beta-glucosidase A; AltName: Full=(1->3)-beta-glucan endohydrolase A; Short=(1->3)-beta-glucanase A; AltName: Full=Acidic beta-1,3-glucanase; AltName: Full=Beta-1,3-endoglucanase A; Flags: Precursor && PF00332:Glycosyl hydrolases family 17	Glyco_hydro_17	3.6249	4.36166		1.46902
PGSC0003DMG400024843	-	ST4.03ch04	58561673	58563662	.	1140	-	- && P16273.2 RecName: Full=Pathogen-related protein && -	-		2.38454		1.46192
PGSC0003DMG400014771	-	ST4.03ch08	44181304	44182235	.	932	-	- && Q9SMB8.1 RecName: Full=Tyramine N-feruloyltransferase 4/11; AltName: Full=Hydroxycinnamoyl-CoA: tyramine N-hydroxycinnamoyltransferase && PF00583:Acetyltransferase (GNAT) family	Acetyltransf_1	2.7489	2.45673	1.9399	1.45967
PGSC0003DMG400010812	-	ST4.03ch03	40073948	40076813	.	1654	-	- && U3U992.1 RecName: Full=7-deoxyloganetic acid glucosyltransferase; AltName: Full=UDP-glucose glucosyltransferase 8; Short=CrUGT8; AltName: Full=UDP-glycosyltransferase 709C2 && PF00201:UDP-glucoronosyl and UDP-glucosyl transferase	UDPGT	2.07149	1.49584	2.03193	1.45556
PGSC0003DMG400001317	-	ST4.03ch02	46370915	46372575	.	1259	-	- && Q9GKX6.1 RecName: Full=Aldose 1-epimerase; AltName: Full=Galactose mutarotase && PF01263:Aldose 1-epimerase	Aldose_epim	1.70614		1.57821	1.45076
PGSC0003DMG400000711	-	ST4.03ch01	86038141	86041879	.	2341	-	- && Q8GY61.1 RecName: Full=Transcription factor bHLH63; AltName: Full=Basic helix-loop-helix protein 63; Short=AtbHLH63; Short=bHLH 63; AltName: Full=Protein CRYPTOCHROME INTERACTING BASIC-HELIX-LOOP-HELIX 1; AltName: Full=Transcription factor EN 84; AltName: Full=bHLH transcription factor bHLH063 && PF00010:Helix-loop-helix DNA-binding domain	HLH		1.20091		1.4494
PGSC0003DMG400003057	-	ST4.03ch08	54294867	54295826	.	960	-	- && P50703.1 RecName: Full=Osmotin-like protein OSML15; AltName: Full=PA15; Flags: Precursor && PF00314:Thaumatin family	Thaumatin	2.39291	1.8863	2.63682	1.44626
PGSC0003DMG400007559	-	ST4.03ch03	41323286	41325391	.	981	-	- && Q9FLI0.2 RecName: Full=Transcription factor bHLH120; AltName: Full=Basic helix-loop-helix protein 120; Short=AtbHLH120; Short=bHLH 120; AltName: Full=Transcription factor EN 4; AltName: Full=bHLH transcription factor bHLH120 && PF00010:Helix-loop-helix DNA-binding domain	HLH		1.15432	1.57154	1.43841
PGSC0003DMG400008337	-	ST4.03ch03	37072195	37074087	.	1474	-	- && Q7XBH4.2 RecName: Full=Myb-related protein Myb4; AltName: Full=OsMyb4; AltName: Full=Transcription factor RLTR1 && PF00249:Myb-like DNA-binding domain	Myb_DNA-binding	4.17975	3.66204	2.42548	1.43719
PGSC0003DMG402015689	-	ST4.03ch11	1716258	1717672	.	753	-	- && P47926.1 RecName: Full=Protein RSI-1; AltName: Full=TR132; Flags: Precursor && -	-				1.43542
PGSC0003DMG400006461	-	ST4.03ch12	11121480	11122861	.	1382	-	- && Q9LZB2.1 RecName: Full=GDSL esterase/lipase At5g03980; AltName: Full=Extracellular lipase At5g03980; Flags: Precursor && PF00657:GDSL-like Lipase/Acylhydrolase	Lipase_GDSL				1.43513
PGSC0003DMG400018183	-	ST4.03ch03	52222534	52225055	.	1115	-	- && - && PF00582:Universal stress protein family	Usp	1.63559	1.94622	1.36823	1.43369
PGSC0003DMG403007406	-	ST4.03ch11	40055479	40059913	.	1206	-	- && Q93ZB9.1 RecName: Full=Fatty acyl-CoA reductase 3; AltName: Full=Protein ECERIFERUM 4 && PF07993:Male sterility protein	NAD_binding_4		1.66149		1.4248
PGSC0003DMG400003192	-	ST4.03ch07	323318	326096	.	1020	-	- && Q9LW83.2 RecName: Full=G-type lectin S-receptor-like serine/threonine-protein kinase CES101; AltName: Full=Protein CALLUS EXPRESSION OF RBCS 101; Flags: Precursor && PF07714:Protein tyrosine kinase	Pkinase_Tyr	1.60669	2.0354		1.42177
PGSC0003DMG400007137	-	ST4.03ch06	55398761	55402081	.	1674	-	- && P37891.1 RecName: Full=Serine carboxypeptidase 3; AltName: Full=Serine carboxypeptidase III; Flags: Precursor && PF00450:Serine carboxypeptidase	Peptidase_S10	0.6812	1.48505	1.34301	1.41582
PGSC0003DMG400006462	-	ST4.03ch12	11154584	11155938	.	1355	-	- && Q3MKY2.1 RecName: Full=Acetylajmalan esterase; Flags: Precursor && PF00657:GDSL-like Lipase/Acylhydrolase	Lipase_GDSL	2.06336	1.31916	2.38702	1.40808
PGSC0003DMG400000211	-	ST4.03ch01	73219902	73222113	.	1406	-	- && Q9SUP6.1 RecName: Full=Probable WRKY transcription factor 53; AltName: Full=WRKY DNA-binding protein 53 && PF03106:WRKY DNA -binding domain	WRKY	2.68211	3.18854		1.40798
PGSC0003DMG400018160	-	ST4.03ch03	52611505	52613549	.	2045	-	- && Q9FJ57.1 RecName: Full=Protein TORNADO 1; AltName: Full=Protein LOPPED 1 && -	-	1.01052		1.19263	1.40781
PGSC0003DMG400030415	-	ST4.03ch06	56687730	56689959	.	1421	-	- && Q38865.2 RecName: Full=Expansin-A6; Short=AtEXPA6; AltName: Full=Alpha-expansin-6; Short=At-EXP6; Short=AtEx6; AltName: Full=Ath-ExpAlpha-1.8; Flags: Precursor && PF03330:Rare lipoprotein A (RlpA)-like double-psi beta-barrel|PF01357:Pollen allergen	-			1.41184	1.39636
PGSC0003DMG400019952	-	ST4.03ch06	3718454	3722410	.	1819	-	- && A2XNK3.1 RecName: Full=Anthranilate synthase alpha subunit 1, chloroplastic; Flags: Precursor && PF04715:Anthranilate synthase component I, N terminal region|PF00425:chorismate binding enzyme	-	1.3927	2.33921	1.6629	1.39567
PGSC0003DMG402018597	-	ST4.03ch05	10537459	10540083	.	1299	-	- && Q9LIN2.1 RecName: Full=GDSL esterase/lipase At3g26430; AltName: Full=Extracellular lipase At3g26430; Flags: Precursor && PF00657:GDSL-like Lipase/Acylhydrolase	Lipase_GDSL	1.95764	2.28927	0.99132	1.37603
PGSC0003DMG400013855	-	ST4.03ch03	39311456	39315542	.	2246	-	- && Q8VXX5.1 RecName: Full=Monocopper oxidase-like protein SKS1; Flags: Precursor && PF07731:Multicopper oxidase|PF00394:Multicopper oxidase|PF07732:Multicopper oxidase	-	1.02808	1.32475	1.10898	1.37598
PGSC0003DMG400015712	-	ST4.03ch08	46424621	46426462	.	1842	-	- && - && -	-				1.37381
PGSC0003DMG400030675	-	ST4.03ch02	42203727	42204876	.	1150	-	- && - && -	-	1.0751		1.26794	1.37343
PGSC0003DMG400013165	-	ST4.03ch01	50153110	50154668	.	1461	-	- && O22727.1 RecName: Full=Probable disease resistance protein At1g61190 && PF00931:NB-ARC domain	NB-ARC	2.82734	2.93321	1.94715	1.35902
PGSC0003DMG400031360	-	ST4.03ch10	51857269	51859786	.	1690	-	- && Q9SJL0.1 RecName: Full=UDP-glycosyltransferase 86A1 && PF00201:UDP-glucoronosyl and UDP-glucosyl transferase	UDPGT		2.11039		1.35028
PGSC0003DMG400029419	-	ST4.03ch12	57212356	57213656	.	1301	-	- && Q9SGS5.1 RecName: Full=Uncharacterized protein At1g76070 && -	-		1.91721		1.34995
PGSC0003DMG400027354	-	ST4.03ch11	4484794	4488418	.	1244	-	- && Q07469.1 RecName: Full=Bark storage protein A; Flags: Precursor [Populus deltoides] && PF01048:Phosphorylase superfamily	-	1.49563		1.74724	1.34561
PGSC0003DMG400026212	-	ST4.03ch08	50934228	50938927	.	537	-	- && - && PF14368:Probable lipid transfer	-	2.73444	3.32345		1.33623
PGSC0003DMG400028609	-	ST4.03ch01	76502325	76502829	.	505	-	- && - && -	-		1.01042		1.32859
PGSC0003DMG400044131	-	ST4.03ch03	35437420	35438028	.	324	-	- && Q94KL7.1 RecName: Full=Secoisolariciresinol dehydrogenase && PF00106:short chain dehydrogenase	adh_short				1.32771
PGSC0003DMG400016828	-	ST4.03ch10	48101646	48103064	.	1419	-	- && Q9SII5.1 RecName: Full=Protein EXORDIUM-like 5; Flags: Precursor && PF04674:Phosphate-induced protein 1 conserved region	-			1.57973	1.32517
PGSC0003DMG400007517	-	ST4.03ch05	1313980	1318881	.	2646	-	- && Q9LFS4.1 RecName: Full=Protein NSP-INTERACTING KINASE 1; Short=AtNIK1; AltName: Full=LRR receptor-like serine/threonine-protein kinase NIK1; Flags: Precursor && PF00069:Protein kinase domain|PF13855:Leucine rich repeat|PF08263:Leucine rich repeat N-terminal domain	Pkinase		0.80871		1.32471
PGSC0003DMG400014772	-	ST4.03ch08	44177052	44178025	.	974	-	- && Q9SMB8.1 RecName: Full=Tyramine N-feruloyltransferase 4/11; AltName: Full=Hydroxycinnamoyl-CoA: tyramine N-hydroxycinnamoyltransferase && PF00583:Acetyltransferase (GNAT) family	Acetyltransf_1	1.84871	2.2078	1.70223	1.32338
PGSC0003DMG400031101	-	ST4.03ch07	51575904	51581559	.	1064	-	- && Q38911.1 RecName: Full=Xyloglucan endotransglucosylase/hydrolase protein 15; Short=At-XTH15; Short=XTH-15; Flags: Precursor && PF06955:Xyloglucan endo-transglycosylase (XET) C-terminus|PF00722:Glycosyl hydrolases family 16	-	1.61723	1.52504	1.27002	1.32259
PGSC0003DMG400008163	-	ST4.03ch10	58386326	58387277	.	952	-	- && Q9SS31.1 RecName: Full=Probable calcium-binding protein CML36; AltName: Full=Calmodulin-like protein 36 && PF13499:EF-hand domain pair	-	1.63986	1.96111		1.31947
PGSC0003DMG400031084	-	ST4.03ch07	51451476	51457407	.	1864	-	- && P23509.2 RecName: Full=Glucose-1-phosphate adenylyltransferase small subunit, chloroplastic/amyloplastic; AltName: Full=ADP-glucose pyrophosphorylase; AltName: Full=ADP-glucose synthase; AltName: Full=AGPase B; AltName: Full=Alpha-D-glucose-1-phosphate adenyl transferase; Flags: Precursor && PF00483:Nucleotidyl transferase	-				1.31856
PGSC0003DMG400016714	-	ST4.03ch02	36863752	36865469	.	1312	-	- && P31237.1 RecName: Full=1-aminocyclopropane-1-carboxylate oxidase; Short=ACC oxidase; AltName: Full=Ethylene-forming enzyme; Short=EFE && PF14226:non-haem dioxygenase in morphine synthesis N-terminal|PF03171:2OG-Fe(II) oxygenase superfamily	2OG-FeII_Oxy	1.3145	1.33773	1.12586	1.29679
PGSC0003DMG400012064	-	ST4.03ch11	16785399	16788954	.	2205	-	- && Q9SF78.1 RecName: Full=GDSL esterase/lipase At1g71691; AltName: Full=Extracellular lipase At1g71691; Flags: Precursor && PF00657:GDSL-like Lipase/Acylhydrolase	Lipase_GDSL		1.08174		1.29553
PGSC0003DMG400010326	-	ST4.03ch09	50268372	50274448	.	621	-	- && O82333.1 RecName: Full=Probable indole-3-acetic acid-amido synthetase GH3.1; AltName: Full=Auxin-responsive GH3-like protein 1; Short=AtGH3-1 && -	-				1.29213
PGSC0003DMG400024594	-	ST4.03ch03	54125552	54128245	.	1728	-	- && Q9ZVX4.1 RecName: Full=UDP-glycosyltransferase 90A1 && PF00201:UDP-glucoronosyl and UDP-glucosyl transferase	UDPGT		1.51511		1.28707
PGSC0003DMG400011359	-	ST4.03ch09	52144963	52149205	.	1926	-	- && Q9SA69.1 RecName: Full=BTB/POZ domain-containing protein At1g03010 && PF03000:NPH3 family	-				1.27095
PGSC0003DMG400013754	-	ST4.03ch12	6843910	6844375	.	466	-	- && - && -	-				1.26392
PGSC0003DMG400010025	-	ST4.03ch02	44456659	44459731	.	2010	-	- && P29162.1 RecName: Full=L-ascorbate oxidase homolog; AltName: Full=Pollen-specific protein NTP303; Flags: Precursor && PF07732:Multicopper oxidase|PF00394:Multicopper oxidase|PF07731:Multicopper oxidase	-		1.26465		1.26094
PGSC0003DMG400011018	-	ST4.03ch10	54011608	54015338	.	2266	-	- && Q9SS80.1 RecName: Full=UPF0503 protein At3g09070, chloroplastic; Flags: Precursor && PF05340:Protein of unknown function (DUF740)	-		1.41645		1.25858
PGSC0003DMG400013081	-	ST4.03ch05	49471044	49473199	.	1247	-	- && - && -	-	1.62744	1.36829		1.25626
PGSC0003DMG400009163	-	ST4.03ch03	61998180	62000358	.	1760	-	- && Q8W486.1 RecName: Full=Uncharacterized protein At1g04910 && PF10250:GDP-fucose protein O-fucosyltransferase	-				1.25553
PGSC0003DMG400024941	-	ST4.03ch02	43118311	43123502	.	1327	-	- && Q8VZJ7.1 RecName: Full=Probable prolyl 4-hydroxylase 9; Short=AtP4H9 && PF13640:2OG-Fe(II) oxygenase superfamily	-				1.25277
PGSC0003DMG400002309	-	ST4.03ch12	10678069	10679327	.	1078	-	- && Q38857.1 RecName: Full=Xyloglucan endotransglucosylase/hydrolase protein 22; Short=At-XTH22; Short=XTH-22; AltName: Full=Touch protein 4; Flags: Precursor && -	-		1.12106		1.24741
PGSC0003DMG400003193	-	ST4.03ch07	576169	579087	.	869	-	- && Q4QTJ1.1 RecName: Full=S-norcoclaurine synthase 2; Short=PsNCS2; Flags: Precursor && PF00407:Pathogenesis-related protein Bet v I family	-	2.94387	2.20368	2.2656	1.23192
PGSC0003DMG400007816	-	ST4.03ch12	1872151	1873841	.	1691	-	- && Q9M0B6.1 RecName: Full=UDP-glucuronate 4-epimerase 1; AltName: Full=UDP-glucuronic acid epimerase 1; Short=AtUGlcAE3 && PF16363:GDP-mannose 4,6 dehydratase	-		1.25283		1.22677
PGSC0003DMG400030902	-	ST4.03ch07	4395490	4397393	.	999	-	- && P29602.3 RecName: Full=Cucumber peeling cupredoxin; Short=CPC; AltName: Full=Stellacyanin && PF02298:Plastocyanin-like domain	Cu_bind_like	1.2394	1.2561	1.08286	1.22395
PGSC0003DMG400014408	-	ST4.03ch10	978963	980494	.	1532	-	- && Q9FM65.1 RecName: Full=Fasciclin-like arabinogalactan protein 1; Flags: Precursor && PF02469:Fasciclin domain	-				1.2176
PGSC0003DMG400033632	-	ST4.03ch08	42364702	42367767	.	3066	-	- && Q9C9H7.2 RecName: Full=Receptor-like protein 12; Short=AtRLP12; Flags: Precursor && -	-	1.80604	2.53706		1.2127
PGSC0003DMG400006945	-	ST4.03ch02	26261505	26271479	.	2152	-	- && Q4F883.1 RecName: Full=Senescence-associated carboxylesterase 101; Flags: Precursor && PF01764:Lipase (class 3)	Lipase_3		1.95796		1.21129
PGSC0003DMG402023644	-	ST4.03ch04	7890985	7896511	.	1710	-	- && Q9SB58.2 RecName: Full=Protein S-acyltransferase 8; AltName: Full=Probable palmitoyltransferase At4g24630; AltName: Full=Zinc finger DHHC domain-containing protein At4g24630 && PF01529:DHHC palmitoyltransferase	-			1.04411	1.20438
PGSC0003DMG400025961	-	ST4.03ch01	70501630	70503321	.	1588	-	- && Q9LQL2.2 RecName: Full=Protein NRT1/ PTR FAMILY 7.3; Short=AtNPF7.3; AltName: Full=Nitrate transporter 1.5 && PF00854:POT family	-				1.20313
PGSC0003DMG400014877	-	ST4.03ch03	7101306	7106258	.	2906	-	- && O80970.1 RecName: Full=BTB/POZ domain-containing protein NPY2; AltName: Full=Protein NAKED PINS IN YUC MUTANTS 2 && PF03000:NPH3 family|PF00651:BTB/POZ domain	BTB			0.97554	1.20198
PGSC0003DMG400029088	-	ST4.03ch08	39983858	39987898	.	1117	-	- && - && -	-				1.20103
PGSC0003DMG400014823	-	ST4.03ch03	38778112	38793840	.	988	-	- && Q38910.1 RecName: Full=Probable xyloglucan endotransglucosylase/hydrolase protein 23; Short=At-XTH23; Short=XTH-23; Flags: Precursor && PF06955:Xyloglucan endo-transglycosylase (XET) C-terminus|PF00722:Glycosyl hydrolases family 16	-		1.35412		1.20053
PGSC0003DMG400005898	-	ST4.03ch06	54640861	54641727	.	867	-	- && Q9SJ54.1 RecName: Full=NDR1/HIN1-like protein 12 && PF03168:Late embryogenesis abundant protein	-		1.64389		1.19647
PGSC0003DMG400030755	-	ST4.03ch06	41187368	41193747	.	1587	-	- && Q9SQH6.2 RecName: Full=Auxin efflux carrier component 6; Short=AtPIN6 && PF03547:Membrane transport protein	-				1.19613
PGSC0003DMG400031079	-	ST4.03ch11	3864018	3865958	.	1941	-	- && - && PF06813:Nodulin-like|PF07690:Major Facilitator Superfamily	MFS_1	1.77188	1.27501	1.55009	1.19389
PGSC0003DMG400005418	-	ST4.03ch09	21190951	21193123	.	1557	-	- && Q9LSE7.1 RecName: Full=Cytochrome b561 and DOMON domain-containing protein At3g25290; AltName: Full=Protein b561A.tha3; Flags: Precursor && PF03188:Eukaryotic cytochrome b561|PF04526:Protein of unknown function (DUF568)	Cytochrom_B561		1.25706		1.18462
PGSC0003DMG400022733	-	ST4.03ch08	53746387	53747325	.	939	-	- && - && PF06697:Protein of unknown function (DUF1191)	-		0.92189		1.18381
PGSC0003DMG400030177	-	ST4.03ch09	43193219	43194440	.	1222	-	- && - && PF13920:Zinc finger, C3HC4 type (RING finger)	-		1.07189		1.18226
PGSC0003DMG400019182	-	ST4.03ch10	50480301	50485816	.	1716	-	- && Q9FEL7.1 RecName: Full=Auxin transporter-like protein 2; AltName: Full=AUX1-like protein 2; AltName: Full=MtLAX2 && PF01490:Transmembrane amino acid transporter protein	Aa_trans		0.97479		1.17928
PGSC0003DMG400014274	-	ST4.03ch03	42397983	42399944	.	1746	-	- && Q9FXW4.1 RecName: Full=Probable (S)-N-methylcoclaurine 3'-hydroxylase isozyme 2; AltName: Full=Cytochrome P450 80B2 && PF00067:Cytochrome P450	p450	1.34171	1.58079	1.1293	1.17916
PGSC0003DMG400014504	-	ST4.03ch08	42681686	42684225	.	1913	-	- && Q8LGS1.2 RecName: Full=Protein MARD1; AltName: Full=Mediator of ABA-regulated dormancy1; AltName: Full=Senescence-associated protein SAG102 && PF04570:zinc-finger of the FCS-type, C2-C2	-	0.86589			1.17873
PGSC0003DMG400019253	-	ST4.03ch07	53622670	53624265	.	1596	-	- && - && PF08241:Methyltransferase domain	Methyltransf_11		1.43999		1.17475
PGSC0003DMG400022430	-	ST4.03ch02	34338339	34340696	.	2123	-	- && P43309.1 RecName: Full=Polyphenol oxidase, chloroplastic; Short=PPO; AltName: Full=Catechol oxidase; Flags: Precursor && PF12142:Polyphenol oxidase middle domain|PF12143:Protein of unknown function (DUF_B2219)|PF00264:Common central domain of tyrosinase	-		1.83602		1.17067
PGSC0003DMG400008711	-	ST4.03ch01	6071122	6072219	.	1098	-	- && - && PF03168:Late embryogenesis abundant protein	-	0.92096	1.49988	1.08852	1.16176
PGSC0003DMG400025214	-	ST4.03ch08	8036524	8040068	.	2566	-	- && Q6AWW5.1 RecName: Full=Ankyrin repeat-containing protein At5g02620 && PF12796:Ankyrin repeats (3 copies)|PF13962:Domain of unknown function	-	1.73392	1.27451	1.367	1.15101
PGSC0003DMG400028332	-	ST4.03ch05	232473	234670	.	1080	-	- && Q9M015.1 RecName: Full=Uncharacterized protein At5g01610 && PF04398:Protein of unknown function, DUF538	-				1.14224
PGSC0003DMG400023497	-	ST4.03ch05	50907838	50911260	.	2604	-	- && Q9SVD0.1 RecName: Full=Protein SMAX1-LIKE 3; Short=AtSMXL3 && -	-	1.16305	1.10259	1.14687	1.13935
PGSC0003DMG400025372	-	ST4.03ch11	44330026	44332022	.	1230	-	- && Q84TE9.1 RecName: Full=Dof zinc finger protein DOF5.3; Short=AtDOF5.3 && PF02701:Dof domain, zinc finger	zf-Dof	1.72039	1.55863	1.55827	1.13851
PGSC0003DMG400000761	-	ST4.03ch02	23796212	23800871	.	2088	-	- && Q00624.1 RecName: Full=L-ascorbate oxidase homolog; Flags: Precursor && PF07732:Multicopper oxidase|PF00394:Multicopper oxidase|PF07731:Multicopper oxidase	-				1.13466
PGSC0003DMG400001232	-	ST4.03ch06	2161794	2165615	.	2281	-	- && Q9FKB6.1 RecName: Full=BTB/POZ domain-containing protein At5g48800 && PF03000:NPH3 family|PF00651:BTB/POZ domain	BTB				1.13225
PGSC0003DMG400018167	-	ST4.03ch03	52524053	52526862	.	1719	-	- && Q9M0N1.1 RecName: Full=Plant UBX domain-containing protein 10; Short=PUX10 && PF00789:UBX domain	UBX		1.19011		1.13214
PGSC0003DMG400013085	-	ST4.03ch01	37276271	37277150	.	740	-	- && - && -	-	0.82143		0.83053	1.12427
PGSC0003DMG400012466	-	ST4.03ch08	773509	780723	.	3300	-	- && Q9T048.1 RecName: Full=Disease resistance protein At4g27190 && PF00931:NB-ARC domain	NB-ARC			0.68023	1.12317
PGSC0003DMG400014250	-	ST4.03ch03	58025905	58029282	.	1677	-	- && Q93Y09.1 RecName: Full=Serine carboxypeptidase-like 45; Flags: Precursor && PF00450:Serine carboxypeptidase	Peptidase_S10		1.07756		1.1225
PGSC0003DMG400000511	-	ST4.03ch02	46773348	46777532	.	1425	-	- && Q9FL16.1 RecName: Full=Peroxidase 63; Short=Atperox P63; AltName: Full=ATP26a; Flags: Precursor && PF00141:Peroxidase	-		0.83196		1.12228
PGSC0003DMG400007506	-	ST4.03ch06	55935605	55937762	.	1484	-	- && Q84TE9.1 RecName: Full=Dof zinc finger protein DOF5.3; Short=AtDOF5.3 && PF02701:Dof domain, zinc finger	zf-Dof		1.15802		1.11677
PGSC0003DMG400009365	-	ST4.03ch04	64902741	64904237	.	1407	-	- && Q9LTA2.1 RecName: Full=AT-hook motif nuclear-localized protein 17 && PF03479:Domain of unknown function (DUF296)	-	1.50913	1.15965	1.33821	1.11662
PGSC0003DMG400023359	-	ST4.03ch05	51377961	51381331	.	1130	-	- && O48965.1 RecName: Full=Isopentenyl-diphosphate Delta-isomerase II; AltName: Full=Isopentenyl pyrophosphate isomerase II; Short=IPP isomerase II && PF00293:NUDIX domain	NUDIX	1.10369	1.93164		1.11163
PGSC0003DMG400017278	-	ST4.03ch07	50526968	50529430	.	2463	-	- && Q8RWZ5.1 RecName: Full=G-type lectin S-receptor-like serine/threonine-protein kinase SD2-5; AltName: Full=S-domain-2 (SD2) receptor kinase 5; Short=SD2-5; Flags: Precursor && PF00069:Protein kinase domain	Pkinase	1.71895	1.84481	1.16026	1.11162
PGSC0003DMG401016617	-	ST4.03ch09	60523345	60533882	.	1542	-	- && Q8VWZ7.1 RecName: Full=Geraniol 8-hydroxylase; AltName: Full=Cytochrome P450 76B6; AltName: Full=Geraniol 10-hydroxylase; Short=CrG10H && PF00067:Cytochrome P450	p450		1.20155		1.107
PGSC0003DMG400000496	-	ST4.03ch02	46987276	46991948	.	1575	-	- && Q07511.2 RecName: Full=Formate dehydrogenase, mitochondrial; Short=FDH; AltName: Full=NAD-dependent formate dehydrogenase; Flags: Precursor && PF00389:D-isomer specific 2-hydroxyacid dehydrogenase, catalytic domain|PF02826:D-isomer specific 2-hydroxyacid dehydrogenase, NAD binding domain	2-Hacid_dh_C	1.26233	1.00744		1.1045
PGSC0003DMG400016292	-	ST4.03ch06	39586222	39589448	.	1281	-	- && Q7XBH4.2 RecName: Full=Myb-related protein Myb4; AltName: Full=OsMyb4; AltName: Full=Transcription factor RLTR1 && PF00249:Myb-like DNA-binding domain	Myb_DNA-binding	0.90055	0.91257	0.87642	1.09671
PGSC0003DMG400022156	-	ST4.03ch07	55861861	55869186	.	3766	-	- && Q8W1Y3.2 RecName: Full=Kinesin-like protein KIN-14F; AltName: Full=AtKIN14h; AltName: Full=Kinesin KP1; AltName: Full=Kinesin-like protein 1; Short=AtKP1 && PF00225:Kinesin motor domain|PF00307:Calponin homology (CH) domain	Kinesin				1.09441
PGSC0003DMG400018849	-	ST4.03ch03	38519816	38524112	.	3385	-	- && Q9FII5.1 RecName: Full=Leucine-rich repeat receptor-like protein kinase TDR; AltName: Full=Protein PHLOEM INTERCALATED WITH XYLEM; AltName: Full=Tracheary element differentiation inhibitory factor receptor; Short=AtTDR; Short=TDIF receptor; Flags: Precursor && PF13855:Leucine rich repeat|PF00069:Protein kinase domain|PF08263:Leucine rich repeat N-terminal domain	Pkinase		1.30827		1.09008
PGSC0003DMG400010022	-	ST4.03ch02	44264700	44266770	.	1471	-	- && O23181.2 RecName: Full=Patatin-like protein 3; Short=AtPLP3; AltName: Full=Patatin-related phospholipase A IIbeta; Short=pPLAIIb; AltName: Full=Phospholipase A IVC; Short=AtPLAIVC && PF01734:Patatin-like phospholipase	-	3.48404	2.54959	2.59091	1.0852
PGSC0003DMG400010512	-	ST4.03ch10	36223528	36228125	.	2132	-	- && - && PF06101:Plant protein of unknown function (DUF946)	-				1.08513
PGSC0003DMG400027228	-	ST4.03ch04	9530698	9534896	.	1972	-	- && - && PF12678:RING-H2 zinc finger	-	0.58657	0.8448	0.88023	1.08377
PGSC0003DMG400022371	-	ST4.03ch02	34515823	34516551	.	729	-	- && - && -	-			1.18549	1.07853
PGSC0003DMG400021710	-	ST4.03ch02	35545340	35546703	.	1364	-	- && - && PF04398:Protein of unknown function, DUF538	-	0.76723		0.86001	1.06884
PGSC0003DMG400009061	-	ST4.03ch03	6829765	6841316	.	2402	-	- && Q84JF4.1 RecName: Full=Probable amino-acid acetyltransferase NAGS1, chloroplastic; AltName: Full=N-acetylglutamate synthase 1; Flags: Precursor && PF00696:Amino acid kinase family|PF13508:Acetyltransferase (GNAT) domain	AA_kinase		0.74426	1.10582	1.06747
PGSC0003DMG400018479	-	ST4.03ch08	3599195	3602526	.	2319	-	- && Q9C6W5.1 RecName: Full=ABC transporter G family member 14; Short=ABC transporter ABCG.14; Short=AtABCG14; AltName: Full=White-brown complex homolog protein 14; Short=AtWBC14 && PF00005:ABC transporter|PF01061:ABC-2 type transporter	ABC2_membrane			1.38688	1.06204
PGSC0003DMG400010869	-	ST4.03ch10	47875520	47882388	.	1868	-	- && A4IF94.1 RecName: Full=Hippocampus abundant transcript-like protein 1; AltName: Full=Major facilitator superfamily domain-containing 14B && PF07690:Major Facilitator Superfamily	MFS_1				1.04828
PGSC0003DMG400008346	-	ST4.03ch03	36778116	36782642	.	1363	-	- && Q3E6Y3.1 RecName: Full=Uncharacterized protein At1g28695; Flags: Precursor && PF03407:Nucleotide-diphospho-sugar transferase	-	1.22836	1.99576	0.82836	1.04481
PGSC0003DMG400013199	-	ST4.03ch12	7178606	7181678	.	1693	-	- && C0LGG8.1 RecName: Full=Probable LRR receptor-like serine/threonine-protein kinase At1g53430; Flags: Precursor && PF11721:Di-glucose binding within endoplasmic reticulum|PF07714:Protein tyrosine kinase	Pkinase_Tyr		1.87258		1.04216
PGSC0003DMG400035299	-	ST4.03ch02	42627409	42628740	.	1332	-	- && O81007.1 RecName: Full=Putative glycosyltransferase 7; Short=AtGT7 && PF05637:galactosyl transferase GMA12/MNN10 family	-		1.01886		1.03901
PGSC0003DMG400022104	-	ST4.03ch08	31624736	31629389	.	1583	-	- && Q9LW07.1 RecName: Full=Probable polygalacturonase At3g15720; Short=PG; AltName: Full=Pectinase At3g15720; Flags: Precursor && PF00295:Glycosyl hydrolases family 28	-		1.44289		1.03826
PGSC0003DMG400031491	-	ST4.03ch03	41778573	41780903	.	2331	-	- && Q8LGM7.1 RecName: Full=Molybdenum cofactor sulfurase; Short=MCS; Short=MOS; Short=MoCo sulfurase; AltName: Full=Molybdenum cofactor sulfurtransferase && PF00266:Aminotransferase class-V	Aminotran_5	0.89835	1.27174	0.77668	1.03088
PGSC0003DMG400008036	-	ST4.03ch04	67829026	67830412	.	1387	-	- && Q8W3M4.1 RecName: Full=Uncharacterized protein At4g06744; Flags: Precursor && -	-		0.89648	1.10535	1.03021
PGSC0003DMG400021437	-	ST4.03ch02	42636276	42638238	.	1963	-	- && O81007.1 RecName: Full=Putative glycosyltransferase 7; Short=AtGT7 && PF05637:galactosyl transferase GMA12/MNN10 family	-				1.02747
PGSC0003DMG400000231	-	ST4.03ch01	73543391	73545202	.	1812	-	- && Q9LNJ3.1 RecName: Full=Aspartyl protease family protein 2; Flags: Precursor && PF14541:Xylanase inhibitor C-terminal|PF14543:Xylanase inhibitor N-terminal	-		0.99633		1.0191
PGSC0003DMG401031172	-	ST4.03ch01	68957377	68958419	.	1043	-	- && - && PF03208:PRA1 family protein	-	1.96754	2.86403		1.01898
PGSC0003DMG400028474	-	ST4.03ch02	31753489	31758538	.	4249	-	- && C0LGP4.1 RecName: Full=Probable LRR receptor-like serine/threonine-protein kinase At3g47570; Flags: Precursor && PF13855:Leucine rich repeat|PF00069:Protein kinase domain	Pkinase	1.58495	1.73567	1.47363	1.01238
PGSC0003DMG400009375	-	ST4.03ch07	49627156	49629573	.	1545	-	- && Q6DR04.1 RecName: Full=Reticulon-like protein B17; Short=AtRTNLB17 && PF02453:Reticulon	-				1.01093
PGSC0003DMG400028904	-	ST4.03ch06	37968211	37972857	.	2444	-	- && Q0JL44.1 RecName: Full=Protein SGT1 homolog; Short=OsSGT1; AltName: Full=Suppressor of G2 allele of SKP1 homolog && PF04969:CS domain|PF13414:TPR repeat|PF05002:SGS domain	-	2.63106	2.86017	1.32135	1.0103
PGSC0003DMG400023907	-	ST4.03ch09	7435642	7441463	.	3549	-	- && - && PF14309:Domain of unknown function (DUF4378)|PF12552:Protein of unknown function (DUF3741)	-			0.80403	1.00894
PGSC0003DMG400010444	-	ST4.03ch02	27480104	27487874	.	1620	-	- && - && PF13962:Domain of unknown function	-				1.00045
PGSC0003DMG400021391	-	ST4.03ch05	21227172	21229189	.	2018	-	- && Q9SU79.1 RecName: Full=Probable polyamine oxidase 5; Short=AtPAO5 && PF01593:Flavin containing amine oxidoreductase	Amino_oxidase				1.00006
PGSC0003DMG401012862	-	ST4.03ch12	9382967	9385114	.	1784	-	- && Q9ZU91.2 RecName: Full=Glucan endo-1,3-beta-glucosidase 3; AltName: Full=(1->3)-beta-glucan endohydrolase 3; Short=(1->3)-beta-glucanase 3; AltName: Full=Beta-1,3-endoglucanase 3; Short=Beta-1,3-glucanase 3; Flags: Precursor && PF00332:Glycosyl hydrolases family 17|PF07983:X8 domain	Glyco_hydro_17		1.54518		0.99717
PGSC0003DMG400012248	-	ST4.03ch08	56511149	56516992	.	3362	-	- && Q58G01.1 RecName: Full=Transcription factor bHLH155; AltName: Full=BHLH transcription factor gamma; Short=bHLH gamma; AltName: Full=Basic helix-loop-helix protein 155; Short=AtbHLH155; Short=bHLH 155; AltName: Full=LONESOME HIGHWAY-like protein 3; AltName: Full=bHLH transcription factor bHLH155 && PF14215:bHLH-MYC and R2R3-MYB transcription factors N-terminal	-	0.78794		1.2711	0.98876
PGSC0003DMG402029358	-	ST4.03ch12	58287738	58290199	.	2257	-	- && Q9ASS4.1 RecName: Full=Probably inactive leucine-rich repeat receptor-like protein kinase At5g48380; Flags: Precursor && PF07714:Protein tyrosine kinase	Pkinase_Tyr	0.97867	1.43596	0.84152	0.9827
PGSC0003DMG400012258	-	ST4.03ch08	56292949	56296923	.	1402	-	- && Q9M3A3.1 RecName: Full=Protein ABIL2; AltName: Full=Abl interactor-like protein 2; Short=AtABIL2 && -	-				0.98243
PGSC0003DMG400011680	-	ST4.03ch04	68871773	68877111	.	591	-	- && Q39088.2 RecName: Full=Dof zinc finger protein DOF3.4; Short=AtDOF3.4; AltName: Full=OBF-binding protein 1 && PF02701:Dof domain, zinc finger	zf-Dof				0.9771
PGSC0003DMG400004824	-	ST4.03ch08	52094377	52096854	.	2340	-	- && Q9SBQ9.1 RecName: Full=Flavonoid 3'-monooxygenase; AltName: Full=Cytochrome P450 75B2; AltName: Full=Flavonoid 3'-hydroxylase [Petunia x hybrida] && -	-		1.16265		0.97259
PGSC0003DMG400014553	-	ST4.03ch05	3069072	3069916	.	845	-	- && Q39265.1 RecName: Full=Zinc finger protein 6 && -	-		0.89595		0.96799
PGSC0003DMG401018603	-	ST4.03ch05	10418735	10422776	.	2438	-	- && Q9C9V6.1 RecName: Full=BTB/POZ domain-containing protein At1g67900 && PF03000:NPH3 family	-				0.96687
PGSC0003DMG400030894	-	ST4.03ch07	4190046	4193876	.	1440	-	- && Q9LFP7.1 RecName: Full=Probable receptor-like protein kinase At5g15080 && PF07714:Protein tyrosine kinase	Pkinase_Tyr				0.96046
PGSC0003DMG400020412	-	ST4.03ch07	50369054	50370064	.	1011	-	- && - && -	-		1.09472		0.95698
PGSC0003DMG400016457	-	ST4.03ch02	36276296	36280081	.	1845	-	- && Q9LVD9.1 RecName: Full=Protein DETOXIFICATION 40; Short=AtDTX40; AltName: Full=Multidrug and toxic compound extrusion protein 40; Short=MATE protein 40 && PF01554:MatE	MatE				0.94783
PGSC0003DMG400026052	-	ST4.03ch01	69324464	69328799	.	2849	-	- && Q0DCT8.1 RecName: Full=Protein kinase G11A && PF00069:Protein kinase domain	Pkinase		1.11311		0.94748
PGSC0003DMG400022279	-	ST4.03ch07	55508814	55510571	.	1758	-	- && Q9FM65.1 RecName: Full=Fasciclin-like arabinogalactan protein 1; Flags: Precursor && PF02469:Fasciclin domain	-		1.12264		0.94718
PGSC0003DMG400008379	-	ST4.03ch10	59284371	59287941	.	2477	-	- && Q67UL3.1 RecName: Full=Probable auxin efflux carrier component 1c; Short=OsPIN1c; AltName: Full=OsPIN1a && PF03547:Membrane transport protein	-		0.62446	0.70032	0.9405
PGSC0003DMG400016405	-	ST4.03ch01	3711223	3713638	.	1824	-	- && O04523.1 RecName: Full=Protein ALTERED XYLOGLUCAN 4; AltName: Full=Protein trichome birefringence-like 27 && PF14416:PMR5 N terminal Domain|PF13839:GDSL/SGNH-like Acyl-Esterase family found in Pmr5 and Cas1p	-		1.01417		0.93853
PGSC0003DMG400017843	-	ST4.03ch08	4234972	4236058	.	1087	-	- && - && -	-	1.50764	1.43147		0.93822
PGSC0003DMG400027417	-	ST4.03ch11	43665296	43666731	.	1179	-	- && Q6NPN5.1 RecName: Full=F-box/kelch-repeat protein At5g26960 && PF01344:Kelch motif|PF00646:F-box domain	Kelch_1	1.58494	0.77273	1.49128	0.93739
PGSC0003DMG400021537	-	ST4.03ch04	67339897	67342675	.	1889	-	- && - && PF04788:Protein of unknown function (DUF620)	-	0.6571	1.00968	0.69934	0.93677
PGSC0003DMG400008589	-	ST4.03ch10	52663588	52669043	.	1992	-	- && Q93ZG7.2 RecName: Full=DEAD-box ATP-dependent RNA helicase 38; AltName: Full=Low expression of osmotically-responsive genes 4 protein; AltName: Full=Protein CRYOPHYTE && PF00270:DEAD/DEAH box helicase|PF00271:Helicase conserved C-terminal domain	DEAD		0.97824		0.9339
PGSC0003DMG400009886	-	ST4.03ch04	71231383	71236981	.	1704	-	- && P70187.3 RecName: Full=Hippocampus abundant transcript 1 protein; AltName: Full=Major facilitator superfamily domain-containing 14A && PF07690:Major Facilitator Superfamily	MFS_1				0.92707
PGSC0003DMG400027669	-	ST4.03ch06	57915453	57919498	.	3382	-	- && Q9SE97.1 RecName: Full=Formin-like protein 1; Short=AtFH1; Short=AtFORMIN-8; Flags: Precursor && PF02181:Formin Homology 2 Domain	FH2		0.96779		0.92371
PGSC0003DMG400024802	-	ST4.03ch04	58430553	58434782	.	1446	-	- && Q9FH05.1 RecName: Full=Serine carboxypeptidase-like 42; Flags: Precursor && PF00450:Serine carboxypeptidase	Peptidase_S10			1.0186	0.92331
PGSC0003DMG400022749	-	ST4.03ch08	53855469	53858642	.	1308	-	- && P54873.2 RecName: Full=Hydroxymethylglutaryl-CoA synthase; Short=HMG-CoA synthase; AltName: Full=3-hydroxy-3-methylglutaryl coenzyme A synthase; AltName: Full=Protein EMBRYO DEFECTIVE 2778; AltName: Full=Protein FLAKY POLLEN 1 && PF01154:Hydroxymethylglutaryl-coenzyme A synthase N terminal|PF08540:Hydroxymethylglutaryl-coenzyme A synthase C terminal	-	1.11695	0.83872		0.92132
PGSC0003DMG400024914	-	ST4.03ch01	80196317	80197319	.	916	-	- && - && -	-				0.91935
PGSC0003DMG400019350	-	ST4.03ch09	48147322	48152873	.	2360	-	- && A2ZMH2.1 RecName: Full=Serine/threonine-protein kinase Nek2; Short=OsNek2; AltName: Full=NimA-related protein kinase 2 && PF00069:Protein kinase domain	Pkinase	0.91377	0.55967	0.95127	0.91124
PGSC0003DMG400022715	-	ST4.03ch01	5082576	5088041	.	1940	-	- && O81020.1 RecName: Full=Non-specific phospholipase C2; Flags: Precursor && PF04185:Phosphoesterase family	Phosphoesterase		1.59512	1.24309	0.91082
PGSC0003DMG400003036	-	ST4.03ch08	54179833	54183763	.	1916	-	- && - && PF13178:Protein of unknown function (DUF4005)	-		0.67207		0.90228
PGSC0003DMG400018459	-	ST4.03ch08	3701881	3707191	.	5311	-	- && Q9C6S5.1 RecName: Full=Probable polyamine transporter At1g31830 && PF13520:Amino acid permease	-	0.79121	0.94393		0.89624
PGSC0003DMG400010158	-	ST4.03ch03	49230741	49235734	.	2352	-	- && Q9SX73.1 RecName: Full=Kinase-interacting family protein; Short=KIP1-like family protein && PF07765:KIP1-like protein	-		0.62449		0.88615
PGSC0003DMG400003009	-	ST4.03ch11	43208740	43210362	.	969	-	- && Q9FG13.1 RecName: Full=Probable carboxylesterase 15; AltName: Full=AtCXE15 && PF07859:alpha/beta hydrolase fold	Abhydrolase_3				0.88302
PGSC0003DMG400019575	-	ST4.03ch07	37616712	37622140	.	2032	-	- && Q8GZ92.1 RecName: Full=Protein Brevis radix-like 4; Short=AtBRXL4 && PF08381:Transcription factor regulating root and shoot growth via Pin3|PF13713:Transcription factor BRX N-terminal domain	-			1.07118	0.88011
PGSC0003DMG400027081	-	ST4.03ch06	52445125	52447709	.	1532	-	- && - && PF03080:Domain of unknown function (DUF239)|PF14365:Domain of unknown function (DUF4409)	-		0.63416		0.87939
PGSC0003DMG400008357	-	ST4.03ch10	59171347	59173650	.	1777	-	- && Q9SV43.1 RecName: Full=Patatin-like protein 7; Short=AtPLP7; AltName: Full=Patatin-related phospholipase A IIIbeta; Short=pPLAIIIb; AltName: Full=Phospholipase A IIIA; Short=AtPLAIIIA && -	-		0.82495	0.90641	0.87468
PGSC0003DMG400033063	-	ST4.03ch06	52026266	52027663	.	1097	-	- && Q86A88.1 RecName: Full=Dynein light chain, cytoplasmic; AltName: Full=Dynein light chain LC8-type 2 && PF01221:Dynein light chain type 1	-	0.78114	1.23673		0.87338
PGSC0003DMG400015806	-	ST4.03ch09	45196498	45199793	.	2400	-	- && P33543.1 RecName: Full=Putative kinase-like protein TMKL1; Flags: Precursor && PF07714:Protein tyrosine kinase	Pkinase_Tyr				0.86743
PGSC0003DMG400027702	-	ST4.03ch10	48663861	48672511	.	1056	-	- && Q8GYR4.1 RecName: Full=KH domain-containing protein At3g08620; AltName: Full=Quaking-like protein 4 && PF16544:Homodimerisation region of STAR domain protein	-				0.86288
PGSC0003DMG400012491	-	ST4.03ch08	252199	254663	.	2121	-	- && O65351.1 RecName: Full=Subtilisin-like protease SBT1.7; AltName: Full=Cucumisin-like serine protease; AltName: Full=Subtilase subfamily 1 member 7; Short=AtSBT1.7; AltName: Full=Subtilisin-like serine protease 1; Short=At-SLP1; Flags: Precursor && PF00082:Subtilase family|PF05922:Peptidase inhibitor I9|PF02225:PA domain	Peptidase_S8	1.67889	1.68663		0.85702
PGSC0003DMG400011222	-	ST4.03ch07	1583171	1584671	.	1501	-	- && Q9M0B6.1 RecName: Full=UDP-glucuronate 4-epimerase 1; AltName: Full=UDP-glucuronic acid epimerase 1; Short=AtUGlcAE3 && PF16363:GDP-mannose 4,6 dehydratase	-		0.83312		0.85119
PGSC0003DMG400020701	-	ST4.03ch07	7937405	7938388	.	984	-	- && O65695.1 RecName: Full=Auxin-responsive protein SAUR50; AltName: Full=Protein SMALL AUXIN UP RNA 50 && PF02519:Auxin responsive protein	Auxin_inducible		0.87918		0.85045
PGSC0003DMG400024564	-	ST4.03ch03	53510985	53512068	.	1084	-	- && - && -	-	1.49876	1.77191	1.06604	0.84973
PGSC0003DMG400013195	-	ST4.03ch01	76797338	76803095	.	1101	-	- && Q3MKY2.1 RecName: Full=Acetylajmalan esterase; Flags: Precursor && PF00657:GDSL-like Lipase/Acylhydrolase	Lipase_GDSL			1.5897	0.84848
PGSC0003DMG400030536	-	ST4.03ch05	3376179	3379279	.	2364	-	- && Q9C6K9.1 RecName: Full=LEAF RUST 10 DISEASE-RESISTANCE LOCUS RECEPTOR-LIKE PROTEIN KINASE-like 1.1; AltName: Full=Probable receptor-like serine/threonine-protein kinase LRK10L-1.1; Flags: Precursor && PF00069:Protein kinase domain|PF14380:Wall-associated receptor kinase C-terminal	Pkinase		1.66963		0.84592
PGSC0003DMG400036772	-	ST4.03ch11	34829480	34830672	.	1110	-	- && Q84TH9.2 RecName: Full=Protein NLP7; Short=AtNLP7; AltName: Full=NIN-like protein 7; AltName: Full=Nodule inception protein-like protein 7 && PF02042:RWP-RK domain|PF00564:PB1 domain	RWP-RK		0.86509		0.84263
PGSC0003DMG402006401	-	ST4.03ch04	63373149	63377238	.	1982	-	- && Q93Y91.1 RecName: Full=Sugar transport protein 5; AltName: Full=Hexose transporter 5 && -	-		0.98508		0.84225
PGSC0003DMG400022096	-	ST4.03ch07	24186133	24190119	.	2013	-	- && Q941B6.2 RecName: Full=Probable ubiquitin-conjugating enzyme E2 37; AltName: Full=E2 ubiquitin-conjugating enzyme 37; AltName: Full=Ubiquitin carrier protein 37 && PF00179:Ubiquitin-conjugating enzyme	UQ_con				0.84132
PGSC0003DMG400017341	-	ST4.03ch07	51038422	51045598	.	2508	-	- && Q8L4B0.1 RecName: Full=Probable galacturonosyltransferase 15 && PF01501:Glycosyl transferase family 8	Glyco_transf_8		0.61238		0.83473
PGSC0003DMG400005943	-	ST4.03ch06	54330416	54335617	.	2305	-	- && A7LXU3.1 RecName: Full=Beta-glucosidase BoGH3B; AltName: Full=Glycosyl hydrolase family protein 3B; Short=BoGH3B; Flags: Precursor && PF01915:Glycosyl hydrolase family 3 C-terminal domain|PF00933:Glycosyl hydrolase family 3 N terminal domain	Glyco_hydro_3				0.83442
PGSC0003DMG400011426	-	ST4.03ch10	59065781	59067116	.	1191	-	- && - && -	-		0.69283		0.83206
PGSC0003DMG400029341	-	ST4.03ch12	58593205	58594894	.	755	-	- && P17642.1 RecName: Full=Pathogenesis-related protein STH-2 && PF00407:Pathogenesis-related protein Bet v I family	-		2.10737		0.82746
PGSC0003DMG400019316	-	ST4.03ch09	48063370	48073270	.	1757	-	- && P56707.1 RecName: Full=Selenocysteine methyltransferase; Short=SECYS-MT; Short=SECYS-methyltransferase && PF02574:Homocysteine S-methyltransferase	-	0.54177	1.12175	0.53327	0.8267
PGSC0003DMG400024904	-	ST4.03ch01	79892180	79899199	.	2775	-	- && Q96282.1 RecName: Full=Chloride channel protein CLC-c; Short=AtCLC-c; AltName: Full=CBS domain-containing protein CBSCLC4 && PF00654:Voltage gated chloride channel	Voltage_CLC		1.04998		0.82261
PGSC0003DMG400030359	-	ST4.03ch06	57230608	57231909	.	1302	-	- && Q39963.1 RecName: Full=Probable pyridoxal 5'-phosphate synthase subunit PDX1; Short=PLP synthase subunit PDX1; AltName: Full=Ethylene-inducible protein HEVER && PF01680:SOR/SNZ family	-				0.82234
PGSC0003DMG400026955	-	ST4.03ch06	53157222	53158454	.	1106	-	- && - && PF05056:Protein of unknown function (DUF674)	-				0.82097
PGSC0003DMG400001402	-	ST4.03ch02	46586458	46590123	.	2116	-	- && - && -	-	0.98816	0.88152	0.87083	0.81596
PGSC0003DMG400014576	-	ST4.03ch05	3149722	3154050	.	2247	-	- && Q9M9C5.1 RecName: Full=Probable leucine-rich repeat receptor-like protein kinase At1g68400; Flags: Precursor && PF00069:Protein kinase domain|PF08263:Leucine rich repeat N-terminal domain	Pkinase		0.71249		0.8143
PGSC0003DMG400020348	-	ST4.03ch09	460571	465996	.	2666	-	- && Q3U3T8.2 RecName: Full=WD repeat-containing protein 62 && -	-			0.79196	0.80965
PGSC0003DMG400000827	-	ST4.03ch05	1981074	1983124	.	1667	-	- && Q0V7R1.1 RecName: Full=Probable galacturonosyltransferase-like 3 && PF01501:Glycosyl transferase family 8	Glyco_transf_8				0.80773
PGSC0003DMG400004035	-	ST4.03ch02	43715824	43717524	.	1701	-	- && Q9FZ36.1 RecName: Full=Mitogen-activated protein kinase kinase kinase 2; AltName: Full=Arabidopsis NPK1-related protein kinase 2 && PF00069:Protein kinase domain	Pkinase				0.79829
PGSC0003DMG400009984	-	ST4.03ch04	71654391	71661823	.	2157	-	- && O15118.2 RecName: Full=Niemann-Pick C1 protein; Flags: Precursor && PF02460:Patched family	-		0.46315		0.79154
PGSC0003DMG400032246	-	ST4.03ch09	54023125	54028439	.	2793	-	- && Q0WQ41.1 RecName: Full=Type IV inositol polyphosphate 5-phosphatase 7; Short=At5PTase7; AltName: Full=Protein CVP2 LIKE 1; Short=Protein CVL1 && PF03372:Endonuclease/Exonuclease/phosphatase family	Exo_endo_phos		0.78932	0.7045	0.79098
PGSC0003DMG400015531	-	ST4.03ch11	45252757	45253413	.	657	-	- && Q9SLD4.1 RecName: Full=Zinc finger protein ZAT11 && PF13912:C2H2-type zinc finger	-		1.69003		0.79057
PGSC0003DMG400026404	-	ST4.03ch02	41377108	41378284	.	1177	-	- && - && -	-	1.1404	1.18144		0.78874
PGSC0003DMG400021555	-	ST4.03ch09	5335955	5340436	.	2060	-	- && Q9SJL0.1 RecName: Full=UDP-glycosyltransferase 86A1 && PF00201:UDP-glucoronosyl and UDP-glucosyl transferase	UDPGT		1.01844		0.78603
PGSC0003DMG400000733	-	ST4.03ch01	86072484	86074144	.	1253	-	- && Q9ZPV9.2 RecName: Full=Syntaxin-112; Short=AtSYP112 && PF00804:Syntaxin|PF05739:SNARE domain	SNARE				0.78379
PGSC0003DMG400012215	-	ST4.03ch08	54680887	54685837	.	1155	-	- && Q8GXB3.1 RecName: Full=AT-hook motif nuclear-localized protein 5 && PF03479:Domain of unknown function (DUF296)	-	0.86091	0.72384	0.83396	0.78073
PGSC0003DMG400000574	-	ST4.03ch03	46665797	46669602	.	2453	-	- && - && -	-		0.8666		0.77737
PGSC0003DMG400018332	-	ST4.03ch01	74024336	74026082	.	1747	-	- && O23090.1 RecName: Full=Transcription factor bHLH14; AltName: Full=Basic helix-loop-helix protein 14; Short=AtbHLH14; Short=bHLH 14; AltName: Full=Transcription factor EN 33; AltName: Full=bHLH transcription factor bHLH014 && PF00010:Helix-loop-helix DNA-binding domain|PF14215:bHLH-MYC and R2R3-MYB transcription factors N-terminal	HLH				0.77607
PGSC0003DMG400000716	-	ST4.03ch01	86115395	86116878	.	1484	-	- && - && -	-	1.26725	1.02105	1.26534	0.77539
PGSC0003DMG400027465	-	ST4.03ch07	2382858	2386771	.	1011	-	- && Q9FHB6.1 RecName: Full=Protein DETOXIFICATION 16; Short=AtDTX16; AltName: Full=Multidrug and toxic compound extrusion protein 16; Short=MATE protein 16 && PF01554:MatE	MatE				0.77228
PGSC0003DMG400019527	-	ST4.03ch03	55872209	55873150	.	942	-	- && - && PF13499:EF-hand domain pair	-	2.00626	2.77212		0.77093
PGSC0003DMG400003701	-	ST4.03ch04	70149225	70150659	.	1435	-	- && Q9LZP8.1 RecName: Full=bZIP transcription factor 53; Short=AtbZIP53 && PF00170:bZIP transcription factor	bZIP_1				0.76937
PGSC0003DMG400024765	-	ST4.03ch01	77637380	77640210	.	1150	-	- && P34913.2 RecName: Full=Bifunctional epoxide hydrolase 2; Includes: RecName: Full=Cytosolic epoxide hydrolase 2; Short=CEH; AltName: Full=Epoxide hydratase; AltName: Full=Soluble epoxide hydrolase; Short=SEH; Includes: RecName: Full=Lipid-phosphate phosphatase && PF00561:alpha/beta hydrolase fold	Abhydrolase_1		0.63929	1.22684	0.76377
PGSC0003DMG400014280	-	ST4.03ch03	42478933	42486295	.	2272	-	- && Q4FE45.1 RecName: Full=E3 ubiquitin-protein ligase XBAT33; AltName: Full=Ankyrin repeat domain and RING finger-containing protein XBAT33; AltName: Full=Protein XB3 homolog 3 && PF13637:Ankyrin repeats (many copies)|PF13857:Ankyrin repeats (many copies)|PF12796:Ankyrin repeats (3 copies)	-		0.96999		0.76243
PGSC0003DMG400002570	-	ST4.03ch03	61289201	61290852	.	1652	-	- && Q9SLL2.1 RecName: Full=Protein BIG GRAIN 1-like B && -	-	0.95159	1.03326	0.89822	0.76237
PGSC0003DMG400006965	-	ST4.03ch02	26613043	26615973	.	1700	-	- && P52425.1 RecName: Full=Glycerol-3-phosphate dehydrogenase [NAD(+)] && PF01210:NAD-dependent glycerol-3-phosphate dehydrogenase N-terminus|PF07479:NAD-dependent glycerol-3-phosphate dehydrogenase C-terminus	NAD_Gly3P_dh_N				0.76224
PGSC0003DMG400019646	-	ST4.03ch05	1085106	1087833	.	1116	-	- && Q7ZVZ7.1 RecName: Full=Protein ABHD17C; AltName: Full=Alpha/beta hydrolase domain-containing protein 17C; Short=Abhydrolase domain-containing protein 17C && PF12695:Alpha/beta hydrolase family	-		0.49594		0.75978
PGSC0003DMG400000560	-	ST4.03ch03	46454335	46460428	.	4168	-	- && Q9FQY8.2 RecName: Full=Caffeic acid 3-O-methyltransferase; Short=CAOMT; Short=COMT; AltName: Full=S-adenosysl-L-methionine:caffeic acid 3-O-methyltransferase && PF08100:Dimerisation domain|PF00891:O-methyltransferase	-	1.49965	1.60446	1.17497	0.75579
PGSC0003DMG400012066	-	ST4.03ch08	30146473	30150466	.	1952	-	- && - && PF03763:Remorin, C-terminal region	-	0.91339	0.898	0.9231	0.75523
PGSC0003DMG402003983	-	ST4.03ch11	7242296	7244863	.	2568	-	- && Q25AG3.2 RecName: Full=G-type lectin S-receptor-like serine/threonine-protein kinase LECRK3; Short=OsLecRK3; AltName: Full=OsRLCK135; Flags: Precursor && -	-	1.82696	2.54354	0.69648	0.75385
PGSC0003DMG400006108	-	ST4.03ch09	55295054	55296824	.	1215	-	- && P33077.2 RecName: Full=Auxin-responsive protein IAA4; AltName: Full=Auxin-induced protein AUX2-11; AltName: Full=Indoleacetic acid-induced protein 4 && PF02309:AUX/IAA family	-		0.4227		0.7496
PGSC0003DMG400033883	-	ST4.03ch05	44418536	44420981	.	1410	-	- && Q9M153.1 RecName: Full=GDSL esterase/lipase At4g01130; AltName: Full=Extracellular lipase At4g01130; Flags: Precursor && PF00657:GDSL-like Lipase/Acylhydrolase	Lipase_GDSL				0.74923
PGSC0003DMG400006129	-	ST4.03ch07	44378728	44386413	.	2912	-	- && - && PF04782:Protein of unknown function (DUF632)|PF04783:Protein of unknown function (DUF630)	-		0.75825		0.74468
PGSC0003DMG400018548	-	ST4.03ch03	45653256	45657804	.	1585	-	- && Q6NMC6.1 RecName: Full=Protein ABIL3; AltName: Full=Abl interactor-like protein 3; Short=AtABIL3 && -	-	0.92057	0.68553	1.03642	0.7412
PGSC0003DMG400031765	-	ST4.03ch02	33290227	33304587	.	3527	-	- && Q00766.3 RecName: Full=Glycogen phosphorylase 1; Short=GP1 && -	-				0.73574
PGSC0003DMG402017902	-	ST4.03ch01	35475707	35480057	.	3018	-	- && Q8VYR7.1 RecName: Full=Boron transporter 1 && PF00955:HCO3- transporter family	-		0.67361		0.73388
PGSC0003DMG400006782	-	ST4.03ch01	65062288	65066823	.	1321	-	- && Q94CJ5.1 RecName: Full=Protein RETICULATA-RELATED 4, chloroplastic; Flags: Precursor && PF11891:Domain of unknown function (DUF3411)	-		0.89377		0.72353
PGSC0003DMG400029380	-	ST4.03ch12	57950911	57954167	.	1872	-	- && O67409.1 RecName: Full=Tryptophan synthase beta chain 2 && PF00291:Pyridoxal-phosphate dependent enzyme	PALP		0.68856		0.71808
PGSC0003DMG400007602	-	ST4.03ch11	5746290	5749794	.	2980	-	- && Q9SVD0.1 RecName: Full=Protein SMAX1-LIKE 3; Short=AtSMXL3 && -	-			1.54048	0.71717
PGSC0003DMG400030226	-	ST4.03ch06	39012285	39018784	.	1674	-	- && Q9LPI5.1 RecName: Full=Polyadenylate-binding protein-interacting protein 11; Short=PABP-interacting protein 11; Short=Poly(A)-binding protein-interacting protein 11; AltName: Full=PAM2-containing protein CID11; AltName: Full=Protein CTC-INTERACTING DOMAIN 11 && PF00076:RNA recognition motif. (a.k.a. RRM, RBD, or RNP domain)|PF14259:RNA recognition motif (a.k.a. RRM, RBD, or RNP domain)	RRM_1		0.83166		0.71169
PGSC0003DMG400013306	-	ST4.03ch11	1313667	1317045	.	2513	-	- && - && PF12719:Nuclear condensing complex subunits, C-term domain	-				0.70841
PGSC0003DMG400030455	-	ST4.03ch06	57482051	57483896	.	1575	-	- && O64733.1 RecName: Full=UDP-glycosyltransferase 87A2 && PF00201:UDP-glucoronosyl and UDP-glucosyl transferase	UDPGT				0.70788
PGSC0003DMG400030852	-	ST4.03ch08	48096817	48102332	.	1572	-	- && - && -	-		0.88253		0.70697
PGSC0003DMG401016449	-	ST4.03ch02	36402776	36404161	.	1386	-	- && - && PF11904:GPCR-chaperone|PF12796:Ankyrin repeats (3 copies)	-		0.8372		0.70697
PGSC0003DMG400015693	-	ST4.03ch11	1584803	1589104	.	2202	-	- && Q40392.1 RecName: Full=TMV resistance protein N && PF00931:NB-ARC domain|PF01582:TIR domain	TIR		0.88902		0.70504
PGSC0003DMG400010666	-	ST4.03ch01	59268482	59272699	.	1320	-	- && Q39224.1 RecName: Full=Protein SRG1; Short=AtSRG1; AltName: Full=Protein SENESCENCE-RELATED GENE 1 && PF03171:2OG-Fe(II) oxygenase superfamily|PF14226:non-haem dioxygenase in morphine synthesis N-terminal	2OG-FeII_Oxy				0.70489
PGSC0003DMG400030899	-	ST4.03ch07	4311952	4315292	.	2814	-	- && Q8S9J8.2 RecName: Full=Probable clathrin assembly protein At4g32285 && PF07651:ANTH domain	-		0.8169		0.69913
PGSC0003DMG400030307	-	ST4.03ch06	56304924	56308549	.	2280	-	- && Q9SUC3.2 RecName: Full=Protein POLLENLESS 3; AltName: Full=Protein MALE STERILE 5; AltName: Full=Protein THREE-DIVISION MUTANT 1 && PF00515:Tetratricopeptide repeat	TPR_1				0.69815
PGSC0003DMG400021198	-	ST4.03ch02	28737078	28744386	.	2918	-	- && Q9SUN6.1 RecName: Full=Subtilisin-like protease SBT2.2; AltName: Full=Subtilase subfamily 2 member 2; Short=AtSBT2.2; Flags: Precursor && PF05922:Peptidase inhibitor I9|PF00082:Subtilase family	Peptidase_S8				0.69693
PGSC0003DMG401014249	-	ST4.03ch03	58010895	58018186	.	3221	-	- && Q75QN6.1 RecName: Full=Dual specificity protein phosphatase PHS1; AltName: Full=Protein PROPYZAMIDE-HYPERSENSITIVE 1 && PF00782:Dual specificity phosphatase, catalytic domain|PF09192:Actin-fragmin kinase, catalytic	DSPc				0.69507
PGSC0003DMG400005621	-	ST4.03ch03	59318893	59320305	.	1413	-	- && Q6J9S1.1 RecName: Full=Ethylene-responsive transcription factor RAP2-11; AltName: Full=Protein RELATED TO APETALA2 11 && PF00847:AP2 domain	AP2				0.69184
PGSC0003DMG400014379	-	ST4.03ch10	1037936	1039899	.	1964	-	- && Q39218.3 RecName: Full=Serine acetyltransferase 3, mitochondrial; Short=AtSAT-3; Short=AtSERAT2;2; Short=SAT-m; Flags: Precursor && PF06426:Serine acetyltransferase, N-terminal|PF00132:Bacterial transferase hexapeptide (six repeats)	Hexapep		0.63446		0.68873
PGSC0003DMG400018488	-	ST4.03ch08	3796369	3804673	.	1621	-	- && O82281.2 RecName: Full=Protein Brevis radix-like 1; Short=AtBRXL1 && PF13713:Transcription factor BRX N-terminal domain|PF08381:Transcription factor regulating root and shoot growth via Pin3	-		0.44549		0.68794
PGSC0003DMG400018314	-	ST4.03ch07	48775381	48780704	.	1946	-	- && Q8GY60.1 RecName: Full=Probable protein phosphatase 2C 52; Short=AtPP2C52 && PF00481:Protein phosphatase 2C	PP2C		0.71274		0.68154
PGSC0003DMG400004009	-	ST4.03ch02	43582362	43586588	.	1961	-	- && Q93XX5.1 RecName: Full=PI-PLC X domain-containing protein At5g67130; Flags: Precursor && -	-	0.83657		0.96974	0.67723
PGSC0003DMG400008065	-	ST4.03ch11	41112924	41122092	.	3261	-	- && Q9ZTX9.1 RecName: Full=Auxin response factor 4 && PF06507:Auxin response factor|PF02362:B3 DNA binding domain	Auxin_resp		0.64102		0.67538
PGSC0003DMG401020339	-	ST4.03ch09	761200	765280	.	1317	-	- && - && PF12906:RING-variant domain	-				0.67499
PGSC0003DMG400020151	-	ST4.03ch06	58651024	58655467	.	1530	-	- && Q8W595.2 RecName: Full=Histone-lysine N-methyltransferase SUVR4; AltName: Full=Protein SET DOMAIN GROUP 31; AltName: Full=Suppressor of variegation 3-9-related protein 4; Short=Su(var)3-9-related protein 4 && PF05033:Pre-SET motif|PF00856:SET domain	SET				0.67325
PGSC0003DMG400013928	-	ST4.03ch11	13281886	13284356	.	2471	-	- && Q9FIJ6.1 RecName: Full=Serine/threonine-protein kinase-like protein CCR4; AltName: Full=CRINKLY 4-related kinase 1; Short=AtCRK1; AltName: Full=Protein CRINKLY 4 RELATED 4; Short=AtCCR4; Flags: Precursor && PF00069:Protein kinase domain	Pkinase		0.74611		0.67305
PGSC0003DMG400022255	-	ST4.03ch07	55971749	55976656	.	1922	-	- && Q9FF99.1 RecName: Full=Probable amino acid permease 7; AltName: Full=Amino acid transporter AAP7 && PF01490:Transmembrane amino acid transporter protein	Aa_trans				0.66534
PGSC0003DMG400005937	-	ST4.03ch06	54482842	54486200	.	1469	-	- && Q8VWF6.1 RecName: Full=Protein STRICTOSIDINE SYNTHASE-LIKE 3; Short=AtSSL3; AltName: Full=Strictosidine synthase 9; Short=AtSS9; Flags: Precursor && PF03088:Strictosidine synthase	Str_synth		0.4115		0.65103
PGSC0003DMG400013803	-	ST4.03ch06	43714868	43716369	.	1502	-	- && Q8LGB6.1 RecName: Full=Non-functional pseudokinase ZED1; AltName: Full=Protein HOPZ-ETI-DEFICIENT 1 && PF00069:Protein kinase domain	Pkinase	1.16244	1.22337		0.65001
PGSC0003DMG400006412	-	ST4.03ch04	63442002	63449194	.	2517	-	- && P61430.1 RecName: Full=Synaptonemal complex protein 2; AltName: Full=Synaptonemal complex central region protein ZYP1b && -	-			0.34704	0.64775
PGSC0003DMG400001122	-	ST4.03ch01	63476720	63483257	.	2934	-	- && - && -	-		0.67161		0.64742
PGSC0003DMG400018454	-	ST4.03ch05	4646713	4648137	.	1425	-	- && - && -	-		0.59506		0.64465
PGSC0003DMG400000955	-	ST4.03ch09	46689969	46699128	.	3093	-	- && Q9SY14.1 RecName: Full=CSC1-like protein At4g02900 && -	-				0.64432
PGSC0003DMG400006393	-	ST4.03ch04	65678795	65684380	.	1764	-	- && Q38827.1 RecName: Full=Auxin-responsive protein IAA9; AltName: Full=Indoleacetic acid-induced protein 9 && PF02309:AUX/IAA family	-		0.44521	0.56345	0.64154
PGSC0003DMG400018194	-	ST4.03ch03	51949423	51956787	.	3247	-	- && Q9FGS4.1 RecName: Full=Quinolinate synthase, chloroplastic; AltName: Full=Protein ONSET OF LEAF DEATH 5; AltName: Full=Protein SULFUR E 3; Flags: Precursor && PF02657:Fe-S metabolism associated domain|PF02445:Quinolinate synthetase A protein	-		0.65984		0.64019
PGSC0003DMG400025023	-	ST4.03ch10	1635882	1639231	.	3350	-	- && Q9LSQ6.1 RecName: Full=Calcium-binding protein PBP1; AltName: Full=KIC-related protein 2; AltName: Full=PINOID-binding protein 1 && -	-		1.19382		0.63665
PGSC0003DMG400024080	-	ST4.03ch03	2854321	2858719	.	3369	-	- && Q9FJR0.2 RecName: Full=Regulator of nonsense transcripts 1 homolog; AltName: Full=ATP-dependent helicase UPF1 && PF13086:AAA domain|PF13087:AAA domain	-		2.08275		0.63136
PGSC0003DMG400013981	-	ST4.03ch03	34488013	34494453	.	2201	-	- && P92962.1 RecName: Full=Proline transporter 2; Short=AtPROT2 && PF01490:Transmembrane amino acid transporter protein	Aa_trans		0.662		0.62792
PGSC0003DMG400028499	-	ST4.03ch06	49955574	49958966	.	2868	-	- && Q93VG8.1 RecName: Full=DeSI-like protein At4g17486 && PF05903:PPPDE putative peptidase domain	-				0.62715
PGSC0003DMG400002758	-	ST4.03ch01	78414576	78420516	.	1536	-	- && Q9ZVT1.1 RecName: Full=DUF724 domain-containing protein 1; Short=AtDUF1 && PF05641:Agenet domain	Agenet				0.62109
PGSC0003DMG400026257	-	ST4.03ch08	51218309	51220118	.	1810	-	- && O23522.2 RecName: Full=Phospholipase A1-Ibeta2, chloroplastic; Flags: Precursor && PF01764:Lipase (class 3)	Lipase_3	1.51883	1.26205	1.02067	0.62039
PGSC0003DMG400001524	-	ST4.03ch02	38653974	38655655	.	1682	-	- && Q96255.1 RecName: Full=Phosphoserine aminotransferase 1, chloroplastic; Short=AtPSAT1; AltName: Full=Phosphohydroxythreonine aminotransferase; Flags: Precursor && PF00266:Aminotransferase class-V	Aminotran_5		0.85802		0.61889
PGSC0003DMG400003924	-	ST4.03ch08	53348422	53351431	.	2030	-	- && Q9LNA5.1 RecName: Full=ACT domain-containing protein ACR8; AltName: Full=Protein ACT DOMAIN REPEATS 8 && PF01842:ACT domain	ACT		0.46303		0.61546
PGSC0003DMG400012208	-	ST4.03ch08	54793177	54800593	.	2782	-	- && Q9FHX2.1 RecName: Full=Protein MITOFERRINLIKE 1, chloroplastic; Short=AtMFL1; Flags: Precursor && PF00153:Mitochondrial carrier protein	Mito_carr				0.60569
PGSC0003DMG400014221	-	ST4.03ch03	57553531	57562572	.	2154	-	- && P93431.2 RecName: Full=Ribulose bisphosphate carboxylase/oxygenase activase, chloroplastic; Short=RA; Short=RuBisCO activase; Flags: Precursor && -	-		0.85901		0.60504
PGSC0003DMG400018437	-	ST4.03ch05	4718570	4727982	.	3744	-	- && Q8H1U5.1 RecName: Full=Anaphase-promoting complex subunit 2; AltName: Full=Cyclosome subunit 2 && -	-				0.60462
PGSC0003DMG400018992	-	ST4.03ch01	76592204	76595302	.	1359	-	- && Q40541.1 RecName: Full=Mitogen-activated protein kinase kinase kinase NPK1; AltName: Full=Nicotiana protein kinase 1 && -	-				0.59988
PGSC0003DMG400012940	-	ST4.03ch12	22234934	22238372	.	1876	-	- && Q6NKW9.2 RecName: Full=Glucan endo-1,3-beta-glucosidase 8; AltName: Full=(1->3)-beta-glucan endohydrolase 8; Short=(1->3)-beta-glucanase 8; AltName: Full=Beta-1,3-endoglucanase 8; Short=Beta-1,3-glucanase 8; Flags: Precursor && PF07983:X8 domain|PF00332:Glycosyl hydrolases family 17	Glyco_hydro_17				0.59704
PGSC0003DMG400012863	-	ST4.03ch12	9368249	9370259	.	1225	-	- && - && PF00240:Ubiquitin family	ubiquitin	0.68244	0.6744		0.58653
PGSC0003DMG400021528	-	ST4.03ch04	67194977	67204349	.	2625	-	- && Q94AI1.1 RecName: Full=QWRF motif-containing protein 2 && PF04484:Family of unknown function (DUF566)	-	0.57192	0.65222	0.68154	0.57957
PGSC0003DMG400019468	-	ST4.03ch11	5160069	5165210	.	1576	-	- && O82169.1 RecName: Full=Multiple organellar RNA editing factor 6, mitochondrial; AltName: Full=RNA editing-interacting protein 6; Flags: Precursor && PF00076:RNA recognition motif. (a.k.a. RRM, RBD, or RNP domain)	RRM_1				0.57855
PGSC0003DMG400006506	-	ST4.03ch10	20039872	20048642	.	1268	-	- && Q76MX2.1 RecName: Full=Bifunctional L-3-cyanoalanine synthase/cysteine synthase 1, mitochondrial; Flags: Precursor && PF00291:Pyridoxal-phosphate dependent enzyme	PALP				0.57292
PGSC0003DMG400003947	-	ST4.03ch08	53415784	53421584	.	2093	-	- && Q9LPC6.2 RecName: Full=Kinesin-like protein KIN-UB; AltName: Full=AtKINUb; AltName: Full=Protein ARMADILLO REPEAT KINESIN2; AltName: Full=Protein ARMADILLO REPEAT-CONTAINING KINESIN 2 && PF00514:Armadillo/beta-catenin-like repeat	Arm		0.39869	0.58393	0.57113
PGSC0003DMG400004743	-	ST4.03ch08	52653876	52657425	.	2974	-	- && - && PF05904:Plant protein of unknown function (DUF863)	-				0.56784
PGSC0003DMG400001069	-	ST4.03ch12	4904875	4909941	.	3721	-	- && Q93YV6.1 RecName: Full=Serine/threonine protein phosphatase 2A 57 kDa regulatory subunit B' iota isoform; Short=AtB' iota; Short=PP2A, B' subunit, iota isoform && -	-				0.56337
PGSC0003DMG400038862	-	ST4.03ch02	26332879	26333997	.	1119	-	- && Q9FL07.1 RecName: Full=RING-H2 finger protein ATL46; AltName: Full=RING-type E3 ubiquitin transferase ATL46 && PF13639:Ring finger domain	-		0.64301		0.56111
PGSC0003DMG400016641	-	ST4.03ch06	34131149	34139247	.	3639	-	- && Q3EBC8.2 RecName: Full=Endoribonuclease Dicer homolog 2; AltName: Full=Dicer-like protein 2; Short=AtDCL2 && PF00271:Helicase conserved C-terminal domain|PF02170:PAZ domain|PF03368:Dicer dimerisation domain|PF00636:Ribonuclease III domain	Ribonuclease_3				0.55834
PGSC0003DMG400007182	-	ST4.03ch10	59513382	59519413	.	2310	-	- && Q9M548.1 RecName: Full=DNA (cytosine-5)-methyltransferase DRM2; AltName: Full=Protein DOMAINS REARRANGED METHYLASE 2 && PF00145:C-5 cytosine-specific DNA methylase	DNA_methylase		0.30959		0.55612
PGSC0003DMG400000063	-	ST4.03ch01	72642417	72645385	.	1453	-	- && O03982.1 RecName: Full=Heavy metal-associated isoprenylated plant protein 39; Short=AtHIP39; Flags: Precursor && -	-		0.6619	0.62645	0.55528
PGSC0003DMG400007097	-	ST4.03ch07	52465875	52469951	.	2106	-	- && - && -	-				0.55264
PGSC0003DMG400022260	-	ST4.03ch07	55930831	55933633	.	1815	-	- && Q680K8.1 RecName: Full=BTB/POZ domain-containing protein At1g55760 && PF00651:BTB/POZ domain	BTB		0.50581		0.552
PGSC0003DMG400025190	-	ST4.03ch01	85715017	85720897	.	1978	-	- && P33020.2 RecName: Full=Uncharacterized sugar kinase YeiI && PF00294:pfkB family carbohydrate kinase	PfkB				0.55098
PGSC0003DMG402001316	-	ST4.03ch02	46363047	46365547	.	1333	-	- && Q9GKX6.1 RecName: Full=Aldose 1-epimerase; AltName: Full=Galactose mutarotase && PF01263:Aldose 1-epimerase	Aldose_epim	0.94286	0.72771	0.88497	0.55039
PGSC0003DMG400003503	-	ST4.03ch02	40512412	40518101	.	2695	-	- && - && PF02545:Maf-like protein	Maf				0.54581
PGSC0003DMG400012169	-	ST4.03ch08	55458830	55466058	.	2770	-	- && Q9FFR9.1 RecName: Full=Cation/H(+) antiporter 18; AltName: Full=Protein CATION/H+ EXCHANGER 18; Short=AtCHX18 && PF00999:Sodium/hydrogen exchanger family	Na_H_Exchanger		-0.5798		0.54344
PGSC0003DMG400011160	-	ST4.03ch07	1481012	1486170	.	2647	-	- && Q0WVM4.1 RecName: Full=Probable LRR receptor-like serine/threonine-protein kinase At2g23950; Flags: Precursor && PF00069:Protein kinase domain|PF08263:Leucine rich repeat N-terminal domain	Pkinase		0.42605		0.5356
PGSC0003DMG400026313	-	ST4.03ch08	2133504	2136831	.	1424	-	- && Q9FJ45.1 RecName: Full=GDSL esterase/lipase At5g45910; AltName: Full=Extracellular lipase At5g45910; Flags: Precursor && PF00657:GDSL-like Lipase/Acylhydrolase	Lipase_GDSL		0.67706		0.53246
PGSC0003DMG400006830	-	ST4.03ch01	64754532	64756778	.	2247	-	- && Q9SV05.1 RecName: Full=Serine/threonine-protein kinase-like protein At3g51990; AltName: Full=CRINKLY 4-related kinase; Flags: Precursor && PF00069:Protein kinase domain	Pkinase	0.82708	0.9178	0.80408	0.53214
PGSC0003DMG400027849	-	ST4.03ch04	69361740	69363676	.	1323	-	- && Q8S307.1 RecName: Full=Protein BRASSINAZOLE-RESISTANT 1; AltName: Full=Protein BIN2 SUBSTRATE 2 && PF05687:BES1/BZR1 plant transcription factor, N-terminal	-		0.32812		0.52615
PGSC0003DMG400007037	-	ST4.03ch05	44939296	44942674	.	2565	-	- && Q9ZPY9.1 RecName: Full=Phosphatidylinositol 4-kinase gamma 4; Short=AtPI4Kgamma4; Short=PI-4Kgamma4; Short=PI4K gamma 4; AltName: Full=Ubiquitin-like domain kinase gamma 4; Short=UbDK gamma 4 && PF00240:Ubiquitin family|PF00454:Phosphatidylinositol 3- and 4-kinase	PI3_PI4_kinase				0.52397
PGSC0003DMG400006774	-	ST4.03ch01	64890759	64896039	.	2517	-	- && Q0WRX3.2 RecName: Full=Serine carboxypeptidase-like 40; Flags: Precursor && PF00450:Serine carboxypeptidase	Peptidase_S10		1.11503		0.51576
PGSC0003DMG400006840	-	ST4.03ch01	65018707	65021313	.	2607	-	- && Q9FHA4.1 RecName: Full=Subtilisin-like protease SBT1.9; AltName: Full=Subtilase subfamily 1 member 9; Short=AtSBT1.9; Flags: Precursor && PF00082:Subtilase family|PF05922:Peptidase inhibitor I9	Peptidase_S8	0.45119		0.78051	0.51305
PGSC0003DMG400015263	-	ST4.03ch03	50502524	50507168	.	2251	-	- && - && PF06813:Nodulin-like	-		0.5507	0.74354	0.5111
PGSC0003DMG400029967	-	ST4.03ch07	8168812	8171551	.	1922	-	- && Q6WNQ9.1 RecName: Full=Isoflavone 3'-hydroxylase; AltName: Full=Cytochrome P450 81E9, partial [Medicago truncatula] && PF00067:Cytochrome P450	p450	2.35065	1.88715		0.50547
PGSC0003DMG400020189	-	ST4.03ch02	48418173	48422179	.	1866	-	- && Q38961.1 RecName: Full=DNA cross-link repair protein SNM1; Short=AtSNM1 && PF07522:DNA repair metallo-beta-lactamase	-				0.49674
PGSC0003DMG400005897	-	ST4.03ch06	54643132	54647357	.	1396	-	- && - && PF03168:Late embryogenesis abundant protein	-				0.49533
PGSC0003DMG400032133	-	ST4.03ch01	1413744	1419552	.	2042	-	- && Q94CD8.1 RecName: Full=Glucan endo-1,3-beta-glucosidase 4; AltName: Full=(1->3)-beta-glucan endohydrolase 4; Short=(1->3)-beta-glucanase 4; AltName: Full=Beta-1,3-endoglucanase 4; Short=Beta-1,3-glucanase 4; Flags: Precursor && PF07983:X8 domain|PF00332:Glycosyl hydrolases family 17	Glyco_hydro_17				0.48741
PGSC0003DMG400005619	-	ST4.03ch03	59358202	59361733	.	2592	-	- && - && PF05699:hAT family C-terminal dimerisation region|PF14372:Domain of unknown function (DUF4413)	hATC			0.23525	0.48284
PGSC0003DMG400004383	-	ST4.03ch03	1535156	1542930	.	2918	-	- && Q304B9.1 RecName: Full=Neutral ceramidase; Short=N-CDase; Short=NCDase; AltName: Full=Acylsphingosine deacylase; AltName: Full=N-acylsphingosine amidohydrolase; Flags: Precursor && PF04734:Neutral/alkaline non-lysosomal ceramidase, N-terminal|PF17048:Neutral/alkaline non-lysosomal ceramidase, C-terminal	Ceramidase_alk		0.58657		0.48058
PGSC0003DMG402012862	-	ST4.03ch12	9380330	9385114	.	1859	-	- && Q9ZQG9.2 RecName: Full=Glucan endo-1,3-beta-glucosidase 14; AltName: Full=(1->3)-beta-glucan endohydrolase 14; Short=(1->3)-beta-glucanase 14; AltName: Full=Beta-1,3-endoglucanase 14; Short=Beta-1,3-glucanase 14; Flags: Precursor && PF00332:Glycosyl hydrolases family 17	Glyco_hydro_17		1.10082		0.47663
PGSC0003DMG400024800	-	ST4.03ch04	58450858	58455854	.	2899	-	- && Q8W4A7.1 RecName: Full=Putative UDP-glucuronate:xylan alpha-glucuronosyltransferase 3; Short=UDP-GlcA:xylan glucuronyltransferase 3; AltName: Full=Glycogenin-like protein 3; AltName: Full=Plant glycogenin-like starch initiation protein 2; AltName: Full=Protein GLUCURONIC ACID SUBSTITUTION OF XYLAN 3; Short=AtGUX3 && PF01501:Glycosyl transferase family 8	Glyco_transf_8		0.49233		0.47537
PGSC0003DMG400013857	-	ST4.03ch03	39219286	39223929	.	2112	-	- && O64896.1 RecName: Full=Trehalose-phosphate phosphatase A; Short=AtTPPA; AltName: Full=Trehalose 6-phosphate phosphatase && PF02358:Trehalose-phosphatase	-				0.47184
PGSC0003DMG400016314	-	ST4.03ch06	40168684	40173521	.	2057	-	- && - && -	-		0.3281		0.47137
PGSC0003DMG400017881	-	ST4.03ch08	12697234	12701582	.	2125	-	- && Q8GWR1.1 RecName: Full=Aladin && -	-				0.47114
PGSC0003DMG400005672	-	ST4.03ch03	58331026	58334188	.	1525	-	- && - && PF15072:Domain of unknown function (DUF4539)	-				0.46895
PGSC0003DMG400011621	-	ST4.03ch09	11307427	11313424	.	2415	-	- && - && PF01344:Kelch motif|PF10539:Development and cell death domain	Kelch_1				0.46615
PGSC0003DMG400007067	-	ST4.03ch07	52478573	52483731	.	2192	-	- && Q9LXU9.1 RecName: Full=IRK-interacting protein && PF04859:Plant protein of unknown function (DUF641)	-				0.46413
PGSC0003DMG400010090	-	ST4.03ch02	44864175	44866502	.	1472	-	- && O64823.1 RecName: Full=Calcium uniporter protein 2, mitochondrial; Flags: Precursor && PF04678:Mitochondrial calcium uniporter	-			0.45895	0.45813
PGSC0003DMG400002291	-	ST4.03ch08	29726965	29728543	.	1579	-	- && Q941F1.2 RecName: Full=Phospholipase A1-Igamma1, chloroplastic; Flags: Precursor && PF01764:Lipase (class 3)	Lipase_3		0.75773		0.45784
PGSC0003DMG401000517	-	ST4.03ch02	47190231	47199612	.	2702	-	- && P46942.1 RecName: Full=ATP-dependent RNA helicase-like protein DB10 && PF00271:Helicase conserved C-terminal domain|PF00270:DEAD/DEAH box helicase|PF00397:WW domain	DEAD				0.45124
PGSC0003DMG400023357	-	ST4.03ch05	51404950	51412381	.	2027	-	- && Q9S9K4.2 RecName: Full=Aspartic proteinase-like protein 2; Flags: Precursor && PF00026:Eukaryotic aspartyl protease	Asp		0.31165		0.44936
PGSC0003DMG400006912	-	ST4.03ch02	26500044	26504296	.	2435	-	- && Q9M0G5.1 RecName: Full=Putative cysteine-rich receptor-like protein kinase 43; Short=Cysteine-rich RLK43; Flags: Precursor && PF01657:Salt stress response/antifungal|PF00069:Protein kinase domain	Pkinase				0.44859
PGSC0003DMG400012451	-	ST4.03ch07	53305494	53314628	.	3665	-	- && Q9FI00.1 RecName: Full=MLO-like protein 11; Short=AtMlo11 && PF03094:Mlo family	-				0.4476
PGSC0003DMG400020078	-	ST4.03ch06	58640829	58643258	.	1356	-	- && Q6NM73.1 RecName: Full=Cysteine-rich repeat secretory protein 3; AltName: Full=Plasmodesmata-located protein 2; Short=PDLP2; Flags: Precursor && PF01657:Salt stress response/antifungal	-		0.59267		0.41948
PGSC0003DMG400019871	-	ST4.03ch02	17187719	17190935	.	1690	-	- && - && PF03372:Endonuclease/Exonuclease/phosphatase family	Exo_endo_phos				0.40242
PGSC0003DMG400017854	-	ST4.03ch03	18622932	18628480	.	2083	-	- && Q9LFQ0.1 RecName: Full=Beta-glucuronosyltransferase GlcAT14B; AltName: Full=GT14 family glucuronic acid transferase 2; Short=AtGlcAT14B && PF02485:Core-2/I-Branching enzyme	-				0.40241
PGSC0003DMG400016505	-	ST4.03ch06	49315146	49320762	.	3047	-	- && F1R345.1 RecName: Full=ATP-dependent DNA helicase DDX11; AltName: Full=DEAD/H-box protein 11 && PF06733:DEAD_2|PF13307:Helicase C-terminal domain	-				0.38685
PGSC0003DMG400008261	-	ST4.03ch10	43440238	43444139	.	1573	-	- && - && -	-				0.37893
PGSC0003DMG400013055	-	ST4.03ch02	8188698	8190275	.	1578	-	- && - && PF14111:Domain of unknown function (DUF4283)	-				0.37445
PGSC0003DMG400015491	-	ST4.03ch02	20799347	20808028	.	3241	-	- && P55607.1 RecName: Full=Uncharacterized protein y4oV && PF06792:Uncharacterised protein family (UPF0261)|PF09370:Phosphoenolpyruvate hydrolase-like	-				0.37018
PGSC0003DMG400023356	-	ST4.03ch05	51433825	51436666	.	1725	-	- && Q9SJL0.1 RecName: Full=UDP-glycosyltransferase 86A1 && PF00201:UDP-glucoronosyl and UDP-glucosyl transferase	UDPGT		0.34024		0.35668
PGSC0003DMG400024587	-	ST4.03ch03	53980366	53981973	.	1025	-	- && - && PF14009:Domain of unknown function (DUF4228)	-		0.43757		0.35451
PGSC0003DMG400019349	-	ST4.03ch09	48153071	48156336	.	2197	-	- && - && -	-		0.29109		0.33964
PGSC0003DMG400027538	-	ST4.03ch04	62191980	62193583	.	1604	-	- && - && PF02536:mTERF	-				0.33101
PGSC0003DMG400022126	-	ST4.03ch07	56507020	56510515	.	1610	-	- && Q43082.1 RecName: Full=Porphobilinogen deaminase, chloroplastic; Short=PBG; AltName: Full=Hydroxymethylbilane synthase; Short=HMBS; AltName: Full=Pre-uroporphyrinogen synthase; Flags: Precursor && PF03900:Porphobilinogen deaminase, C-terminal domain|PF01379:Porphobilinogen deaminase, dipyromethane cofactor binding domain	-		0.46211		0.32743
PGSC0003DMG400025745	-	ST4.03ch01	83597460	83600400	.	1108	-	- && - && PF09405:CASC3/Barentsz eIF4AIII binding	-				0.32734
PGSC0003DMG400010340	-	ST4.03ch02	28162959	28169756	.	1972	-	- && Q9M9G6.1 RecName: Full=Cleavage stimulating factor 64; Short=AtCstF-64; Short=AtCstF64; AltName: Full=CF-1 64 kDa subunit; AltName: Full=Cleavage stimulation factor 64 kDa subunit; Short=CSTF 64 kDa subunit; AltName: Full=Protein ENHANCED SILENCING PHENOTYPE 1; AltName: Full=Protein SUPPRESSORS OF OVEREXPRESSED FCA 19; Short=SOF19 && PF14327:Hinge domain of cleavage stimulation factor subuni…	RRM_1				0.3132
PGSC0003DMG400020286	-	ST4.03ch09	36181654	36187569	.	1778	-	- && O49621.1 RecName: Full=MLO-like protein 1; Short=AtMlo1; AltName: Full=MLO protein homolog 1; Short=AtMlo-H1 && PF03094:Mlo family	-		0.48987		0.29938
PGSC0003DMG400025902	-	ST4.03ch01	84982928	84986420	.	1371	-	- && - && -	-				0.29309
PGSC0003DMG400017374	-	ST4.03ch07	43604914	43613440	.	3435	-	- && Q9FIB2.1 RecName: Full=Putative pentatricopeptide repeat-containing protein At5g09950 && PF13041:PPR repeat family|PF14432:DYW family of nucleic acid deaminases|PF01535:PPR repeat	PPR				0.29137
PGSC0003DMG402022530	-	ST4.03ch03	3483606	3489059	.	1241	-	- && B0K012.1 RecName: Full=Calmodulin-lysine N-methyltransferase; Short=CLNMT; Short=CaM KMT && PF10294:Lysine methyltransferase	-				0.22988
PGSC0003DMG400016148	-	ST4.03ch11	2605150	2608485	.	1810	-	- && P46667.1 RecName: Full=Homeobox-leucine zipper protein ATHB-5; AltName: Full=HD-ZIP protein ATHB-5; AltName: Full=Homeodomain transcription factor ATHB-5 && PF00046:Homeobox domain|PF02183:Homeobox associated leucine zipper	HALZ		0.37966		0.22244
PGSC0003DMG402005674	-	ST4.03ch03	58298784	58303935	.	1618	-	- && O14972.1 RecName: Full=Down syndrome critical region protein 3; AltName: Full=Down syndrome critical region protein A && PF03643:Vacuolar protein sorting-associated protein 26	-				-0.2266
PGSC0003DMG400032204	-	ST4.03ch01	2007377	2013255	.	1593	-	- && Q84VT2.2 RecName: Full=Delta(12)-acyl-lipid-desaturase; AltName: Full=Delta(12)-oleate desaturase; Short=PgFAD2 && PF11960:Domain of unknown function (DUF3474)|PF00487:Fatty acid desaturase	-				-0.25613
PGSC0003DMG400006146	-	ST4.03ch07	44315895	44321697	.	2124	-	- && Q84N38.1 RecName: Full=OBERON-like protein; AltName: Full=Potyvirus VPg-interacting protein; Short=PVIPnb && PF16312:Coiled-coil region of Oberon|PF07227:PHD - plant homeodomain finger protein	-				-0.28038
PGSC0003DMG400003111	-	ST4.03ch01	86608965	86615561	.	1567	-	- && Q8VWF1.1 RecName: Full=SH3 domain-containing protein 2 && PF14604:Variant SH3 domain	-		-0.13232		-0.28171
PGSC0003DMG400023785	-	ST4.03ch01	80976396	80986381	.	2280	-	- && - && -	-				-0.28701
PGSC0003DMG400007905	-	ST4.03ch12	2361932	2366921	.	2105	-	- && Q9U5L1.2 RecName: Full=Signal recognition particle receptor subunit alpha homolog; Short=DP-alpha; Short=Docking protein alpha; Short=SR-alpha; AltName: Full=GTP-binding protein && PF04086:Signal recognition particle, alpha subunit, N-terminal|PF02881:SRP54-type protein, helical bundle domain|PF00448:SRP54-type protein, GTPase domain	-				-0.29191
PGSC0003DMG400013145	-	ST4.03ch10	3820243	3822055	.	1813	-	- && - && -	-				-0.2947
PGSC0003DMG400019513	-	ST4.03ch03	56016933	56022364	.	1689	-	- && Q9QXN3.2 RecName: Full=Activating signal cointegrator 1; Short=ASC-1; AltName: Full=Thyroid receptor-interacting protein 4; Short=TR-interacting protein 4; Short=TRIP-4 && PF06221:Putative zinc finger motif, C2HC5-type	-				-0.31198
PGSC0003DMG400016686	-	ST4.03ch03	5737292	5744373	.	3053	-	- && - && PF08243:SPT2 chromatin protein	-				-0.32062
PGSC0003DMG400021606	-	ST4.03ch09	61166211	61175740	.	2055	-	- && Q9S9K4.2 RecName: Full=Aspartic proteinase-like protein 2; Flags: Precursor && PF14543:Xylanase inhibitor N-terminal|PF14541:Xylanase inhibitor C-terminal	-				-0.32432
PGSC0003DMG400025264	-	ST4.03ch01	66222007	66231684	.	1927	-	- && Q94C11.1 RecName: Full=SURP and G-patch domain-containing protein 1-like protein; AltName: Full=Splicing factor 4-like protein; Short=SF4-like protein && PF01585:G-patch domain|PF01805:Surp module	G-patch		-0.30278		-0.34822
PGSC0003DMG400030853	-	ST4.03ch08	48117293	48119970	.	558	-	- && Q9CA23.1 RecName: Full=Ubiquitin-fold modifier 1; Flags: Precursor && -	-				-0.35671
PGSC0003DMG400011169	-	ST4.03ch07	1620096	1623937	.	1274	-	- && Q8S8Q6.1 RecName: Full=Tetraspanin-8 && PF00335:Tetraspanin family	Tetraspannin				-0.35988
PGSC0003DMG400002900	-	ST4.03ch12	3165743	3172160	.	1459	-	- && Q9M427.1 RecName: Full=Oligouridylate-binding protein 1; Short=NpUBP1; AltName: Full=Polyuridylate-binding protein UBP1; Short=Poly(U)-binding protein UBP1 && PF00076:RNA recognition motif. (a.k.a. RRM, RBD, or RNP domain)	RRM_1		-0.44846		-0.36885
PGSC0003DMG400016101	-	ST4.03ch11	15479109	15481840	.	2573	-	- && Q56Z59.2 RecName: Full=Patellin-3 && -	-				-0.37093
PGSC0003DMG400032144	-	ST4.03ch01	1717631	1724040	.	2358	-	- && A2Q1V6.1 RecName: Full=Cysteine protease ATG4; AltName: Full=Autophagy-related protein 4 && PF03416:Peptidase family C54	-				-0.39102
PGSC0003DMG400009990	-	ST4.03ch04	71801100	71806296	.	1758	-	- && P93006.1 RecName: Full=Probable protein phosphatase 2C 27; Short=AtPP2C27; AltName: Full=Probable protein phosphatase 2C G group 1; Short=AtPP2CG1 && PF00481:Protein phosphatase 2C	PP2C				-0.3949
PGSC0003DMG400013600	-	ST4.03ch11	34058526	34061978	.	1342	-	- && A2YEZ6.2 RecName: Full=Zinc finger A20 and AN1 domain-containing stress-associated protein 8; Short=OsSAP8; AltName: Full=Stress-associated protein 3 >A3BDI8.1 RecName: Full=Zinc finger A20 and AN1 domain-containing stress-associated protein 8; Short=OsSAP8; AltName: Full=Stress-associated protein 3 && PF01428:AN1-like Zinc finger|PF01754:A20-like zinc finger	zf-A20				-0.39653
PGSC0003DMG400027593	-	ST4.03ch06	35137635	35145762	.	1895	-	- && Q96EX2.2 RecName: Full=RING finger and transmembrane domain-containing protein 2; AltName: Full=Transmembrane protein 118 && PF13639:Ring finger domain	-				-0.39667
PGSC0003DMG400001371	-	ST4.03ch02	45429122	45434995	.	3681	-	- && Q94KT8.1 RecName: Full=Protein COBRA; AltName: Full=Cell expansion protein; Flags: Precursor && -	-		-0.53478		-0.39758
PGSC0003DMG400027330	-	ST4.03ch11	4316736	4317455	.	720	-	- && - && -	-				-0.39947
PGSC0003DMG400021607	-	ST4.03ch09	61157717	61164980	.	1786	-	- && Q9Y7K5.2 RecName: Full=Uncharacterized WD repeat-containing protein C2A9.03 && -	-				-0.3995
PGSC0003DMG400022766	-	ST4.03ch01	266476	273873	.	2351	-	- && Q9FY48.2 RecName: Full=E3 ubiquitin-protein ligase KEG; AltName: Full=Protein KEEP ON GOING; AltName: Full=RING finger protein KEG && PF07714:Protein tyrosine kinase	Pkinase_Tyr				-0.40992
PGSC0003DMG400009436	-	ST4.03ch02	27194995	27203856	.	3682	-	- && Q9S7J8.1 RecName: Full=Copper-transporting ATPase RAN1; AltName: Full=Protein HEAVY METAL ATPASE 7; AltName: Full=Protein RESPONSIVE TO ANTAGONIST 1 && PF00702:haloacid dehalogenase-like hydrolase|PF00122:E1-E2 ATPase|PF00403:Heavy-metal-associated domain	E1-E2_ATPase				-0.41288
PGSC0003DMG400015281	-	ST4.03ch03	50277358	50284514	.	2284	-	- && - && PF03097:BRO1-like domain	-				-0.41407
PGSC0003DMG401025462	-	ST4.03ch08	37554481	37560507	.	525	-	- && - && -	-		-0.38968		-0.41807
PGSC0003DMG400014661	-	ST4.03ch01	88318117	88324897	.	1596	-	- && - && -	-				-0.42077
PGSC0003DMG400005849	-	ST4.03ch08	5324448	5329670	.	2731	-	- && Q498F0.1 RecName: Full=WD repeat-containing protein 44 && -	-				-0.42174
PGSC0003DMG400018117	-	ST4.03ch03	52180061	52184884	.	2208	-	- && Q8VYG9.1 RecName: Full=Plant intracellular Ras-group-related LRR protein 9 && PF13855:Leucine rich repeat	-				-0.42416
PGSC0003DMG400000884	-	ST4.03ch11	11101659	11109756	.	1505	-	- && Q9XI00.1 RecName: Full=F-box protein 7; AltName: Full=SKP1-interacting partner 32 && PF12937:F-box-like	-				-0.42658
PGSC0003DMG400004095	-	ST4.03ch07	11062851	11070929	.	1523	-	- && O04397.1 RecName: Full=Ferredoxin--NADP reductase, root-type isozyme, chloroplastic; Short=FNR; Flags: Precursor && PF00175:Oxidoreductase NAD-binding domain	NAD_binding_1				-0.43314
PGSC0003DMG400004594	-	ST4.03ch12	59626798	59635560	.	1669	-	- && B9DFG5.1 RecName: Full=PTI1-like tyrosine-protein kinase 3; Short=PTI1-3 && PF07714:Protein tyrosine kinase	Pkinase_Tyr	-0.40724	-0.27802		-0.43994
PGSC0003DMG400016603	-	ST4.03ch09	60589637	60594504	.	2301	-	- && Q8L612.1 RecName: Full=MACPF domain-containing protein At1g14780 && PF01823:MAC/Perforin domain	-				-0.44531
PGSC0003DMG402014619	-	ST4.03ch08	6448674	6449615	.	484	-	- && Q7XSN8.2 RecName: Full=Serine racemase; AltName: Full=D-serine ammonia-lyase; AltName: Full=D-serine dehydratase; AltName: Full=L-serine ammonia-lyase; AltName: Full=L-serine dehydratase >A2XWA9.1 RecName: Full=Serine racemase; AltName: Full=D-serine ammonia-lyase; AltName: Full=D-serine dehydratase; AltName: Full=L-serine ammonia-lyase; AltName: Full=L-serine dehydratase && -	-				-0.44642
PGSC0003DMG400022267	-	ST4.03ch07	55802376	55807956	.	864	-	- && Q75LU8.1 RecName: Full=Calcineurin B-like protein 3 && PF13202:EF hand	-		-0.46283		-0.45878
PGSC0003DMG400030687	-	ST4.03ch07	3365328	3373797	.	1992	-	- && Q52T38.1 RecName: Full=Protein S-acyltransferase 24; AltName: Full=Ankyrin repeat-containing S-palmitoyltransferase; AltName: Full=Palmitoyltransferase TIP1; AltName: Full=Protein TIP GROWTH DEFECTIVE 1; Short=AtTIP1; AltName: Full=Zinc finger DHHC domain-containing protein TIP1 && PF12796:Ankyrin repeats (3 copies)|PF01529:DHHC palmitoyltransferase	-			-0.31221	-0.46218
PGSC0003DMG400000808	-	ST4.03ch05	1931092	1938852	.	1984	-	- && Q7M3S9.2 RecName: Full=RING finger protein B; Short=Protein rngB && PF10269:Transmembrane Fragile-X-F protein|PF13920:Zinc finger, C3HC4 type (RING finger)	-				-0.46956
PGSC0003DMG400020292	-	ST4.03ch09	35819114	35823016	.	1298	-	- && Q0WRW8.1 RecName: Full=Cytochrome b561 and DOMON domain-containing protein At3g07570; AltName: Full=Protein b561A.tha11; Flags: Precursor && PF03351:DOMON domain|PF03188:Eukaryotic cytochrome b561	Cytochrom_B561				-0.47864
PGSC0003DMG400002754	-	ST4.03ch01	78446678	78449917	.	1216	-	- && Q947G8.1 RecName: Full=Galactinol synthase 1; Short=GolS-1; Short=SlGolS1 && PF04099:Sybindin-like family	Sybindin		-0.3817		-0.49222
PGSC0003DMG400007094	-	ST4.03ch07	52417972	52425514	.	2425	-	- && - && -	-				-0.49298
PGSC0003DMG400018082	-	ST4.03ch03	53032298	53037916	.	1061	-	- && P42745.1 RecName: Full=Ubiquitin-conjugating enzyme E2 2; AltName: Full=E2 ubiquitin-conjugating enzyme 2; AltName: Full=Ubiquitin carrier protein 2; AltName: Full=Ubiquitin-conjugating enzyme E2-17 kDa 2; AltName: Full=Ubiquitin-protein ligase 2 && PF00179:Ubiquitin-conjugating enzyme	UQ_con				-0.49578
PGSC0003DMG400004272	-	ST4.03ch12	61101391	61103964	.	1748	-	- && Q56WH1.2 RecName: Full=Tubulin alpha-3 chain >B9DHQ0.2 RecName: Full=Tubulin alpha-5 chain && PF00091:Tubulin/FtsZ family, GTPase domain|PF03953:Tubulin C-terminal domain	Tubulin	-0.51793			-0.49631
PGSC0003DMG400001070	-	ST4.03ch12	4894414	4899732	.	2154	-	- && Q9SJE2.1 RecName: Full=Palmitoyl-acyl carrier protein thioesterase, chloroplastic; AltName: Full=16:0-acyl-carrier protein thioesterase; Short=16:0-ACP thioesterase; AltName: Full=Acyl-[acyl-carrier-protein] hydrolase; AltName: Full=Acyl-acyl carrier protein thioesterase B1; Short=AtFATB1; Flags: Precursor && PF01643:Acyl-ACP thioesterase|PF12590:Acyl-ATP thioesterase	-		-0.36226		-0.49821
PGSC0003DMG400030541	-	ST4.03ch05	4183574	4184678	.	1105	-	- && - && -	-				-0.502
PGSC0003DMG400019246	-	ST4.03ch07	53747101	53750799	.	1523	-	- && Q1ECE0.1 RecName: Full=Vesicle-associated protein 4-1; AltName: Full=Plant VAP homolog 4-1; Short=AtPVA41; AltName: Full=Protein MEMBRANE-ASSOCIATED MANNITOL-INDUCED; Short=AtMAMI; AltName: Full=VAMP-associated protein 4-1 && PF00635:MSP (Major sperm protein) domain	Motile_Sperm				-0.50305
PGSC0003DMG400005187	-	ST4.03ch06	47249480	47253114	.	1382	-	- && - && -	-				-0.50683
PGSC0003DMG402026974	-	ST4.03ch06	52859620	52865796	.	2232	-	- && Q9FMV3.1 RecName: Full=CBS domain-containing protein CBSCBSPB1 && PF00564:PB1 domain|PF00571:CBS domain	CBS				-0.50893
PGSC0003DMG401013835	-	ST4.03ch08	37247910	37248349	.	440	-	- && Q8VY07.1 RecName: Full=Clathrin interactor EPSIN 1; AltName: Full=EPSIN-related 1 && -	-		-0.52443		-0.51025
PGSC0003DMG400008871	-	ST4.03ch09	2589906	2598035	.	2168	-	- && P37107.1 RecName: Full=Signal recognition particle 54 kDa protein, chloroplastic; Short=54 chloroplast protein; Short=54CP; Short=SRP54; Short=cpSRP54; AltName: Full=FFC; Flags: Precursor && PF00448:SRP54-type protein, GTPase domain|PF02978:Signal peptide binding domain|PF02881:SRP54-type protein, helical bundle domain	-				-0.51158
PGSC0003DMG400039453	-	ST4.03ch04	3138009	3138797	.	789	-	- && P56725.1 RecName: Full=Zeatin O-xylosyltransferase; AltName: Full=Zeatin O-beta-D-xylosyltransferase && PF00201:UDP-glucoronosyl and UDP-glucosyl transferase	UDPGT				-0.51204
PGSC0003DMG400020559	-	ST4.03ch06	3005951	3014462	.	1077	-	- && P13284.3 RecName: Full=Gamma-interferon-inducible lysosomal thiol reductase; AltName: Full=Gamma-interferon-inducible protein IP-30; AltName: Full=Legumaturain; Flags: Precursor && PF03227:Gamma interferon inducible lysosomal thiol reductase (GILT)	-				-0.51666
PGSC0003DMG400001777	-	ST4.03ch09	6040019	6045770	.	1857	-	- && Q9S752.1 RecName: Full=Probable E3 ubiquitin-protein ligase LOG2; AltName: Full=Protein LOSS OF GDU2; AltName: Full=RING finger protein 215 && PF13920:Zinc finger, C3HC4 type (RING finger)	-				-0.51946
PGSC0003DMG400020212	-	ST4.03ch02	47965887	47974150	.	1577	-	- && Q9S850.1 RecName: Full=Sulfite oxidase; AltName: Full=Moco-containing protein AtMCP; Short=At-SO; Short=AtSOX && PF00174:Oxidoreductase molybdopterin binding domain|PF03404:Mo-co oxidoreductase dimerisation domain	-				-0.51948
PGSC0003DMG400024449	-	ST4.03ch09	57068715	57073985	.	1591	-	- && Q8GYA6.1 RecName: Full=26S proteasome non-ATPase regulatory subunit 13 homolog B; AltName: Full=26S proteasome regulatory subunit RPN9b; Short=AtRNP9b; AltName: Full=26S proteasome regulatory subunit S11 homolog B && PF01399:PCI domain	-				-0.53116
PGSC0003DMG400030023	-	ST4.03ch06	29588494	29597452	.	1476	-	- && Q9LJG8.1 RecName: Full=Trihelix transcription factor ASIL2; AltName: Full=6B-interacting protein 1-like 2; AltName: Full=Trihelix DNA-binding protein ASIL2 && PF13837:Myb/SANT-like DNA-binding domain	-				-0.53212
PGSC0003DMG400017986	-	ST4.03ch05	44719112	44727127	.	2017	-	- && Q9M367.2 RecName: Full=Beclin-1-like protein; AltName: Full=Autophagy protein 6 && PF04111:Autophagy protein Apg6	-				-0.53846
PGSC0003DMG400018489	-	ST4.03ch08	3819309	3822876	.	1506	-	- && Q84Y18.2 RecName: Full=CAX-interacting protein 4 && PF13917:Zinc knuckle	-	-0.38648		-0.43395	-0.54278
PGSC0003DMG400030761	-	ST4.03ch06	40891161	40899373	.	1071	-	- && P19515.2 RecName: Full=Lipase; AltName: Full=Triacylglycerol lipase; Flags: Precursor && PF01764:Lipase (class 3)	Lipase_3				-0.54304
PGSC0003DMG400021241	-	ST4.03ch10	2739215	2748383	.	3424	-	- && Q6ZI17.1 RecName: Full=Protein MEI2-like 2; Short=OML2; AltName: Full=MEI2-like protein 2 && PF04059:RNA recognition motif 2|PF00076:RNA recognition motif. (a.k.a. RRM, RBD, or RNP domain)	RRM_1				-0.54853
PGSC0003DMG400024777	-	ST4.03ch01	77840192	77847599	.	3750	-	- && O81635.2 RecName: Full=Kinesin-like protein KIN-14G; AltName: Full=Kinesin-like protein KatD && PF00307:Calponin homology (CH) domain|PF00225:Kinesin motor domain	Kinesin	-1.04107	-0.96702	-0.73145	-0.55506
PGSC0003DMG400026927	-	ST4.03ch06	53581887	53586930	.	2323	-	- && Q9SCK0.1 RecName: Full=Autophagy-related protein 13a; Short=AtAPG13a && PF10033:Autophagy-related protein 13	-				-0.55703
PGSC0003DMG400004069	-	ST4.03ch06	50937281	50942365	.	2055	-	- && Q9M9A8.1 RecName: Full=Aspartyl protease APCB1; AltName: Full=Aspartyl protease cleaving BAG 1 && PF14543:Xylanase inhibitor N-terminal|PF14541:Xylanase inhibitor C-terminal	-				-0.55952
PGSC0003DMG400033136	-	ST4.03ch06	47768677	47774898	.	1587	-	- && - && PF09835:Uncharacterized protein conserved in bacteria (DUF2062)	-				-0.56209
PGSC0003DMG400004602	-	ST4.03ch12	59774396	59781563	.	1678	-	- && Q9LRP1.1 RecName: Full=Novel plant SNARE 13; Short=AtNPSN13 && PF03908:Sec20	-	-0.54502	-0.6131	-0.61435	-0.56378
PGSC0003DMG400028105	-	ST4.03ch10	56848950	56855151	.	1273	-	- && Q9SA23.1 RecName: Full=Syntaxin-51; Short=AtSYP51 && PF05739:SNARE domain	SNARE		-0.50205		-0.56446
PGSC0003DMG402025549	-	ST4.03ch05	5202881	5206529	.	1823	-	- && Q8VYI1.1 RecName: Full=Sphinganine C4-monooxygenase 1; AltName: Full=Sphingoid C4-hydroxylase 1; AltName: Full=Sphingoid base hydroxylase 1 && PF04116:Fatty acid hydroxylase superfamily	-				-0.57032
PGSC0003DMG401030805	-	ST4.03ch04	63838102	63842244	.	882	-	- && F8WKW1.1 RecName: Full=7-deoxyloganetin glucosyltransferase; AltName: Full=Genipin glucosyltransferase; AltName: Full=UDP-glucose glucosyltransferase 2; Short=GjUGT2; AltName: Full=UDP-glycosyltransferase 85A24 && PF00201:UDP-glucoronosyl and UDP-glucosyl transferase	UDPGT				-0.57497
PGSC0003DMG400019489	-	ST4.03ch11	5152642	5159046	.	1980	-	- && Q9ZNT0.1 RecName: Full=Protein SUPPRESSOR OF K(+) TRANSPORT GROWTH DEFECT 1; Short=AtSKD1; AltName: Full=Protein VACUOLAR PROTEIN SORTING 4 && PF09336:Vps4 C terminal oligomerisation domain|PF00004:ATPase family associated with various cellular activities (AAA)|PF04212:MIT (microtubule interacting and transport) domain	AAA				-0.57579
PGSC0003DMG400000234	-	ST4.03ch01	73643419	73649072	.	1969	-	- && - && -	-				-0.57586
PGSC0003DMG400032563	-	ST4.03ch04	4893563	4896321	.	1212	-	- && Q9FMY4.1 RecName: Full=Uncharacterized protein At5g23160 && -	-				-0.57769
PGSC0003DMG400028131	-	ST4.03ch10	56323026	56327870	.	2324	-	- && Q9FG14.1 RecName: Full=Myosin-binding protein 7 && PF04576:Zein-binding	-				-0.58148
PGSC0003DMG400024561	-	ST4.03ch03	55641081	55645781	.	1949	-	- && Q38997.2 RecName: Full=SNF1-related protein kinase catalytic subunit alpha KIN10; Short=AKIN10; AltName: Full=AKIN alpha-2; Short=AKINalpha2 && PF00069:Protein kinase domain|PF02149:Kinase associated domain 1	Pkinase				-0.58459
PGSC0003DMG400007187	-	ST4.03ch10	59592617	59599450	.	2268	-	- && Q9M1K5.1 RecName: Full=Probable protein S-acyltransferase 4; AltName: Full=Probable palmitoyltransferase At3g56930; AltName: Full=Zinc finger DHHC domain-containing protein At3g56930 && PF01529:DHHC palmitoyltransferase	-		-0.53943		-0.58655
PGSC0003DMG400026413	-	ST4.03ch09	59134012	59143977	.	2054	-	- && Q9NVG8.3 RecName: Full=TBC1 domain family member 13 && PF00566:Rab-GTPase-TBC domain	TBC				-0.58708
PGSC0003DMG400009560	-	ST4.03ch07	9438118	9441094	.	1264	-	- && Q8LGS1.2 RecName: Full=Protein MARD1; AltName: Full=Mediator of ABA-regulated dormancy1; AltName: Full=Senescence-associated protein SAG102 && PF04570:zinc-finger of the FCS-type, C2-C2	-		-0.60891		-0.59198
PGSC0003DMG400021442	-	ST4.03ch02	42687097	42692800	.	2972	-	- && Q9FJW6.2 RecName: Full=Pentatricopeptide repeat-containing protein At5g67570, chloroplastic; AltName: Full=Protein DELAYED GREENING 1; AltName: Full=Protein EMBRYO DEFECTIVE 1408; Flags: Precursor && -	-		-0.43923		-0.59225
PGSC0003DMG400007382	-	ST4.03ch08	40979734	40986510	.	2864	-	- && Q6GP53.1 RecName: Full=N-alpha-acetyltransferase 50; AltName: Full=N-acetyltransferase NAT13; AltName: Full=NatE catalytic subunit && -	-				-0.5934
PGSC0003DMG400031317	-	ST4.03ch06	46955194	46957388	.	1249	-	- && P81395.1 RecName: Full=Myb-related protein 330 && PF00249:Myb-like DNA-binding domain	Myb_DNA-binding				-0.59877
PGSC0003DMG400016995	-	ST4.03ch05	9700063	9702337	.	1234	-	- && Q9LX66.1 RecName: Full=Receptor-like protein kinase HERK 1; AltName: Full=Protein HERCULES RECEPTOR KINASE 1; Flags: Precursor && PF07714:Protein tyrosine kinase	Pkinase_Tyr		-0.55238	-0.68775	-0.59941
PGSC0003DMG400027236	-	ST4.03ch04	9810358	9815285	.	1238	-	- && Q8L3W1.1 RecName: Full=B3 domain-containing transcription factor VRN1; AltName: Full=Protein VERNALIZATION 1 && PF02362:B3 DNA binding domain	B3			-0.60194	-0.60066
PGSC0003DMG400008712	-	ST4.03ch01	6142379	6146461	.	2456	-	- && O24606.1 RecName: Full=Protein ETHYLENE INSENSITIVE 3 && PF04873:Ethylene insensitive 3	EIN3				-0.60109
PGSC0003DMG400010209	-	ST4.03ch02	32284938	32288636	.	1776	-	- && - && -	-				-0.60404
PGSC0003DMG400005972	-	ST4.03ch04	1807291	1816154	.	4080	-	- && - && -	-				-0.60461
PGSC0003DMG400027765	-	ST4.03ch01	71186017	71189886	.	1356	-	- && Q9LQ73.1 RecName: Full=Peroxisomal membrane protein 11C; AltName: Full=Peroxin-11C; Short=AtPEX11c && PF05648:Peroxisomal biogenesis factor 11 (PEX11)	-				-0.60806
PGSC0003DMG400030835	-	ST4.03ch04	64100057	64109066	.	2281	-	- && Q8W486.1 RecName: Full=Uncharacterized protein At1g04910 && PF10250:GDP-fucose protein O-fucosyltransferase	-		-0.6404		-0.61317
PGSC0003DMG400012175	-	ST4.03ch08	55390339	55392201	.	1770	-	- && Q9SH58.1 RecName: Full=Probable membrane-associated kinase regulator 2 && -	-		-0.67842		-0.61615
PGSC0003DMG400029275	-	ST4.03ch12	58165054	58170231	.	882	-	- && Q8RXV3.1 RecName: Full=Probable protein phosphatase 2C 59; Short=AtPP2C59; AltName: Full=HopW1-1-interacting protein 2; AltName: Full=Protein phosphatase 2C WIN2; Short=PP2C WIN2 && PF00481:Protein phosphatase 2C	PP2C		-0.46034		-0.61885
PGSC0003DMG400003735	-	ST4.03ch04	69834642	69840750	.	1978	-	- && Q9FRL3.1 RecName: Full=Sugar transporter ERD6-like 6 && PF00083:Sugar (and other) transporter	Sugar_tr				-0.62943
PGSC0003DMG400028469	-	ST4.03ch02	31620110	31622139	.	1425	-	- && Q9LP56.1 RecName: Full=Probable WRKY transcription factor 65; AltName: Full=WRKY DNA-binding protein 65 && PF03106:WRKY DNA -binding domain	WRKY				-0.63761
PGSC0003DMG401016404	-	ST4.03ch01	3724420	3731622	.	1508	-	- && - && PF07082:Protein of unknown function (DUF1350)	-				-0.63767
PGSC0003DMG400026643	-	ST4.03ch09	10410253	10412017	.	1765	-	- && Q6EI06.1 RecName: Full=DELLA protein GAIP; AltName: Full=CmGAIP; Short=GAIP; AltName: Full=Gibberellic acid-insensitive phloem protein && PF03514:GRAS domain family	GRAS				-0.64507
PGSC0003DMG400003053	-	ST4.03ch08	54240402	54242052	.	1573	-	- && Q9T0D3.1 RecName: Full=Heat stress transcription factor B-2b; Short=AtHsfB2b; AltName: Full=AtHsf-11; AltName: Full=Heat shock factor protein 7; Short=HSF 7; AltName: Full=Heat shock transcription factor 7; Short=HSTF 7 && PF00447:HSF-type DNA-binding	HSF_DNA-bind				-0.64976
PGSC0003DMG400033114	-	ST4.03ch01	61326006	61335998	.	1940	-	- && O81027.2 RecName: Full=Hydroxymethylglutaryl-CoA lyase, mitochondrial; Short=HL; Short=HMG-CoA lyase; AltName: Full=3-hydroxy-3-methylglutarate-CoA lyase && PF00682:HMGL-like	HMGL-like				-0.65104
PGSC0003DMG400030765	-	ST4.03ch06	40812616	40813897	.	1282	-	- && - && PF15365:Proline-rich nuclear receptor coactivator	-		-0.57651		-0.65247
PGSC0003DMG400020582	-	ST4.03ch09	59731575	59736411	.	1752	-	- && O23264.1 RecName: Full=Selenium-binding protein 1 && PF05694:56kDa selenium binding protein (SBP56)	-				-0.65555
PGSC0003DMG400025223	-	ST4.03ch08	7794974	7802992	.	2004	-	- && O34355.1 RecName: Full=Putative amidohydrolase YtcJ && PF07969:Amidohydrolase family	-	-0.82057	-0.72588		-0.6564
PGSC0003DMG400003992	-	ST4.03ch11	7504589	7507512	.	1515	-	- && F4KFC7.1 RecName: Full=Probable mediator of RNA polymerase II transcription subunit 26c && PF08711:TFIIS helical bundle-like domain	-				-0.65895
PGSC0003DMG400028305	-	ST4.03ch05	836433	843863	.	3084	-	- && H2DH17.1 RecName: Full=Cytochrome P450 CYP749A22; AltName: Full=Cytochrome P450 CYP749A20 [Panax ginseng] && -	-				-0.65921
PGSC0003DMG400016952	-	ST4.03ch12	54993568	54998763	.	2005	-	- && Q9LZM3.2 RecName: Full=Phosphopantothenate--cysteine ligase 2; AltName: Full=Phosphopantothenoylcysteine synthetase 2; Short=PPC synthetase 2 && PF00226:DnaJ domain	DnaJ				-0.66122
PGSC0003DMG400033877	-	ST4.03ch05	44445347	44448881	.	933	-	- && P35133.1 RecName: Full=Ubiquitin-conjugating enzyme E2 10; AltName: Full=E2 ubiquitin-conjugating enzyme 10; AltName: Full=Ubiquitin carrier protein 10/12; AltName: Full=Ubiquitin-conjugating enzyme E2-17 kDa 10/12; AltName: Full=Ubiquitin-protein ligase 10/12 && PF00179:Ubiquitin-conjugating enzyme	UQ_con				-0.6646
PGSC0003DMG400029546	-	ST4.03ch08	44802946	44806488	.	3235	-	- && Q96522.1 RecName: Full=Peroxidase 45; Short=Atperox P45; AltName: Full=ATP8a; Flags: Precursor && -	-		-0.61165		-0.66476
PGSC0003DMG400014030	-	ST4.03ch03	61590880	61594874	.	2883	-	- && Q9SYH1.1 RecName: Full=Probable GTP diphosphokinase RSH3, chloroplastic; AltName: Full=RelA/SpoT homolog 3; Short=AtRSH3; AltName: Full=ppGpp synthetase RSH3; Flags: Precursor && PF04607:Region found in RelA / SpoT proteins|PF13328:HD domain	-		-0.39423		-0.6701
PGSC0003DMG400012639	-	ST4.03ch02	47552568	47557532	.	1136	-	- && P92963.1 RecName: Full=Ras-related protein RABB1c; Short=AtRABB1c; AltName: Full=Ras-related protein Rab2A; Short=AtRab2A && PF00071:Ras family	Ras				-0.6717
PGSC0003DMG400016446	-	ST4.03ch02	36485288	36489309	.	2193	-	- && - && -	-		-0.48049		-0.6726
PGSC0003DMG400029517	-	ST4.03ch04	2625518	2628817	.	1394	-	- && Q9LTH8.1 RecName: Full=1-aminocyclopropane-1-carboxylate oxidase homolog 11 && PF14226:non-haem dioxygenase in morphine synthesis N-terminal|PF03171:2OG-Fe(II) oxygenase superfamily	2OG-FeII_Oxy				-0.68008
PGSC0003DMG400013667	-	ST4.03ch02	38189087	38196233	.	2767	-	- && O22757.2 RecName: Full=MLO-like protein 8; Short=AtMlo8 && PF03094:Mlo family	-				-0.68363
PGSC0003DMG400019502	-	ST4.03ch03	55730618	55734374	.	1073	-	- && Q9LVP9.1 RecName: Full=Vesicle transport v-SNARE 13; Short=AtVTI13; AltName: Full=Vesicle soluble NSF attachment protein receptor 13; AltName: Full=Vesicle transport v-SNARE protein VTI13 && PF05008:Vesicle transport v-SNARE protein N-terminus|PF12352:Snare region anchored in the vesicle membrane C-terminus	-		-0.4834		-0.6848
PGSC0003DMG400017294	-	ST4.03ch07	50994483	51002546	.	3708	-	- && - && -	-		-0.77142		-0.68661
PGSC0003DMG400011910	-	ST4.03ch09	60926982	60930084	.	1303	-	- && Q9SEE4.1 RecName: Full=Pirin-like protein && PF02678:Pirin|PF05726:Pirin C-terminal cupin domain	-				-0.68726
PGSC0003DMG400015171	-	ST4.03ch03	51224758	51228491	.	2309	-	- && O65468.2 RecName: Full=Cysteine-rich receptor-like protein kinase 8; Short=Cysteine-rich RLK8; Flags: Precursor && PF01657:Salt stress response/antifungal|PF11883:Domain of unknown function (DUF3403)|PF07714:Protein tyrosine kinase	Pkinase_Tyr				-0.68858
PGSC0003DMG400018850	-	ST4.03ch03	38289107	38296267	.	2948	-	- && Q9SW11.2 RecName: Full=U-box domain-containing protein 35; AltName: Full=Plant U-box protein 35; Includes: RecName: Full=E3 ubiquitin ligase; Includes: RecName: Full=Serine/threonine-protein kinase && PF04564:U-box domain|PF07714:Protein tyrosine kinase	Pkinase_Tyr				-0.68885
PGSC0003DMG400021722	-	ST4.03ch02	35595698	35602480	.	3816	-	- && - && -	-				-0.69046
PGSC0003DMG400008692	-	ST4.03ch10	820159	824485	.	1270	-	- && Q52K82.1 RecName: Full=Probable calcium-binding protein CML21; AltName: Full=Calmodulin-like protein 21 && PF13499:EF-hand domain pair	-		-0.96985		-0.69183
PGSC0003DMG400010655	-	ST4.03ch01	59369741	59373248	.	1890	-	- && Q10LG8.1 RecName: Full=Tubby-like F-box protein 6; Short=OsTLP6; AltName: Full=Tubby-like F-box protein 14; Short=OsTLP14 && PF01167:Tub family|PF00646:F-box domain	Tub		-0.70852		-0.6929
PGSC0003DMG400023800	-	ST4.03ch01	80633802	80637557	.	1543	-	- && - && PF00097:Zinc finger, C3HC4 type (RING finger)	zf-C3HC4				-0.69379
PGSC0003DMG400028567	-	ST4.03ch01	76218578	76223396	.	2393	-	- && Q3ECP7.2 RecName: Full=Sugar transporter ERD6-like 5 && PF00083:Sugar (and other) transporter	Sugar_tr				-0.69613
PGSC0003DMG400008421	-	ST4.03ch11	17844023	17847861	.	1369	-	- && - && -	-				-0.69688
PGSC0003DMG400018423	-	ST4.03ch05	4431043	4435486	.	1343	-	- && Q9ZVF6.2 RecName: Full=Phytanoyl-CoA dioxygenase; AltName: Full=Phytanoyl-CoA 2-hydroxylase && PF05721:Phytanoyl-CoA dioxygenase (PhyH)	PhyH				-0.6971
PGSC0003DMG400022621	-	ST4.03ch05	6373112	6380338	.	1757	-	- && - && -	-				-0.69762
PGSC0003DMG400006855	-	ST4.03ch01	65382844	65389251	.	1497	-	- && Q6ZIX2.1 RecName: Full=Cycloartenol-C-24-methyltransferase 1; AltName: Full=24-sterol C-methyltransferase 1; Short=Sterol C-methyltransferase 1 && PF08241:Methyltransferase domain|PF08498:Sterol methyltransferase C-terminal	Methyltransf_11		-0.67208		-0.69925
PGSC0003DMG401026661	-	ST4.03ch12	15688687	15698405	.	888	-	- && Q0ASF3.1 RecName: Full=Protein ApaG && PF04379:Protein of unknown function (DUF525)	-				-0.70067
PGSC0003DMG400029322	-	ST4.03ch12	57354831	57359405	.	2033	-	- && Q84P21.2 RecName: Full=4-coumarate--CoA ligase-like 5; AltName: Full=4-coumarate--CoA ligase isoform 9; Short=At4CL9; AltName: Full=Peroxisomal OPC-8:0-CoA ligase 1 && PF13193:AMP-binding enzyme C-terminal domain|PF00501:AMP-binding enzyme	AMP-binding		-0.45656		-0.70104
PGSC0003DMG400008545	-	ST4.03ch12	55309460	55313424	.	2619	-	- && Q43125.2 RecName: Full=Cryptochrome-1; Short=AtCry; Short=Atcry1; AltName: Full=Blue light photoreceptor; AltName: Full=Protein BLUE LIGHT UNINHIBITED 1; AltName: Full=Protein ELONGATED HYPOCOTYL 4; AltName: Full=Protein OUT OF PHASE 2; Short=OOP2 && PF03441:FAD binding domain of DNA photolyase|PF00875:DNA photolyase|PF12546:Blue/Ultraviolet sensing protein C terminal	-		-0.73805		-0.70552
PGSC0003DMG401001720	-	ST4.03ch01	68463948	68470284	.	1775	-	- && Q9WTV7.2 RecName: Full=E3 ubiquitin-protein ligase RLIM; AltName: Full=LIM domain-interacting RING finger protein; AltName: Full=RING finger LIM domain-binding protein; Short=R-LIM; AltName: Full=RING finger protein 12 && PF13639:Ring finger domain	-				-0.7076
PGSC0003DMG400032177	-	ST4.03ch01	1372684	1377068	.	2513	-	- && Q9SY75.1 RecName: Full=Putative pentatricopeptide repeat-containing protein At1g10330 && PF13041:PPR repeat family	-		-0.97583		-0.70788
PGSC0003DMG400029059	-	ST4.03ch01	37680220	37685394	.	2451	-	- && Q56XM9.1 RecName: Full=Nuclear poly(A) polymerase 3; Short=PAP(III); Short=Poly(A) polymerase III; AltName: Full=Polynucleotide adenylyltransferase 3 && PF04928:Poly(A) polymerase central domain	-		-0.73362		-0.70933
PGSC0003DMG400012277	-	ST4.03ch08	56033490	56039823	.	1076	-	- && - && -	-				-0.71809
PGSC0003DMG401021901	-	ST4.03ch05	14538755	14541786	.	1127	-	- && - && -	-				-0.71928
PGSC0003DMG400012347	-	ST4.03ch08	54647375	54653935	.	6174	-	- && Q9SH30.2 RecName: Full=Probable copper-transporting ATPase HMA5; AltName: Full=Probable copper-transporting ATPase 3; AltName: Full=Protein HEAVY METAL ATPASE 5 && -	-				-0.73095
PGSC0003DMG400008599	-	ST4.03ch10	52641596	52644490	.	1320	-	- && Q9SCP9.1 RecName: Full=Vacuolar protein-sorting-associated protein 37 homolog 1; Short=AtVPS37-1; AltName: Full=ESCRT-I complex subunit VPS37 homolog 1 && PF09350:Domain of unknown function (DUF1992)	-				-0.73429
PGSC0003DMG400018529	-	ST4.03ch03	45669981	45673868	.	1724	-	- && - && -	-				-0.73492
PGSC0003DMG400007786	-	ST4.03ch12	1122966	1126224	.	1268	-	- && Q9SHH7.1 RecName: Full=Glutathione S-transferase U25; Short=AtGSTU25; AltName: Full=GST class-tau member 25 && PF00043:Glutathione S-transferase, C-terminal domain|PF02798:Glutathione S-transferase, N-terminal domain	GST_N				-0.7379
PGSC0003DMG400029921	-	ST4.03ch06	37601750	37603797	.	2048	-	- && Q9FYR7.1 RecName: Full=Scarecrow-like protein 8; Short=AtSCL8; AltName: Full=GRAS family protein 30; Short=AtGRAS-30 && PF03514:GRAS domain family	GRAS				-0.73886
PGSC0003DMG400019285	-	ST4.03ch07	53701916	53704073	.	1495	-	- && - && PF14364:Domain of unknown function (DUF4408)|PF05553:Cotton fibre expressed protein	-		-0.78445		-0.73899
PGSC0003DMG401022202	-	ST4.03ch07	55165878	55171275	.	2171	-	- && Q9MAU5.1 RecName: Full=Putative BPI/LBP family protein At1g04970; Flags: Precursor && PF01273:LBP / BPI / CETP family, N-terminal domain|PF02886:LBP / BPI / CETP family, C-terminal domain	-		-0.46112		-0.739
PGSC0003DMG400005971	-	ST4.03ch04	1820598	1822966	.	2289	-	- && - && PF00564:PB1 domain	-				-0.73972
PGSC0003DMG400003547	-	ST4.03ch02	39736405	39745546	.	1852	-	- && Q9SD33.2 RecName: Full=UPF0183 protein At3g51130 && PF03676:Uncharacterised protein family (UPF0183)	-				-0.73995
PGSC0003DMG400017862	-	ST4.03ch02	15282512	15293961	.	2902	-	- && O64769.1 RecName: Full=Potassium transporter 11; Short=AtPOT11 && PF02705:K+ potassium transporter	K_trans				-0.74112
PGSC0003DMG400011728	-	ST4.03ch05	10597983	10604575	.	2612	-	- && - && -	-		-0.55584		-0.74266
PGSC0003DMG400024704	-	ST4.03ch01	77203393	77207784	.	1755	-	- && Q93VB2.1 RecName: Full=Autophagy-related protein 18a; Short=AtATG18a; AltName: Full=Protein PEROXISOME UNUSUAL POSITIONING 2 && -	-		-0.44786		-0.74818
PGSC0003DMG400023995	-	ST4.03ch04	22831569	22839975	.	3165	-	- && Q9LRA7.1 RecName: Full=Probable alpha,alpha-trehalose-phosphate synthase [UDP-forming] 9; AltName: Full=Trehalose-6-phosphate synthase 9; Short=AtTPS9 && PF00982:Glycosyltransferase family 20|PF02358:Trehalose-phosphatase	-				-0.75145
PGSC0003DMG400009360	-	ST4.03ch04	65014106	65017921	.	1409	-	- && - && -	-		-1.10804		-0.75173
PGSC0003DMG400001719	-	ST4.03ch01	68450239	68451857	.	1619	-	- && Q9LY41.1 RecName: Full=E3 ubiquitin-protein ligase ATL4; AltName: Full=Protein ARABIDOPSIS TOXICOS EN LEVADURA 4; Short=Protein ATL4; AltName: Full=RING-H2 finger X1a; AltName: Full=RING-H2 zinc finger protein ATL4; AltName: Full=RING-H2 zinc finger protein RHX1a; AltName: Full=RING-type E3 ubiquitin transferase ATL4 && PF13639:Ring finger domain	-				-0.75173
PGSC0003DMG402026315	-	ST4.03ch08	2161547	2167596	.	2044	-	- && Q7XTV7.2 RecName: Full=Probable E3 ubiquitin-protein ligase HIP1; AltName: Full=HAL3-interacting protein 1; Short=OsHIP1; AltName: Full=RING-H2 finger HIP1 && PF13639:Ring finger domain	-				-0.76093
PGSC0003DMG400031255	-	ST4.03ch05	4905822	4907489	.	1668	-	- && Q3E6S9.1 RecName: Full=Probable L-cysteine desulfhydrase, chloroplastic; AltName: Full=Chloroplastic cysteine desulfurase-like protein 3; AltName: Full=NIFS-like protein 3; Short=CpNifS3; Flags: Precursor && PF00266:Aminotransferase class-V	Aminotran_5				-0.76425
PGSC0003DMG400002175	-	ST4.03ch09	1065900	1067046	.	729	-	- && Q03662.1 RecName: Full=Probable glutathione S-transferase; AltName: Full=Auxin-induced protein PGNT1/PCNT110 && PF00043:Glutathione S-transferase, C-terminal domain|PF02798:Glutathione S-transferase, N-terminal domain	GST_N				-0.76555
PGSC0003DMG400032101	-	ST4.03ch01	60730422	60732793	.	916	-	- && Q9ZNV9.1 RecName: Full=Histidine-containing phosphotransfer protein 1 && PF01627:Hpt domain	Hpt				-0.76845
PGSC0003DMG400011823	-	ST4.03ch06	40599063	40605061	.	1330	-	- && Q6MCW1.1 RecName: Full=5'-nucleotidase SurE; AltName: Full=Nucleoside 5'-monophosphate phosphohydrolase && PF01975:Survival protein SurE	-				-0.76881
PGSC0003DMG400024004	-	ST4.03ch04	22681795	22684302	.	2508	-	- && Q7LHG5.2 RecName: Full=Transposon Ty3-I Gag-Pol polyprotein; AltName: Full=Gag3-Pol3; AltName: Full=Transposon Ty3-2 TYA-TYB polyprotein; Contains: RecName: Full=Capsid protein; Short=CA; AltName: Full=p24; Contains: RecName: Full=Spacer peptide p3; Contains: RecName: Full=Nucleocapsid protein p11; Short=NC; Contains: RecName: Full=Ty3 protease; Short=PR; AltName: Full=p16; Contains: RecName…	-		-0.60981		-0.77122
PGSC0003DMG400004691	-	ST4.03ch12	59857202	59862295	.	1149	-	- && O48649.3 RecName: Full=ADP-ribosylation factor 1 && PF00025:ADP-ribosylation factor family	Arf				-0.77424
PGSC0003DMG400004140	-	ST4.03ch04	47780361	47783455	.	2307	-	- && - && PF06101:Plant protein of unknown function (DUF946)	-				-0.78451
PGSC0003DMG400017643	-	ST4.03ch05	5940946	5945674	.	1518	-	- && - && PF07063:Domain of unknown function (DUF1338)	-				-0.78533
PGSC0003DMG400014799	-	ST4.03ch08	49172454	49177323	.	1514	-	- && P93654.1 RecName: Full=Syntaxin-22; Short=AtSYP22; Short=AtVAM3; AltName: Full=Protein SHOOT GRAVITROPISM 3 && PF14523:Syntaxin-like protein|PF05739:SNARE domain	SNARE				-0.79112
PGSC0003DMG400008853	-	ST4.03ch09	2153784	2158868	.	1050	-	- && O24466.1 RecName: Full=Ras-related protein RABE1a; Short=AtRABE1a; AltName: Full=Ras-related protein Rab8B; Short=AtRab8B && PF00071:Ras family	Ras				-0.79125
PGSC0003DMG400025888	-	ST4.03ch01	84406656	84411448	.	2259	-	- && Q9LDD8.1 RecName: Full=Methylcrotonoyl-CoA carboxylase beta chain, mitochondrial; Short=MCCase subunit beta; AltName: Full=3-methylcrotonyl-CoA carboxylase 2; AltName: Full=3-methylcrotonyl-CoA:carbon dioxide ligase subunit beta; Flags: Precursor && PF01039:Carboxyl transferase domain	Carboxyl_trans				-0.79275
PGSC0003DMG400022736	-	ST4.03ch08	53818846	53823778	.	1521	-	- && Q9FPQ8.1 RecName: Full=Homeobox protein knotted-1-like 7; AltName: Full=Protein IRREGULAR XYLEM 11; AltName: Full=Protein KNAT7 && PF05920:Homeobox KN domain|PF03790:KNOX1 domain|PF03791:KNOX2 domain	KNOX2		-0.64597		-0.79666
PGSC0003DMG400012895	-	ST4.03ch04	64870466	64876812	.	519	-	- && - && PF00582:Universal stress protein family	Usp				-0.79686
PGSC0003DMG400027130	-	ST4.03ch05	48052466	48057779	.	2089	-	- && Q39033.1 RecName: Full=Phosphoinositide phospholipase C 2; AltName: Full=Phosphoinositide phospholipase PLC2; Short=AtPLC2; Short=PI-PLC2 && PF00168:C2 domain|PF00387:Phosphatidylinositol-specific phospholipase C, Y domain|PF00388:Phosphatidylinositol-specific phospholipase C, X domain|PF09279:Phosphoinositide-specific phospholipase C, efhand-like	PI-PLC-X				-0.8021
PGSC0003DMG400016552	-	ST4.03ch04	54396441	54401501	.	1090	-	- && - && -	-				-0.81165
PGSC0003DMG400030604	-	ST4.03ch02	41801076	41802107	.	1032	-	- && Q6NLC8.1 RecName: Full=Uncharacterized protein At1g66480 && PF14009:Domain of unknown function (DUF4228)	-				-0.81227
PGSC0003DMG400011685	-	ST4.03ch04	68803142	68804829	.	1587	-	- && Q9S7T8.1 RecName: Full=Serpin-ZX; AltName: Full=ArathZx; AltName: Full=AtSerpin1; AltName: Full=Serpin-1 && PF00079:Serpin (serine protease inhibitor)	Serpin				-0.81234
PGSC0003DMG400006384	-	ST4.03ch04	65585586	65591402	.	1935	-	- && Q9STV4.1 RecName: Full=CBL-interacting serine/threonine-protein kinase 8; AltName: Full=SNF1-related kinase 3.13; AltName: Full=SOS2-like protein kinase PKS11 && PF03822:NAF domain|PF00069:Protein kinase domain	Pkinase		-0.60899		-0.81278
PGSC0003DMG400028413	-	ST4.03ch02	31399657	31405481	.	2778	-	- && P43603.3 RecName: Full=LAS seventeen-binding protein 3; Short=LAS17-binding protein 3 >A7A261.2 RecName: Full=LAS seventeen-binding protein 3; Short=LAS17-binding protein 3 && PF04366:Las17-binding protein actin regulator|PF01363:FYVE zinc finger	FYVE				-0.8143
PGSC0003DMG400030411	-	ST4.03ch06	56623576	56625165	.	1590	-	- && Q9SNC3.1 RecName: Full=Fasciclin-like arabinogalactan protein 4; AltName: Full=Protein SALT OVERLY SENSITIVE 5; Flags: Precursor && PF02469:Fasciclin domain	-		-0.60094		-0.81754
PGSC0003DMG400006862	-	ST4.03ch01	65662891	65666355	.	1056	-	- && P35336.1 RecName: Full=Polygalacturonase; Short=PG; AltName: Full=Pectinase; Flags: Precursor [Actinidia deliciosa] && PF00295:Glycosyl hydrolases family 28	-		-0.69894		-0.81782
PGSC0003DMG400013307	-	ST4.03ch11	1233766	1235285	.	1520	-	- && Q9LZL3.1 RecName: Full=Aspartic proteinase PCS1; AltName: Full=Aspartic protease 38; Short=AtASP38; AltName: Full=Protein EMBRYO DEFECTIVE 24; AltName: Full=Protein PROMOTION OF CELL SURVIVAL 1; Flags: Precursor && PF14543:Xylanase inhibitor N-terminal|PF14541:Xylanase inhibitor C-terminal	-				-0.81861
PGSC0003DMG400026957	-	ST4.03ch06	53132447	53143070	.	2458	-	- && O04059.1 RecName: Full=Putative 3,4-dihydroxy-2-butanone kinase && PF02734:DAK2 domain|PF02733:Dak1 domain	-				-0.82173
PGSC0003DMG400002691	-	ST4.03ch09	4130843	4138182	.	2166	-	- && Q9LF92.1 RecName: Full=F-box protein PP2-A15; AltName: Full=Protein PHLOEM PROTEIN 2-LIKE A15; Short=AtPP2-A15 && PF14299:Phloem protein 2	-				-0.82545
PGSC0003DMG400005063	-	ST4.03ch03	2291678	2292352	.	675	-	- && Q9LSQ6.1 RecName: Full=Calcium-binding protein PBP1; AltName: Full=KIC-related protein 2; AltName: Full=PINOID-binding protein 1 && PF13833:EF-hand domain pair	-				-0.83325
PGSC0003DMG400030792	-	ST4.03ch06	40745634	40750503	.	1631	-	- && Q5R533.1 RecName: Full=Serine incorporator 3 && PF03348:Serine incorporator (Serinc)	TMS_TDE				-0.84048
PGSC0003DMG400000384	-	ST4.03ch12	4667634	4673805	.	897	-	- && - && PF04398:Protein of unknown function, DUF538	-				-0.8472
PGSC0003DMG401011539	-	ST4.03ch12	56056894	56062334	.	1904	-	- && B8AR41.1 RecName: Full=Inositol-tetrakisphosphate 1-kinase 3; AltName: Full=Inositol 1,3,4-trisphosphate 5/6-kinase 3; Short=Inositol-triphosphate 5/6-kinase 3; Short=Ins(1,3,4)P(3) 5/6-kinase 3; Short=OsITP5/6K-3; Short=OsITPK3 && PF05770:Inositol 1, 3, 4-trisphosphate 5/6-kinase	-		-0.86314		-0.84784
PGSC0003DMG400014372	-	ST4.03ch10	912734	922546	.	1905	-	- && Q8VYB2.1 RecName: Full=Uridine kinase-like protein 3; Includes: RecName: Full=Uridine kinase; Short=UK; Includes: RecName: Full=Putative uracil phosphoribosyltransferase; Short=UPRTase; AltName: Full=UMP pyrophosphorylase && PF14681:Uracil phosphoribosyltransferase|PF00485:Phosphoribulokinase / Uridine kinase family	-				-0.84796
PGSC0003DMG400009353	-	ST4.03ch04	65202650	65208448	.	1708	-	- && A2XKR7.1 RecName: Full=GATA transcription factor 18; AltName: Full=Protein TIFY 1a && PF06203:CCT motif|PF00320:GATA zinc finger|PF06200:tify domain	CCT				-0.84919
PGSC0003DMG400033035	-	ST4.03ch06	51906279	51909041	.	1301	-	- && Q9FM19.1 RecName: Full=Hypersensitive-induced response protein 1; Short=AtHIR1 && PF01145:SPFH domain / Band 7 family	-				-0.85096
PGSC0003DMG400025244	-	ST4.03ch01	66366071	66367662	.	1592	-	- && Q8RWF4.1 RecName: Full=Probable magnesium transporter NIPA8 && PF05653:Magnesium transporter NIPA	DUF803				-0.85232
PGSC0003DMG400017243	-	ST4.03ch09	56089664	56095288	.	1191	-	- && O04847.2 RecName: Full=Deacetoxyvindoline 4-hydroxylase && PF14226:non-haem dioxygenase in morphine synthesis N-terminal	-		-0.76976		-0.85456
PGSC0003DMG400009605	-	ST4.03ch08	39687638	39690854	.	1977	-	- && Q8W4K5.1 RecName: Full=VAN3-binding protein; AltName: Full=Protein FORKED 1 && PF08458:Plant pleckstrin homology-like region|PF05703:Auxin canalisation	-		-0.99617		-0.85519
PGSC0003DMG401016772	-	ST4.03ch06	45131502	45136482	.	1405	-	- && P93654.1 RecName: Full=Syntaxin-22; Short=AtSYP22; Short=AtVAM3; AltName: Full=Protein SHOOT GRAVITROPISM 3 && PF14523:Syntaxin-like protein|PF05739:SNARE domain	SNARE				-0.85663
PGSC0003DMG400004662	-	ST4.03ch12	59294378	59298391	.	1700	-	- && Q94BZ5.1 RecName: Full=Heat stress transcription factor A-5; Short=AtHsfA5; AltName: Full=AtHsf-12 && PF00447:HSF-type DNA-binding	HSF_DNA-bind				-0.86519
PGSC0003DMG400021448	-	ST4.03ch02	42763849	42767776	.	1295	-	- && Q9FJX3.1 RecName: Full=Mitochondrial outer membrane protein porin 2; AltName: Full=Voltage-dependent anion-selective channel protein 2; Short=AtVDAC2; Short=VDAC-2 && PF01459:Eukaryotic porin	-		-0.73155		-0.8664
PGSC0003DMG402004779	-	ST4.03ch08	52875661	52883978	.	4113	-	- && Q42798.1 RecName: Full=3,9-dihydroxypterocarpan 6A-monooxygenase; AltName: Full=Cytochrome P450 93A1; AltName: Full=Dihydroxypterocarpan 6a-hydroxylase; Short=D6aH && PF00067:Cytochrome P450	p450		-0.83094		-0.86836
PGSC0003DMG400009014	-	ST4.03ch01	62801663	62803440	.	1234	-	- && O64747.1 RecName: Full=Probable WRKY transcription factor 35; AltName: Full=WRKY DNA-binding protein 35 && PF03106:WRKY DNA -binding domain	WRKY				-0.86978
PGSC0003DMG400015266	-	ST4.03ch03	50480853	50487293	.	2288	-	- && P0DH79.1 RecName: Full=CBS domain-containing protein CBSCBSPB5 >Q0WLC7.2 RecName: Full=CBS domain-containing protein CBSCBSPB4 && PF00564:PB1 domain|PF00571:CBS domain	CBS				-0.87102
PGSC0003DMG400000501	-	ST4.03ch02	46898734	46904934	.	3105	-	- && Q9M7J9.2 RecName: Full=Potassium transporter 8; Short=AtHAK8; Short=AtPOT8 && PF02705:K+ potassium transporter	K_trans		-0.83163		-0.87389
PGSC0003DMG400030336	-	ST4.03ch06	56873853	56879282	.	1767	-	- && - && -	-				-0.87449
PGSC0003DMG400029593	-	ST4.03ch08	45162439	45166375	.	1047	-	- && Q9FLJ2.1 RecName: Full=NAC domain-containing protein 100; Short=ANAC100; Short=AtNAC5 && PF02365:No apical meristem (NAM) protein	NAM		-0.92121		-0.87504
PGSC0003DMG400001425	-	ST4.03ch02	46150841	46153579	.	2739	-	- && Q08435.1 RecName: Full=Plasma membrane ATPase 1; AltName: Full=Proton pump 1 && PF00122:E1-E2 ATPase|PF00702:haloacid dehalogenase-like hydrolase|PF00690:Cation transporter/ATPase, N-terminus	E1-E2_ATPase				-0.87595
PGSC0003DMG400011545	-	ST4.03ch12	56230648	56233667	.	2185	-	- && O22193.3 RecName: Full=U-box domain-containing protein 4; AltName: Full=Plant U-box protein 4 && PF00514:Armadillo/beta-catenin-like repeat	Arm				-0.88119
PGSC0003DMG400025361	-	ST4.03ch11	44678705	44689497	.	3578	-	- && O48963.1 RecName: Full=Phototropin-1; AltName: Full=Non-phototropic hypocotyl protein 1; AltName: Full=Root phototropism protein 1 && PF00069:Protein kinase domain|PF13426:PAS domain	Pkinase		-0.93517		-0.88165
PGSC0003DMG400022743	-	ST4.03ch08	54054249	54056429	.	2050	-	- && Q9FXW4.1 RecName: Full=Probable (S)-N-methylcoclaurine 3'-hydroxylase isozyme 2; AltName: Full=Cytochrome P450 80B2 && PF00067:Cytochrome P450	p450				-0.88277
PGSC0003DMG400020423	-	ST4.03ch07	50105621	50106073	.	453	-	- && F4IC29.1 RecName: Full=Heavy metal-associated isoprenylated plant protein 28; Short=AtHIP28; Flags: Precursor && -	-		-1.26877		-0.88308
PGSC0003DMG400027507	-	ST4.03ch01	74544912	74547535	.	2175	-	- && O24606.1 RecName: Full=Protein ETHYLENE INSENSITIVE 3 && PF04873:Ethylene insensitive 3	EIN3				-0.88463
PGSC0003DMG400008078	-	ST4.03ch11	41686169	41688602	.	1173	-	- && Q8H5N9.1 RecName: Full=Probable aquaporin PIP2-1; AltName: Full=OsPIP2;1; AltName: Full=Plasma membrane intrinsic protein 2-1; AltName: Full=Plasma membrane intrinsic protein 2a; Short=PIP2a && PF00230:Major intrinsic protein	-	-1.00951	-0.68954		-0.88492
PGSC0003DMG400020215	-	ST4.03ch02	47916146	47919507	.	2667	-	- && P92941.2 RecName: Full=Chloride channel protein CLC-a; Short=AtCLC-a; AltName: Full=CBS domain-containing protein CBSCLC5 && PF00654:Voltage gated chloride channel	Voltage_CLC		-0.80058		-0.89167
PGSC0003DMG400030087	-	ST4.03ch09	53643182	53646943	.	2652	-	- && Q9CAV6.1 RecName: Full=Serine/threonine-protein kinase WNK1; Short=AtWNK1; AltName: Full=Protein kinase with no lysine 1 && PF00069:Protein kinase domain	Pkinase		-0.84635		-0.89262
PGSC0003DMG402015935	-	ST4.03ch07	10270351	10277021	.	1665	-	- && Q9SMZ4.1 RecName: Full=Alpha-aminoadipic semialdehyde synthase; AltName: Full=cAt-LKR/SDH; Short=LKR/SDH; Includes: RecName: Full=Lysine ketoglutarate reductase; Short=LKR; Includes: RecName: Full=Saccharopine dehydrogenase; AltName: Full=cAt-SDH; Short=SDH && PF03435:Saccharopine dehydrogenase NADP binding domain|PF16653:Saccharopine dehydrogenase C-terminal domain	Saccharop_dh				-0.8942
PGSC0003DMG400024488	-	ST4.03ch03	54072511	54073496	.	986	-	- && - && -	-				-0.8968
PGSC0003DMG400007389	-	ST4.03ch08	40832281	40834116	.	1836	-	- && Q8W1D5.1 RecName: Full=CBL-interacting serine/threonine-protein kinase 25; AltName: Full=SNF1-related kinase 3.25; AltName: Full=SOS2-like protein kinase PKS25 && PF00069:Protein kinase domain|PF03822:NAF domain	Pkinase		-0.76603		-0.89828
PGSC0003DMG400012549	-	ST4.03ch01	82060345	82064332	.	1927	-	- && Q00218.2 RecName: Full=Phospho-2-dehydro-3-deoxyheptonate aldolase 2, chloroplastic; AltName: Full=3-deoxy-D-arabino-heptulosonate 7-phosphate synthase 2; AltName: Full=DAHP synthase 2; AltName: Full=Phospho-2-keto-3-deoxyheptonate aldolase 2; Flags: Precursor && PF01474:Class-II DAHP synthetase family	-				-0.89922
PGSC0003DMG400029174	-	ST4.03ch03	9777298	9778441	.	876	-	- && Q9SYY4.1 RecName: Full=Elongation of fatty acids protein 3-like; Short=Protein ELO3-like; AltName: Full=Protein HIGH EXPRESSION OF OSMOTICALLY RESPONSIVE GENES 3; AltName: Full=Very long-chain fatty acid condensing enzyme HOS3; Short=VLCFA condensing enzyme HOS3 && PF01151:GNS1/SUR4 family	ELO				-0.90099
PGSC0003DMG400005056	-	ST4.03ch03	2164258	2171987	.	1825	-	- && Q8L7L1.1 RecName: Full=Sphingosine kinase 1 && PF00781:Diacylglycerol kinase catalytic domain	-				-0.9046
PGSC0003DMG400022966	-	ST4.03ch02	32687679	32691979	.	2407	-	- && - && PF01699:Sodium/calcium exchanger protein|PF13499:EF-hand domain pair	Na_Ca_ex	-1.04425	-1.05315		-0.9052
PGSC0003DMG400009419	-	ST4.03ch02	27124461	27128543	.	1527	-	- && O49432.1 RecName: Full=Polygalacturonase QRT3; Short=AtQRT3; Short=PG QRT3; AltName: Full=Pectinase QRT3; AltName: Full=Protein QUARTET 3; Flags: Precursor && -	-		-1.01647		-0.90581
PGSC0003DMG400017518	-	ST4.03ch08	49492043	49494006	.	1206	-	- && - && PF04640:PLATZ transcription factor	-				-0.90605
PGSC0003DMG400028819	-	ST4.03ch12	6099176	6103364	.	3109	-	- && Q9SI09.1 RecName: Full=Probable E3 ubiquitin-protein ligase XERICO && PF13639:Ring finger domain	-		-0.90523		-0.90745
PGSC0003DMG400007624	-	ST4.03ch04	11354785	11356912	.	891	-	- && Q39096.1 RecName: Full=Protein EARLY RESPONSIVE TO DEHYDRATION 15; AltName: Full=PAM2-containing protein CID1; AltName: Full=Polyadenylate-binding protein-interacting protein 1; Short=PABP-interacting protein 1; Short=Poly(A)-binding protein-interacting protein 1; AltName: Full=Protein CTC-INTERACTING DOMAIN 1; AltName: Full=Protein LIGHT STRESS-REGULATED 1 && PF07145:Ataxin-2 C-terminal reg…	PAM2				-0.91197
PGSC0003DMG400012850	-	ST4.03ch12	9471329	9476487	.	882	-	- && - && -	-				-0.91307
PGSC0003DMG400022931	-	ST4.03ch11	30780805	30785000	.	1600	-	- && Q9M7Q2.1 RecName: Full=ABSCISIC ACID-INSENSITIVE 5-like protein 7; AltName: Full=ABA-responsive element-binding protein 2; AltName: Full=Abscisic acid responsive elements-binding factor 4; Short=ABRE-binding factor 4; AltName: Full=bZIP transcription factor 38; Short=AtbZIP38 && PF00170:bZIP transcription factor	bZIP_1		-0.73445		-0.91395
PGSC0003DMG400021670	-	ST4.03ch10	4157577	4163576	.	2087	-	- && M1BYJ7.1 RecName: Full=External alternative NAD(P)H-ubiquinone oxidoreductase B1, mitochondrial; AltName: Full=External alternative NADH dehydrogenase NDB1; AltName: Full=NADH:ubiquinone reductase (non-electrogenic) NDB1; Flags: Precursor && PF07992:Pyridine nucleotide-disulphide oxidoreductase	Pyr_redox_2				-0.91778
PGSC0003DMG400004963	-	ST4.03ch04	66009711	66013149	.	3115	-	- && Q9SGP2.1 RecName: Full=Receptor-like protein kinase HSL1; AltName: Full=Protein HAESA-LIKE1; Flags: Precursor && PF00069:Protein kinase domain	Pkinase	-0.78969	-0.84067		-0.91818
PGSC0003DMG400033030	-	ST4.03ch06	52077681	52079882	.	1333	-	- && Q2V9B0.1 RecName: Full=Transcription factor MYB1R1; AltName: Full=Myb-related protein R1; Short=StMYB1R-1 && PF00249:Myb-like DNA-binding domain	Myb_DNA-binding	-0.53664	-0.82882	-0.55146	-0.92088
PGSC0003DMG400022348	-	ST4.03ch02	35100058	35103346	.	1569	-	- && - && PF04749:PLAC8 family	-		-0.81217		-0.92265
PGSC0003DMG402000594	-	ST4.03ch03	56339468	56340945	.	1378	-	- && Q04644.1 RecName: Full=1-aminocyclopropane-1-carboxylate oxidase 1; Short=ACC oxidase 1; AltName: Full=Ethylene-forming enzyme; Short=EFE; AltName: Full=PMEL1 && PF03171:2OG-Fe(II) oxygenase superfamily|PF14226:non-haem dioxygenase in morphine synthesis N-terminal	2OG-FeII_Oxy		-1.63231		-0.92871
PGSC0003DMG400031421	-	ST4.03ch08	33930753	33933803	.	1629	-	- && Q9FUJ1.1 RecName: Full=Cytokinin dehydrogenase 7; AltName: Full=Cytokinin oxidase 7; Short=AtCKX5; Short=AtCKX7; Short=CKO7 && PF01565:FAD binding domain|PF09265:Cytokinin dehydrogenase 1, FAD and cytokinin binding	FAD_binding_4		-0.84125		-0.92975
PGSC0003DMG400000857	-	ST4.03ch01	13654298	13659893	.	3168	-	- && Q9FM19.1 RecName: Full=Hypersensitive-induced response protein 1; Short=AtHIR1 && PF01145:SPFH domain / Band 7 family	-		-0.78724		-0.93048
PGSC0003DMG400046804	-	ST4.03ch03	61238412	61239443	.	1032	-	- && Q5RD67.2 RecName: Full=Solute carrier family 25 member 44 [Pongo abelii] && PF00153:Mitochondrial carrier protein	Mito_carr				-0.93646
PGSC0003DMG400014214	-	ST4.03ch03	57447909	57451718	.	1960	-	- && - && -	-				-0.941
PGSC0003DMG400020429	-	ST4.03ch07	50031587	50037435	.	1652	-	- && - && -	-				-0.94614
PGSC0003DMG401008167	-	ST4.03ch10	58411778	58414061	.	1346	-	- && O22230.1 RecName: Full=Heat stress transcription factor B-3; Short=AtHsfB3; AltName: Full=AtHsf-05 && PF00447:HSF-type DNA-binding	HSF_DNA-bind				-0.94647
PGSC0003DMG400018788	-	ST4.03ch11	17585111	17586214	.	1104	-	- && - && -	-		-0.9047		-0.95415
PGSC0003DMG400010609	-	ST4.03ch04	66918041	66920309	.	1110	-	- && Q94JX5.1 RecName: Full=LIM domain-containing protein WLIM1; AltName: Full=Widely-expressed LIM protein 1; Short=AtWLIM1 && PF00412:LIM domain	LIM	-0.76866		-0.79753	-0.95857
PGSC0003DMG400006073	-	ST4.03ch09	54876671	54879400	.	2145	-	- && - && -	-		-0.81209		-0.95921
PGSC0003DMG400027185	-	ST4.03ch05	48026479	48029383	.	1438	-	- && - && PF10457:Cholesterol-capturing domain	-		-0.51241		-0.96602
PGSC0003DMG400020620	-	ST4.03ch04	51630422	51635190	.	2452	-	- && O65201.2 RecName: Full=Acyl-coenzyme A oxidase 2, peroxisomal; Short=AOX 2; AltName: Full=Long-chain acyl-CoA oxidase; Short=AtCX2; Flags: Precursor && PF00441:Acyl-CoA dehydrogenase, C-terminal domain|PF02770:Acyl-CoA dehydrogenase, middle domain|PF01756:Acyl-CoA oxidase	-				-0.9686
PGSC0003DMG400017560	-	ST4.03ch06	43372973	43375227	.	1661	-	- && - && PF02493:MORN repeat	MORN				-0.9726
PGSC0003DMG400040636	-	ST4.03ch05	6388309	6391972	.	975	-	- && Q9FUS8.1 RecName: Full=Glutathione S-transferase U17; Short=AtGSTU17; AltName: Full=GST class-tau member 17; AltName: Full=Glutathione S-transferase 30; AltName: Full=Protein EARLY RESPONSIVE TO DEHYDRATION 9 && PF00043:Glutathione S-transferase, C-terminal domain|PF02798:Glutathione S-transferase, N-terminal domain	GST_N				-0.97489
PGSC0003DMG400021111	-	ST4.03ch02	29272583	29273878	.	1296	-	- && Q9SA85.1 RecName: Full=Berberine bridge enzyme-like 8; Short=AtBBE-like 8; Flags: Precursor && PF01565:FAD binding domain|PF08031:Berberine and berberine like	BBE		-0.94621		-0.97545
PGSC0003DMG400019635	-	ST4.03ch11	40771945	40778427	.	2849	-	- && Q9SJ56.1 RecName: Full=BEL1-like homeodomain protein 1; Short=BEL1-like protein 1; AltName: Full=Protein EMBRYO SAC DEVELOPMENT ARREST 29 && PF07526:Associated with HOX|PF05920:Homeobox KN domain	POX				-0.97821
PGSC0003DMG400027457	-	ST4.03ch07	2233782	2234739	.	958	-	- && Q9FHH5.1 RecName: Full=Protein GLUTAMINE DUMPER 3; AltName: Full=Protein LESS SUSCEPTIBLE TO BSCTV 1; Short=Protein LBS1 && -	-				-0.97881
PGSC0003DMG400002959	-	ST4.03ch04	24861613	24864585	.	1434	-	- && Q4V3D9.1 RecName: Full=Protein STRICTOSIDINE SYNTHASE-LIKE 10; Short=AtSSL10; AltName: Full=Strictosidine synthase 8; Short=AtSS8; Flags: Precursor && PF03088:Strictosidine synthase	Str_synth		-1.10082		-0.98208
PGSC0003DMG400014383	-	ST4.03ch10	1130218	1138040	.	711	-	- && O32107.1 RecName: Full=Uncharacterized membrane protein YuiD && PF02681:Divergent PAP2 family	-		-0.88969		-0.98703
PGSC0003DMG400001708	-	ST4.03ch01	68209799	68210574	.	776	-	- && Q9LUL6.1 RecName: Full=Putative RING-H2 finger protein ATL61; AltName: Full=RING-type E3 ubiquitin transferase ATL61 && PF13639:Ring finger domain	-				-0.98717
PGSC0003DMG400024547	-	ST4.03ch03	55347770	55354797	.	2836	-	- && Q39017.2 RecName: Full=Diacylglycerol kinase 1; Short=AtDGK1; Short=DAG kinase 1; AltName: Full=Diglyceride kinase 1; Short=DGK 1 && PF00781:Diacylglycerol kinase catalytic domain|PF00130:Phorbol esters/diacylglycerol binding domain (C1 domain)|PF00609:Diacylglycerol kinase accessory domain	C1_1		-0.74406		-0.98784
PGSC0003DMG400012251	-	ST4.03ch08	56450720	56454173	.	1718	-	- && A2RVM0.1 RecName: Full=Short-chain dehydrogenase TIC 32, chloroplastic; AltName: Full=Translocon at the inner envelope membrane of chloroplasts 32; Short=AtTIC32 && PF00106:short chain dehydrogenase	adh_short	-0.77003	-0.91288	-0.61979	-0.98801
PGSC0003DMG400011023	-	ST4.03ch10	53859957	53865732	.	1827	-	- && Q96329.1 RecName: Full=Acyl-coenzyme A oxidase 4, peroxisomal; Short=AOX 4; AltName: Full=G6p; AltName: Full=Short-chain acyl-CoA oxidase; Short=AtCX4; Short=AtG6; Short=SAOX && PF02770:Acyl-CoA dehydrogenase, middle domain|PF02771:Acyl-CoA dehydrogenase, N-terminal domain|PF00441:Acyl-CoA dehydrogenase, C-terminal domain	-				-0.98901
PGSC0003DMG400006345	-	ST4.03ch04	7519615	7525420	.	1179	-	- && P14232.1 RecName: Full=TGACG-sequence-specific DNA-binding protein TGA-1A; Short=ASF-1 protein; Short=TGA1a && PF14144:Seed dormancy control|PF00170:bZIP transcription factor	bZIP_1				-0.98929
PGSC0003DMG400011980	-	ST4.03ch05	11541210	11546514	.	1907	-	- && Q9FXD6.1 RecName: Full=Two-component response regulator ARR11; AltName: Full=Receiver-like protein 3 && PF00072:Response regulator receiver domain|PF00249:Myb-like DNA-binding domain	Response_reg		-1.24662		-0.98986
PGSC0003DMG400029516	-	ST4.03ch04	2635793	2636365	.	573	-	- && - && -	-				-0.99115
PGSC0003DMG400013348	-	ST4.03ch11	546432	549562	.	1226	-	- && Q9SFC6.1 RecName: Full=Rho GDP-dissociation inhibitor 1; Short=AtRhoGDI1; Short=Rho GDI-1 && PF02115:RHO protein GDP dissociation inhibitor	-		-1.02609		-0.99306
PGSC0003DMG400015624	-	ST4.03ch08	21590106	21591742	.	1637	-	- && - && -	-				-0.99725
PGSC0003DMG400021157	-	ST4.03ch02	29767326	29769889	.	2564	-	- && Q1T7C2.1 RecName: Full=Cytochrome P450 710A11; AltName: Full=C-22 sterol desaturase && PF00067:Cytochrome P450	p450		-0.61865		-0.99749
PGSC0003DMG400025965	-	ST4.03ch01	70425228	70425848	.	621	-	- && - && PF04043:Plant invertase/pectin methylesterase inhibitor	-		-1.69717		-1.00099
PGSC0003DMG400029498	-	ST4.03ch04	3124532	3131392	.	2853	-	- && Q9SIS3.1 RecName: Full=65-kDa microtubule-associated protein 6; Short=AtMAP65-6 && PF03999:Microtubule associated protein (MAP65/ASE1 family)	-		-0.76832		-1.00389
PGSC0003DMG400007856	-	ST4.03ch12	1487238	1489767	.	2172	-	- && I1SSI5.1 RecName: Full=F-box/LRR-repeat MAX2 homolog A; AltName: Full=F-box and leucine-rich repeat MAX2 homolog A && -	-				-1.00757
PGSC0003DMG400030394	-	ST4.03ch06	56289933	56292272	.	2340	-	- && Q9FGH9.1 RecName: Full=Exocyst complex component EXO70B1; Short=AtExo70b1; AltName: Full=Exocyst subunit Exo70 family protein B1 && PF03081:Exo70 exocyst complex subunit	Exo70				-1.01487
PGSC0003DMG400002261	-	ST4.03ch08	41634498	41635721	.	915	-	- && - && -	-		-1.45185		-1.015
PGSC0003DMG400011435	-	ST4.03ch10	58960509	58963935	.	1850	-	- && Q0WVU3.1 RecName: Full=Myb family transcription factor PHL5; AltName: Full=Protein PHR1-LIKE 5 && PF00249:Myb-like DNA-binding domain|PF14379:MYB-CC type transfactor, LHEQLE motif	Myb_DNA-binding				-1.01531
PGSC0003DMG400024583	-	ST4.03ch03	53773207	53773694	.	488	-	- && - && -	-				-1.01683
PGSC0003DMG400010616	-	ST4.03ch04	66972533	66975175	.	1655	-	- && O22193.3 RecName: Full=U-box domain-containing protein 4; AltName: Full=Plant U-box protein 4 && PF00514:Armadillo/beta-catenin-like repeat	Arm		-0.55357		-1.02399
PGSC0003DMG400017528	-	ST4.03ch08	49248411	49251873	.	1389	-	- && Q8L586.1 RecName: Full=Uncharacterized membrane protein At4g09580 && PF09335:SNARE associated Golgi protein	-				-1.02746
PGSC0003DMG400021818	-	ST4.03ch05	47144714	47147929	.	1809	-	- && - && PF07690:Major Facilitator Superfamily	MFS_1				-1.0338
PGSC0003DMG400029866	-	ST4.03ch03	26824152	26830361	.	1505	-	- && P47082.1 RecName: Full=Vacuolar amino acid transporter 1 && PF01490:Transmembrane amino acid transporter protein	Aa_trans				-1.03629
PGSC0003DMG400023671	-	ST4.03ch10	57471442	57473912	.	2471	-	- && Q9FG33.1 RecName: Full=Probable L-type lectin-domain containing receptor kinase S.5; Short=LecRK-S.5; Flags: Precursor && PF00069:Protein kinase domain|PF00139:Legume lectin domain	Pkinase				-1.0412
PGSC0003DMG400012664	-	ST4.03ch02	16875918	16882893	.	1660	-	- && Q9LVD9.1 RecName: Full=Protein DETOXIFICATION 40; Short=AtDTX40; AltName: Full=Multidrug and toxic compound extrusion protein 40; Short=MATE protein 40 && PF01554:MatE	MatE	-0.76385	-1.25609		-1.04341
PGSC0003DMG400006383	-	ST4.03ch04	65598791	65600813	.	2023	-	- && - && PF00564:PB1 domain	-				-1.04346
PGSC0003DMG400024596	-	ST4.03ch03	54141229	54146751	.	1689	-	- && Q2MHE4.1 RecName: Full=Serine/threonine-protein kinase HT1; AltName: Full=High leaf temperature protein 1 && PF07714:Protein tyrosine kinase	Pkinase_Tyr				-1.04393
PGSC0003DMG400026241	-	ST4.03ch08	51486596	51489777	.	1769	-	- && Q2V9B0.1 RecName: Full=Transcription factor MYB1R1; AltName: Full=Myb-related protein R1; Short=StMYB1R-1 && PF00249:Myb-like DNA-binding domain	Myb_DNA-binding				-1.04396
PGSC0003DMG400001707	-	ST4.03ch01	68202423	68203186	.	764	-	- && Q9LRB7.1 RecName: Full=E3 ubiquitin-protein ligase EL5; AltName: Full=Protein ELICITOR 5 && PF13639:Ring finger domain	-				-1.04504
PGSC0003DMG400002504	-	ST4.03ch03	60847610	60848550	.	941	-	- && Q9LIC6.1 RecName: Full=PRA1 family protein F3; Short=AtPRA1.F3; AltName: Full=Prenylated Rab acceptor 8 && PF03208:PRA1 family protein	-		-0.65211		-1.04982
PGSC0003DMG400020170	-	ST4.03ch06	58236670	58239331	.	1893	-	- && Q9SZ46.1 RecName: Full=Cytochrome P450 82C4 && PF00067:Cytochrome P450	p450				-1.04983
PGSC0003DMG400023180	-	ST4.03ch02	10149570	10151985	.	1495	-	- && Q9M0Y3.1 RecName: Full=Equilibrative nucleotide transporter 3; Short=AtENT3; AltName: Full=Nucleoside transporter ENT3; AltName: Full=Protein FLUOROURIDINE RESISTANT 1 && PF01733:Nucleoside transporter	-				-1.05287
PGSC0003DMG400002864	-	ST4.03ch04	346992	349487	.	736	-	- && Q9CAB8.1 RecName: Full=Probable peroxygenase 5; Short=AtPXG5; AltName: Full=Caleosin-5 && PF05042:Caleosin related protein	-		-1.20759		-1.05363
PGSC0003DMG400002891	-	ST4.03ch12	2951810	2955441	.	1261	-	- && O48782.2 RecName: Full=Heme oxygenase 1, chloroplastic; Short=AtHO1; AltName: Full=Protein GENOMES UNCOUPLED 2; AltName: Full=Protein REVERSAL OF THE DET PHENOTYPE 4; Flags: Precursor && PF01126:Heme oxygenase	-				-1.06351
PGSC0003DMG400004030	-	ST4.03ch02	43586853	43589172	.	1146	-	- && Q9FH99.1 RecName: Full=F-box protein At5g67140 && PF12937:F-box-like	-				-1.06725
PGSC0003DMG400030607	-	ST4.03ch02	41883427	41886640	.	2279	-	- && Q9CAL8.1 RecName: Full=Proline-rich receptor-like protein kinase PERK13; AltName: Full=Proline-rich extensin-like receptor kinase 13; Short=AtPERK13; AltName: Full=Protein ROOT HAIR SPECIFIC 10 && PF00069:Protein kinase domain	Pkinase		-1.16486	-0.82177	-1.07113
PGSC0003DMG400013215	-	ST4.03ch10	47018167	47019454	.	1128	-	- && P81393.1 RecName: Full=Myb-related protein 308 && PF00249:Myb-like DNA-binding domain	Myb_DNA-binding		-1.0694		-1.0742
PGSC0003DMG400012413	-	ST4.03ch07	53121581	53122733	.	1153	-	- && - && -	-				-1.08739
PGSC0003DMG400027128	-	ST4.03ch05	47980608	47984023	.	1829	-	- && - && -	-				-1.09544
PGSC0003DMG400006155	-	ST4.03ch07	44501932	44507039	.	1823	-	- && Q6VWJ6.1 RecName: Full=WRKY transcription factor SUSIBA2; AltName: Full=Sugar signaling in barley 2; AltName: Full=WRKY transcription factor 46 && PF03106:WRKY DNA -binding domain	WRKY		-0.92452		-1.09729
PGSC0003DMG400007951	-	ST4.03ch04	67892131	67892922	.	792	-	- && Q9FH94.1 RecName: Full=Ethylene-responsive transcription factor ERF010 && PF00847:AP2 domain	AP2				-1.09747
PGSC0003DMG400003711	-	ST4.03ch04	70449684	70451592	.	1584	-	- && Q9LQZ7.1 RecName: Full=B-box zinc finger protein 21; Short=AtBBX21; AltName: Full=Protein LONG HYPOCOTYL UNDER SHADE; AltName: Full=Protein SALT TOLERANCE HOMOLOG 2 && PF00643:B-box zinc finger	zf-B_box	-1.04086	-1.21131	-0.94283	-1.10212
PGSC0003DMG400019687	-	ST4.03ch11	42309193	42311763	.	2571	-	- && - && -	-		-1.32471		-1.10514
PGSC0003DMG400010205	-	ST4.03ch02	32258410	32259074	.	665	-	- && - && PF04398:Protein of unknown function, DUF538	-				-1.10643
PGSC0003DMG400026311	-	ST4.03ch08	2052883	2054826	.	1347	-	- && Q940T9.2 RecName: Full=Zinc finger protein CONSTANS-LIKE 4 && PF06203:CCT motif|PF00643:B-box zinc finger	CCT		-0.96886		-1.11055
PGSC0003DMG401013464	-	ST4.03ch03	788943	793855	.	1538	-	- && O49722.2 RecName: Full=Probable purine permease 6; Short=AtPUP6 && PF16913:Purine nucleobase transmembrane transport	-				-1.11595
PGSC0003DMG400000401	-	ST4.03ch11	38785005	38794773	.	1803	-	- && Q9FY06.2 RecName: Full=Inner membrane protein PPF-1, chloroplastic; AltName: Full=Post-floral-specific protein 1; Flags: Precursor && PF02096:60Kd inner membrane protein	-		-0.6917		-1.1161
PGSC0003DMG400027961	-	ST4.03ch06	36382612	36385285	.	1151	-	- && Q9FZ95.1 RecName: Full=Purine permease 3; Short=AtPUP3 && PF16913:Purine nucleobase transmembrane transport	-		-1.36543		-1.11847
PGSC0003DMG401000594	-	ST4.03ch03	56325941	56329622	.	1320	-	- && P10967.1 RecName: Full=1-aminocyclopropane-1-carboxylate oxidase homolog; AltName: Full=Protein E8 && PF03171:2OG-Fe(II) oxygenase superfamily|PF14226:non-haem dioxygenase in morphine synthesis N-terminal	2OG-FeII_Oxy	-1.30124	-1.43781		-1.13099
PGSC0003DMG400021107	-	ST4.03ch02	29349637	29351187	.	1551	-	- && Q9FI21.1 RecName: Full=Berberine bridge enzyme-like 28; Short=AtBBE-like 28; Flags: Precursor && PF01565:FAD binding domain|PF08031:Berberine and berberine like	FAD_binding_4		-0.94304		-1.13412
PGSC0003DMG400030762	-	ST4.03ch06	40884304	40889220	.	1401	-	- && Q8VZK0.1 RecName: Full=E3 ubiquitin-protein ligase MIEL1; AltName: Full=MYB30-interacting E3 ligase 1 && PF14599:Zinc-ribbon|PF05495:CHY zinc finger	zf-CHY		-0.95798		-1.1391
PGSC0003DMG400031164	-	ST4.03ch01	68933326	68934798	.	1320	-	- && - && PF13962:Domain of unknown function|PF12796:Ankyrin repeats (3 copies)	-		-0.92933		-1.14008
PGSC0003DMG400027589	-	ST4.03ch06	35369091	35373107	.	1450	-	- && O04937.1 RecName: Full=Glutamate dehydrogenase A; Short=GDH A && PF02812:Glu/Leu/Phe/Val dehydrogenase, dimerisation domain|PF00208:Glutamate/Leucine/Phenylalanine/Valine dehydrogenase	-				-1.14507
PGSC0003DMG400008354	-	ST4.03ch10	59124703	59126516	.	1060	-	- && - && -	-				-1.14883
PGSC0003DMG400024504	-	ST4.03ch03	54398719	54399968	.	1250	-	- && - && PF07816:Protein of unknown function (DUF1645)	-				-1.15603
PGSC0003DMG400031788	-	ST4.03ch09	52778781	52779889	.	634	-	- && Q93WF6.1 RecName: Full=Protein SENESCENCE-ASSOCIATED GENE 21, mitochondrial; AltName: Full=Late embryogenensis abundant like 5; Short=AtLEA5; Flags: Precursor && -	-				-1.15883
PGSC0003DMG400030468	-	ST4.03ch06	57636790	57638946	.	2157	-	- && Q9XE58.2 RecName: Full=Scarecrow-like protein 14; Short=AtSCL14; AltName: Full=GRAS family protein 2; Short=AtGRAS-2 && PF03514:GRAS domain family	GRAS	-1.46286	-1.55119	-1.29042	-1.16504
PGSC0003DMG400012798	-	ST4.03ch04	52898218	52898713	.	496	-	- && - && -	-				-1.1655
PGSC0003DMG400011655	-	ST4.03ch05	47476992	47479689	.	900	-	- && Q8VZW3.1 RecName: Full=Probable chalcone--flavonone isomerase 3; Short=Chalcone isomerase 3; AltName: Full=Chalcone isomerase-like 1 && PF02431:Chalcone-flavanone isomerase	-				-1.1656
PGSC0003DMG400018670	-	ST4.03ch03	3106659	3108625	.	1967	-	- && Q9SVG0.1 RecName: Full=Amino acid transporter ANTL2; AltName: Full=Aromatic and neutral amino acid transporter-like protein 2 && PF01490:Transmembrane amino acid transporter protein	Aa_trans				-1.17132
PGSC0003DMG400015241	-	ST4.03ch03	51025275	51029940	.	1592	-	- && Q8LBB2.2 RecName: Full=SNF1-related protein kinase regulatory subunit gamma-1; Short=AKIN subunit gamma-1; Short=AKING1; Short=AKINgamma1; AltName: Full=CBS domain-containing protein CBSCBS1 && PF00571:CBS domain	CBS				-1.17599
PGSC0003DMG400004020	-	ST4.03ch02	43804309	43810444	.	2881	-	- && P93236.1 RecName: Full=Zeaxanthin epoxidase, chloroplastic; Flags: Precursor && PF00498:FHA domain|PF01494:FAD binding domain	FHA		-1.26572		-1.17704
PGSC0003DMG400044580	-	ST4.03ch04	53783413	53783988	.	576	-	- && Q0J7P4.1 RecName: Full=Nuclear transcription factor Y subunit B-11; Short=OsNF-YB11; AltName: Full=Protein DAYS TO HEADING 8; AltName: Full=Protein HEADING DATE 5; AltName: Full=Transcriptional activator HAP3H; Short=OsHAP3H && PF00808:Histone-like transcription factor (CBF/NF-Y) and archaeal histone	-		-1.19609		-1.17982
PGSC0003DMG400018675	-	ST4.03ch03	3217284	3220437	.	2167	-	- && Q9SEY5.1 RecName: Full=Probable acyl-activating enzyme 2; AltName: Full=AMP-binding protein 2; Short=AtAMPBP2 && PF00501:AMP-binding enzyme|PF13193:AMP-binding enzyme C-terminal domain	AMP-binding				-1.18023
PGSC0003DMG400029474	-	ST4.03ch04	2559100	2564516	.	1850	-	- && Q9SZ46.1 RecName: Full=Cytochrome P450 82C4 && PF00067:Cytochrome P450	p450				-1.18111
PGSC0003DMG400027477	-	ST4.03ch07	2301043	2306278	.	1783	-	- && Q9FKK7.2 RecName: Full=Xylose isomerase && -	-				-1.18214
PGSC0003DMG400027449	-	ST4.03ch07	1946243	1949432	.	3023	-	- && Q9ZV48.1 RecName: Full=Probable alpha,alpha-trehalose-phosphate synthase [UDP-forming] 11; AltName: Full=Trehalose-6-phosphate synthase 11; Short=AtTPS11 && PF02358:Trehalose-phosphatase|PF00982:Glycosyltransferase family 20	-				-1.18425
PGSC0003DMG400016825	-	ST4.03ch10	48060990	48065560	.	1629	-	- && Q8W486.1 RecName: Full=Uncharacterized protein At1g04910 && PF10250:GDP-fucose protein O-fucosyltransferase	-		-1.06243		-1.18473
PGSC0003DMG400013947	-	ST4.03ch08	21968262	21974010	.	1659	-	- && Q8L706.1 RecName: Full=Synaptotagmin-5; AltName: Full=NTMC2T2.1; AltName: Full=Synaptotagmin E && PF00168:C2 domain|PF17047:Synaptotagmin-like mitochondrial-lipid-binding domain	C2		-1.38124		-1.18541
PGSC0003DMG400011891	-	ST4.03ch01	8651670	8653716	.	1023	-	- && Q9FY93.1 RecName: Full=NAC domain-containing protein 83; Short=ANAC083; AltName: Full=Protein VND-INTERACTING 2 && PF02365:No apical meristem (NAM) protein	NAM				-1.20647
PGSC0003DMG400015052	-	ST4.03ch05	13506434	13511111	.	1089	-	- && Q08298.1 RecName: Full=BURP domain protein RD22; AltName: Full=Dehydration-responsive protein RD22; Flags: Precursor && PF03181:BURP domain	-		-0.77469	-1.16357	-1.21033
PGSC0003DMG400033096	-	ST4.03ch06	52073025	52073720	.	696	-	- && - && -	-		-1.05836	-1.23469	-1.2124
PGSC0003DMG400000821	-	ST4.03ch05	1838574	1840577	.	969	-	- && Q9LIG0.1 RecName: Full=Clavaminate synthase-like protein At3g21360 && PF02668:Taurine catabolism dioxygenase TauD, TfdA family	-		-1.01772		-1.21487
PGSC0003DMG400012994	-	ST4.03ch08	32630144	32633685	.	675	-	- && - && PF00561:alpha/beta hydrolase fold	Abhydrolase_1		-0.96241		-1.21836
PGSC0003DMG400005236	-	ST4.03ch01	8878654	8879542	.	889	-	- && - && PF02519:Auxin responsive protein	Auxin_inducible				-1.21846
PGSC0003DMG400021435	-	ST4.03ch02	42584304	42586106	.	1803	-	- && Q9SY57.1 RecName: Full=Protein PHLOEM PROTEIN 2-LIKE A10; Short=AtPP2-A10 && -	-		-0.82555		-1.22068
PGSC0003DMG400004655	-	ST4.03ch12	60520926	60524512	.	1239	-	- && Q84VQ1.1 RecName: Full=SNF1-related protein kinase regulatory subunit beta-1; Short=AKIN subunit beta-1; Short=AKINB1; Short=AKINbeta1 && PF04739:5'-AMP-activated protein kinase beta subunit, interaction domain|PF16561:Glycogen recognition site of AMP-activated protein kinase	-		-1.0146		-1.22294
PGSC0003DMG400009943	-	ST4.03ch04	70997744	70998584	.	270	-	- && Q0D9C7.1 RecName: Full=Cyclin-B2-2; AltName: Full=CycB2-Os2; AltName: Full=G2/mitotic-specific cyclin-B2-2; Short=CycB2;2 >A2YH60.2 RecName: Full=Cyclin-B2-2; AltName: Full=CycOs2; AltName: Full=G2/mitotic-specific cyclin-B2-2; Short=CycB2;2 && -	-		-1.22947		-1.22741
PGSC0003DMG400018819	-	ST4.03ch12	22924560	22926798	.	1504	-	- && O64654.1 RecName: Full=Thioredoxin-like 1-1, chloroplastic; AltName: Full=Atypical cysteine/histidine-rich thioredoxin 4; Short=AtACHT4; AltName: Full=Lilium-type thioredoxin 1-1; Flags: Precursor && PF00085:Thioredoxin	-				-1.22915
PGSC0003DMG400027937	-	ST4.03ch07	3903485	3906591	.	1372	-	- && Q93ZH9.1 RecName: Full=Heptahelical transmembrane protein 1; AltName: Full=PAQR family protein HHP1 && PF03006:Haemolysin-III related	-	-1.39802	-1.60968		-1.22982
PGSC0003DMG400009276	-	ST4.03ch11	13771268	13772826	.	1559	-	- && Q9C7G4.1 RecName: Full=Transcription factor TCP22 && PF03634:TCP family transcription factor	TCP				-1.23067
PGSC0003DMG400006041	-	ST4.03ch11	7923231	7924312	.	1082	-	- && Q6NML0.1 RecName: Full=E3 ubiquitin-protein ligase ATL76; AltName: Full=RING-H2 finger protein ATL76; AltName: Full=RING-type E3 ubiquitin transferase ATL76 && PF13639:Ring finger domain	-		-1.02945		-1.23824
PGSC0003DMG400017523	-	ST4.03ch08	49348024	49349523	.	1311	-	- && - && -	-				-1.24143
PGSC0003DMG400025927	-	ST4.03ch01	85243257	85245511	.	967	-	- && Q9XIM0.1 RecName: Full=CCG-binding protein 1; Short=AtCBP1; AltName: Full=Protein MATERNAL EFFECT EMBRYO ARREST 14 && -	-				-1.24281
PGSC0003DMG400031294	-	ST4.03ch09	58938568	58939532	.	965	-	- && Q9SVQ0.1 RecName: Full=Ethylene-responsive transcription factor ERF062 && PF00847:AP2 domain	AP2	-1.37063	-1.44463	-1.24582	-1.24399
PGSC0003DMG400030891	-	ST4.03ch07	4096440	4101254	.	3232	-	- && Q8RX87.2 RecName: Full=Probable galactinol--sucrose galactosyltransferase 6; AltName: Full=Protein DARK INDUCIBLE 10; AltName: Full=Raffinose synthase 6 && PF05691:Raffinose synthase or seed imbibition protein Sip1	-				-1.24416
PGSC0003DMG400022023	-	ST4.03ch09	45646022	45652648	.	838	-	- && P46421.1 RecName: Full=Glutathione S-transferase U5; Short=AtGSTU5; AltName: Full=AtGSTU1; AltName: Full=GST class-tau member 5; AltName: Full=Glutathione S-transferase 103-1A && PF02798:Glutathione S-transferase, N-terminal domain	GST_N		-0.44498		-1.24804
PGSC0003DMG400015602	-	ST4.03ch05	7176793	7178616	.	754	-	- && P46687.1 RecName: Full=Gibberellin-regulated protein 3; AltName: Full=GAST1 protein homolog 3; Flags: Precursor && -	-		-1.3822		-1.2503
PGSC0003DMG400021413	-	ST4.03ch02	42652790	42657863	.	1233	-	- && - && PF14009:Domain of unknown function (DUF4228)	-		-1.44993		-1.25252
PGSC0003DMG400000380	-	ST4.03ch12	4529741	4531488	.	1556	-	- && Q9LV52.1 RecName: Full=Heat stress transcription factor C-1; Short=AtHsfC1; AltName: Full=AtHsf-08 && PF00447:HSF-type DNA-binding	HSF_DNA-bind		-1.27704		-1.25899
PGSC0003DMG400026764	-	ST4.03ch04	3712422	3714476	.	501	-	- && Q9CAB8.1 RecName: Full=Probable peroxygenase 5; Short=AtPXG5; AltName: Full=Caleosin-5 && PF05042:Caleosin related protein	-		-1.37969	-1.61518	-1.26679
PGSC0003DMG400000411	-	ST4.03ch11	39087644	39089995	.	2104	-	- && Q9ZUV3.1 RecName: Full=Probable glucuronoxylan glucuronosyltransferase IRX7; AltName: Full=Protein FRAGILE FIBER 8; AltName: Full=Protein IRREGULAR XYLEM 7 && PF03016:Exostosin family	-		-0.93022		-1.27153
PGSC0003DMG401017626	-	ST4.03ch05	5918681	5923232	.	4552	-	- && Q94A41.1 RecName: Full=Alpha-amylase 3, chloroplastic; Short=AtAMY3; AltName: Full=1,4-alpha-D-glucan glucanohydrolase; Flags: Precursor && -	-		-0.87692		-1.27167
PGSC0003DMG400000060	-	ST4.03ch01	72569889	72572769	.	1056	-	- && - && PF04646:Protein of unknown function, DUF604	-		-1.28903		-1.27249
PGSC0003DMG400025188	-	ST4.03ch01	85703919	85706147	.	1318	-	- && O23207.1 RecName: Full=Probable NAD(P)H dehydrogenase (quinone) FQR1-like 2 && PF03358:NADPH-dependent FMN reductase	FMN_red		-0.96777		-1.27491
PGSC0003DMG400025855	-	ST4.03ch01	83838273	83845351	.	1673	-	- && - && PF05542:Protein of unknown function (DUF760)	-				-1.2758
PGSC0003DMG400024503	-	ST4.03ch03	54368432	54374033	.	1461	-	- && Q9XES0.2 RecName: Full=1-deoxy-D-xylulose 5-phosphate reductoisomerase, chloroplastic; Short=1-deoxyxylulose-5-phosphate reductoisomerase; Short=DXP reductoisomerase; AltName: Full=2-C-methyl-D-erythritol 4-phosphate synthase; Flags: Precursor && PF08436:1-deoxy-D-xylulose 5-phosphate reductoisomerase C-terminal|PF13288:DXP reductoisomerase C-terminal domain|PF02670:1-deoxy-D-xylulose 5-phos…	-		-1.26954		-1.27754
PGSC0003DMG400015267	-	ST4.03ch03	50477078	50477923	.	846	-	- && Q41433.1 RecName: Full=Probable serine protease inhibitor 6; AltName: Full=AM66; Flags: Precursor && PF00197:Trypsin and protease inhibitor	-				-1.28492
PGSC0003DMG401012897	-	ST4.03ch04	64801505	64806237	.	1459	-	- && - && -	-		-0.86632		-1.28544
PGSC0003DMG400002170	-	ST4.03ch09	1012669	1013771	.	954	-	- && P32111.1 RecName: Full=Probable glutathione S-transferase; AltName: Full=Pathogenesis-related protein 1 && PF13417:Glutathione S-transferase, N-terminal domain|PF00043:Glutathione S-transferase, C-terminal domain	GST_C				-1.28825
PGSC0003DMG400021557	-	ST4.03ch09	5305751	5306340	.	590	-	- && - && -	-				-1.29662
PGSC0003DMG400026998	-	ST4.03ch06	52246089	52247096	.	1008	-	- && - && -	-		-1.0143		-1.29942
PGSC0003DMG401031064	-	ST4.03ch11	3970210	3974047	.	1153	-	- && O49841.1 RecName: Full=Ras-related protein RABC2a; Short=AtRABC2a; AltName: Full=Ras-related protein Rab18B; Short=AtRab18B && PF00071:Ras family	Ras		-1.20589		-1.30302
PGSC0003DMG400022304	-	ST4.03ch07	55086208	55090023	.	2166	-	- && - && PF12056:Protein of unknown function (DUF3537)	-		-1.15249		-1.30646
PGSC0003DMG400021768	-	ST4.03ch12	41607940	41610526	.	688	-	- && D9HP23.1 RecName: Full=Cell number regulator 7; AltName: Full=ZmCNR07 && PF04749:PLAC8 family	-		-1.47851		-1.31147
PGSC0003DMG401028902	-	ST4.03ch06	38024939	38027902	.	2634	-	- && Q9FLV4.1 RecName: Full=G-type lectin S-receptor-like serine/threonine-protein kinase At5g24080; Flags: Precursor && PF01453:D-mannose binding lectin|PF00069:Protein kinase domain|PF00954:S-locus glycoprotein domain	Pkinase		-1.38431		-1.31158
PGSC0003DMG401007406	-	ST4.03ch11	40082011	40086694	.	1017	-	- && Q39152.1 RecName: Full=Fatty acyl-CoA reductase 1 && PF07993:Male sterility protein|PF03015:Male sterility protein	NAD_binding_4				-1.31458
PGSC0003DMG400000706	-	ST4.03ch01	85915201	85919260	.	2171	-	- && Q9SKH2.2 RecName: Full=BTB/POZ domain-containing protein At2g13690; AltName: Full=Protein PRL1-interacting factor G && -	-				-1.31692
PGSC0003DMG400008916	-	ST4.03ch09	1940928	1941721	.	794	-	- && Q9SLC4.1 RecName: Full=RING-H2 finger protein ATL40; AltName: Full=RING-type E3 ubiquitin transferase ATL40 && PF13639:Ring finger domain	-				-1.31716
PGSC0003DMG400028228	-	ST4.03ch10	56241973	56245430	.	1683	-	- && Q9SJ62.2 RecName: Full=Protein WVD2-like 4 && PF06886:Targeting protein for Xklp2 (TPX2)	-				-1.32533
PGSC0003DMG400013467	-	ST4.03ch03	850687	851294	.	608	-	- && - && PF04520:Senescence regulator	-		-1.34027		-1.3305
PGSC0003DMG400007827	-	ST4.03ch12	2204012	2210835	.	2119	-	- && Q9ZUG9.1 RecName: Full=Transcription factor bHLH66; AltName: Full=Basic helix-loop-helix protein 66; Short=AtbHLH66; Short=bHLH 66; AltName: Full=Transcription factor EN 95; AltName: Full=bHLH transcription factor bHLH066 && PF00010:Helix-loop-helix DNA-binding domain	HLH		-1.28652		-1.33134
PGSC0003DMG400028363	-	ST4.03ch05	682307	687002	.	2468	-	- && Q9LMX8.1 RecName: Full=Probable 6-phosphogluconolactonase 1; Short=6PGL 1 && PF01182:Glucosamine-6-phosphate isomerases/6-phosphogluconolactonase	-		-1.11131		-1.3395
PGSC0003DMG400020935	-	ST4.03ch04	21192456	21196161	.	3339	-	- && Q40392.1 RecName: Full=TMV resistance protein N && PF01582:TIR domain|PF00931:NB-ARC domain	TIR		-1.04549		-1.35985
PGSC0003DMG400004329	-	ST4.03ch10	18706038	18709729	.	1980	-	- && Q8VYE4.1 RecName: Full=Protein NRT1/ PTR FAMILY 4.5; Short=AtNPF4.5; AltName: Full=Protein ABA-IMPORTING TRANSPORTER 2 && PF00854:POT family	-		-1.64407		-1.36245
PGSC0003DMG400028509	-	ST4.03ch06	49806567	49808390	.	1401	-	- && Q9XI37.1 RecName: Full=SNF1-related protein kinase regulatory subunit gamma-like PV42a; Short=AtPV42a; AltName: Full=AKIN subunit gamma-like PV42a; AltName: Full=CBS domain-containing protein CBSCBS4 && PF00571:CBS domain	CBS		-2.00123		-1.36359
PGSC0003DMG400019528	-	ST4.03ch03	55882564	55885296	.	2102	-	- && Q8LFV3.2 RecName: Full=Cyclic dof factor 3; AltName: Full=Dof zinc finger protein DOF3.3; Short=AtDOF3.3; AltName: Full=H-protein promoter-binding factor 2a && PF02701:Dof domain, zinc finger	zf-Dof				-1.36755
PGSC0003DMG400011929	-	ST4.03ch03	35215872	35219042	.	1516	-	- && Q9FLV0.1 RecName: Full=Protein DOWNY MILDEW RESISTANCE 6; Short=AtDMR6; AltName: Full=2-oxoglutarate (2OG)-Fe(II) oxygenase-like protein DMR6; AltName: Full=Salicylate 3-hydroxylase DMR6; Short=S3H DMR6; Short=SA 3-hydroxylase DMR6; Short=Salicylic acid 3-hydroxylase DMR6 && PF14226:non-haem dioxygenase in morphine synthesis N-terminal|PF03171:2OG-Fe(II) oxygenase superfamily	2OG-FeII_Oxy				-1.37958
PGSC0003DMG400013469	-	ST4.03ch03	486906	487662	.	757	-	- && - && -	-		-1.17252		-1.39123
PGSC0003DMG400003946	-	ST4.03ch08	53439822	53441658	.	1837	-	- && O49660.1 RecName: Full=Protein DETOXIFICATION 56; Short=AtDTX56; AltName: Full=Multidrug and toxic compound extrusion protein 56; Short=MATE protein 56; AltName: Full=Protein RESISTANT TO HIGH CARBON DIOXIDE 1 && PF01554:MatE	MatE				-1.39556
PGSC0003DMG400022711	-	ST4.03ch01	5154274	5159709	.	1861	-	- && Q2V452.2 RecName: Full=CBL-interacting serine/threonine-protein kinase 3; AltName: Full=SNF1-related kinase 3.17; AltName: Full=SOS2-like protein kinase PKS12 && PF03822:NAF domain|PF00069:Protein kinase domain	Pkinase		-1.20427		-1.39695
PGSC0003DMG400009175	-	ST4.03ch03	61759570	61760110	.	375	-	- && - && -	-				-1.40092
PGSC0003DMG400017886	-	ST4.03ch08	12691786	12693575	.	588	-	- && Q3HRP0.1 RecName: Full=Calcineurin B-like protein 7 && PF13499:EF-hand domain pair	-		-1.87264		-1.40933
PGSC0003DMG400002100	-	ST4.03ch06	44736847	44737898	.	1052	-	- && Q8VZS8.1 RecName: Full=Abscisic acid receptor PYL1; AltName: Full=ABI1-binding protein 6; AltName: Full=PYR1-like protein 1; AltName: Full=Regulatory components of ABA receptor 9 && PF10604:Polyketide cyclase / dehydrase and lipid transport	-				-1.41186
PGSC0003DMG400018004	-	ST4.03ch07	37156980	37160239	.	2135	-	- && Q0JLP9.1 RecName: Full=Probable protein phosphatase 2C 6; Short=OsPP2C06 && PF00481:Protein phosphatase 2C	PP2C		-1.29524		-1.42444
PGSC0003DMG400003448	-	ST4.03ch10	23960045	23961142	.	480	-	- && - && PF02298:Plastocyanin-like domain	Cu_bind_like	-2.02502	-1.64177		-1.42554
PGSC0003DMG400011180	-	ST4.03ch07	727838	729832	.	1995	-	- && Q9ZUH1.1 RecName: Full=BTB/POZ domain-containing protein At2g24240 && PF02214:BTB/POZ domain	K_tetra				-1.427
PGSC0003DMG400024857	-	ST4.03ch04	57706688	57710325	.	1679	-	- && Q9LPL4.1 RecName: Full=F-box protein SKP2A; AltName: Full=FBL5-like protein; Short=AtFBL5; AltName: Full=SKP2-like protein 1; Short=AtSKP2;1 && -	-		-1.19132		-1.4347
PGSC0003DMG400020354	-	ST4.03ch09	568855	576311	.	1554	-	- && Q9FZ70.1 RecName: Full=F-box/FBD/LRR-repeat protein At1g13570 && PF08268:F-box associated domain	-				-1.44448
PGSC0003DMG400014440	-	ST4.03ch12	49373984	49380008	.	4030	-	- && Q9FMF7.1 RecName: Full=Dicarboxylate transporter 2.1, chloroplastic; AltName: Full=AtpDCT1; AltName: Full=Glutamate/malate translocator; Flags: Precursor && -	-		-1.3764		-1.44552
PGSC0003DMG400000024	-	ST4.03ch01	71905452	71905778	.	327	-	- && - && -	-		-1.75352	-1.48908	-1.44641
PGSC0003DMG400029328	-	ST4.03ch12	57202183	57203287	.	1105	-	- && Q8L9W3.2 RecName: Full=E3 ubiquitin-protein ligase ATL23; AltName: Full=RING-H2 finger protein ATL23; AltName: Full=RING-type E3 ubiquitin transferase ATL23 && PF13639:Ring finger domain	-				-1.45628
PGSC0003DMG400017842	-	ST4.03ch08	4211116	4214832	.	1581	-	- && Q500U8.1 RecName: Full=Tetraketide alpha-pyrone reductase 1; AltName: Full=Protein DIHYDROFLAVONOL 4-REDUCTASE-LIKE 1 && PF01073:3-beta hydroxysteroid dehydrogenase/isomerase family	-		-1.75963		-1.45818
PGSC0003DMG400000637	-	ST4.03ch03	56586492	56587506	.	907	-	- && Q9LVZ8.1 RecName: Full=Protein LURP-one-related 12 && PF04525:LURP-one-related	-				-1.46268
PGSC0003DMG400008563	-	ST4.03ch12	1012874	1016118	.	918	-	- && Q8L9S1.2 RecName: Full=60S ribosomal protein L18a-like protein && -	-		-1.041		-1.47983
PGSC0003DMG400019540	-	ST4.03ch03	56004967	56005756	.	790	-	- && Q9FUT0.1 RecName: Full=Glutathione S-transferase U9; Short=AtGSTU9; AltName: Full=GST class-tau member 9; AltName: Full=Glutathione S-transferase 14 && -	-				-1.4821
PGSC0003DMG400016280	-	ST4.03ch06	39994719	39997175	.	931	-	- && Q38832.2 RecName: Full=Auxin-responsive protein IAA14; AltName: Full=Indoleacetic acid-induced protein 14; AltName: Full=Protein SOLITARY ROOT && PF02309:AUX/IAA family	-		-2.0796		-1.48478
PGSC0003DMG400020122	-	ST4.03ch06	59158020	59159136	.	1117	-	- && Q93ZT5.1 RecName: Full=EID1-like F-box protein 3 && -	-		-1.27123		-1.49487
PGSC0003DMG400007603	-	ST4.03ch11	5646624	5648220	.	579	-	- && Q8S9H7.1 RecName: Full=Transcription factor DIVARICATA && PF00249:Myb-like DNA-binding domain	Myb_DNA-binding		-1.00945		-1.49758
PGSC0003DMG400029426	-	ST4.03ch12	56979384	56982591	.	1468	-	- && Q9LQZ7.1 RecName: Full=B-box zinc finger protein 21; Short=AtBBX21; AltName: Full=Protein LONG HYPOCOTYL UNDER SHADE; AltName: Full=Protein SALT TOLERANCE HOMOLOG 2 && -	-	-1.3743	-1.80812	-1.46898	-1.50504
PGSC0003DMG400012274	-	ST4.03ch08	56057722	56061954	.	1576	-	- && O65781.1 RecName: Full=UDP-glucose 4-epimerase GEPI48; AltName: Full=Galactowaldenase; AltName: Full=UDP-galactose 4-epimerase && PF16363:GDP-mannose 4,6 dehydratase	-			-1.16169	-1.50769
PGSC0003DMG400013443	-	ST4.03ch03	370274	373324	.	1947	-	- && Q9FG87.1 RecName: Full=3-ketoacyl-CoA synthase 20; Short=KCS-20; AltName: Full=Very long-chain fatty acid condensing enzyme 20; Short=VLCFA condensing enzyme 20 && PF08392:FAE1/Type III polyketide synthase-like protein|PF08541:3-Oxoacyl-[acyl-carrier-protein (ACP)] synthase III C terminal	-	-1.56879	-1.71484		-1.52052
PGSC0003DMG400007929	-	ST4.03ch12	1715662	1716535	.	874	-	- && Q6R567.1 RecName: Full=E3 ubiquitin-protein ligase RMA1H1; AltName: Full=Protein RING membrane-anchor 1 homolog 1 && PF00097:Zinc finger, C3HC4 type (RING finger)	zf-C3HC4				-1.52518
PGSC0003DMG400030726	-	ST4.03ch07	3293175	3295590	.	2416	-	- && - && -	-				-1.53102
PGSC0003DMG400001338	-	ST4.03ch02	46075362	46076997	.	1456	-	- && Q9FLJ2.1 RecName: Full=NAC domain-containing protein 100; Short=ANAC100; Short=AtNAC5 && PF02365:No apical meristem (NAM) protein	NAM				-1.54729
PGSC0003DMG400027035	-	ST4.03ch06	53466406	53470281	.	1425	-	- && Q9LFD5.1 RecName: Full=Binding partner of ACD11 1 && PF00076:RNA recognition motif. (a.k.a. RRM, RBD, or RNP domain)	RRM_1		-1.28029		-1.5481
PGSC0003DMG400014787	-	ST4.03ch08	44184254	44191319	.	4424	-	- && Q9FMF7.1 RecName: Full=Dicarboxylate transporter 2.1, chloroplastic; AltName: Full=AtpDCT1; AltName: Full=Glutamate/malate translocator; Flags: Precursor && -	-		-1.52466		-1.54861
PGSC0003DMG400023984	-	ST4.03ch11	5420960	5422229	.	694	-	- && - && -	-				-1.55389
PGSC0003DMG402020132	-	ST4.03ch06	58973431	58974725	.	767	-	- && - && PF14368:Probable lipid transfer	-		-1.78167		-1.55392
PGSC0003DMG400025948	-	ST4.03ch01	85047798	85048333	.	536	-	- && - && -	-		-2.15773		-1.55465
PGSC0003DMG400024796	-	ST4.03ch04	58613284	58616739	.	1072	-	- && Q9LU33.1 RecName: Full=Glycolipid transfer protein 3 && PF08718:Glycolipid transfer protein (GLTP)	-				-1.56169
PGSC0003DMG400026100	-	ST4.03ch06	45816546	45821022	.	4036	-	- && - && -	-				-1.58095
PGSC0003DMG402031741	-	ST4.03ch03	47838609	47840449	.	1292	-	- && Q9LUE3.1 RecName: Full=Bidirectional sugar transporter SWEET10; Short=AtSWEET10; AltName: Full=Protein SUGARS WILL EVENTUALLY BE EXPORTED TRANSPORTERS 10 && PF03083:Sugar efflux transporter for intercellular exchange	-		-2.12126		-1.58612
PGSC0003DMG400028533	-	ST4.03ch06	49801578	49804278	.	1539	-	- && Q9XI36.1 RecName: Full=Methyl-CpG-binding domain-containing protein 10; Short=AtMBD10; Short=MBD10; AltName: Full=Methyl-CpG-binding protein MBD10 && PF01429:Methyl-CpG binding domain	MBD				-1.58673
PGSC0003DMG400006342	-	ST4.03ch04	7367109	7369049	.	1294	-	- && Q9CAY3.1 RecName: Full=Glycerol-3-phosphate acyltransferase 5; Short=AtGPAT5 && PF01553:Acyltransferase	Acyltransferase		-1.59773		-1.58683
PGSC0003DMG400009882	-	ST4.03ch04	71183517	71186553	.	1779	-	- && Q0JIL1.1 RecName: Full=Probable nucleoredoxin 2; Short=OsNrx2 && PF13905:Thioredoxin-like	-				-1.59233
PGSC0003DMG400014284	-	ST4.03ch03	42549837	42551918	.	715	-	- && - && -	-		-1.29113		-1.60428
PGSC0003DMG400009906	-	ST4.03ch04	71630147	71636022	.	1987	-	- && P49317.1 RecName: Full=Catalase isozyme 3 [Nicotiana plumbaginifolia] && PF06628:Catalase-related immune-responsive|PF00199:Catalase	Catalase		-1.47149		-1.61345
PGSC0003DMG400009007	-	ST4.03ch01	62596390	62599153	.	908	-	- && F4JKK0.1 RecName: Full=Probable E3 ubiquitin ligase SUD1; AltName: Full=Protein ECERIFERUM 9; AltName: Full=Protein SUPPRESSOR OF DRY2 DEFFECTS 1; Short=AtSUD1; AltName: Full=RING/U-box domain-containing protein && PF12428:Protein of unknown function (DUF3675)|PF12906:RING-variant domain	-	-1.19251	-1.19784	-0.83642	-1.62428
PGSC0003DMG400006797	-	ST4.03ch01	65678454	65681464	.	3011	-	- && Q8L7Z9.1 RecName: Full=Dicarboxylate transporter 2, chloroplastic; AltName: Full=Glutamate/malate translocator; Flags: Precursor && -	-		-1.76783		-1.62741
PGSC0003DMG400000339	-	ST4.03ch12	3683175	3691514	.	2792	-	- && P48981.1 RecName: Full=Beta-galactosidase; AltName: Full=Acid beta-galactosidase; Short=Lactase; AltName: Full=Exo-(1-->4)-beta-D-galactanase; Flags: Precursor && PF01301:Glycosyl hydrolases family 35	-				-1.63428
PGSC0003DMG400026778	-	ST4.03ch01	43179275	43181194	.	1813	-	- && O65782.1 RecName: Full=Cytochrome P450 83B1; AltName: Full=Protein ALTERED TRYPTOPHAN REGULATION 4; AltName: Full=Protein RED ELONGATED 1; AltName: Full=Protein SUPERROOT 2 && PF00067:Cytochrome P450	p450				-1.63663
PGSC0003DMG400011293	-	ST4.03ch10	183210	186057	.	919	-	- && Q96262.1 RecName: Full=Plasma membrane-associated cation-binding protein 1; Short=AtPCAP1; AltName: Full=Microtubule-destabilizing protein 25 && PF05558:DREPP plasma membrane polypeptide	-	-1.52995	-1.34688	-1.33044	-1.65439
PGSC0003DMG400028491	-	ST4.03ch06	50088724	50090478	.	1755	-	- && Q8W1D5.1 RecName: Full=CBL-interacting serine/threonine-protein kinase 25; AltName: Full=SNF1-related kinase 3.25; AltName: Full=SOS2-like protein kinase PKS25 && PF00069:Protein kinase domain|PF03822:NAF domain	Pkinase		-1.32343		-1.65873
PGSC0003DMG400025459	-	ST4.03ch08	37378634	37379964	.	1331	-	- && O82199.1 RecName: Full=Zinc finger CCCH domain-containing protein 20; Short=AtC3H20 && -	-				-1.67702
PGSC0003DMG400019537	-	ST4.03ch03	56013960	56015078	.	927	-	- && Q9CA57.1 RecName: Full=Glutathione S-transferase U10; Short=AtGSTU10; AltName: Full=GST class-tau member 10 && PF13417:Glutathione S-transferase, N-terminal domain	-		-1.49409		-1.67743
PGSC0003DMG402024074	-	ST4.03ch03	2770615	2773241	.	1066	-	- && - && -	-				-1.68316
PGSC0003DMG400019628	-	ST4.03ch11	40682903	40683552	.	650	-	- && Q3EAL1.1 RecName: Full=Transcription repressor OFP6; AltName: Full=Ovate family protein 6; Short=AtOFP6 && PF04844:Transcriptional repressor, ovate	-				-1.68352
PGSC0003DMG400020133	-	ST4.03ch06	58970621	58971861	.	469	-	- && - && -	-		-1.26831		-1.69223
PGSC0003DMG400001960	-	ST4.03ch08	47110633	47113366	.	1755	-	- && Q949P1.1 RecName: Full=Abscisic acid 8'-hydroxylase 1; Short=ABA 8'-hydroxylase 1; AltName: Full=Cytochrome P450 707A1 && PF00067:Cytochrome P450	p450		-1.5336		-1.69641
PGSC0003DMG400028505	-	ST4.03ch06	49881105	49886410	.	1567	-	- && D4N502.1 RecName: Full=Codeine O-demethylase && PF03171:2OG-Fe(II) oxygenase superfamily|PF14226:non-haem dioxygenase in morphine synthesis N-terminal	2OG-FeII_Oxy				-1.69908
PGSC0003DMG400003688	-	ST4.03ch04	69899472	69900702	.	780	-	- && - && -	-				-1.70574
PGSC0003DMG400031117	-	ST4.03ch01	67112382	67117989	.	1505	-	- && Q9LX14.1 RecName: Full=Protein UPSTREAM OF FLC && PF06136:Domain of unknown function (DUF966)	-	-1.19601	-2.04094		-1.71264
PGSC0003DMG400022933	-	ST4.03ch11	31228391	31237587	.	2848	-	- && Q9FGY1.1 RecName: Full=Beta-D-xylosidase 1; Short=AtBXL1; AltName: Full=Alpha-L-arabinofuranosidase; Flags: Precursor && PF00933:Glycosyl hydrolase family 3 N terminal domain|PF01915:Glycosyl hydrolase family 3 C-terminal domain|PF14310:Fibronectin type III-like domain	Glyco_hydro_3_C		-1.3219		-1.71481
PGSC0003DMG402013388	-	ST4.03ch03	302237	304316	.	862	-	- && - && PF14368:Probable lipid transfer	-	-1.56939			-1.72438
PGSC0003DMG400030511	-	ST4.03ch05	3855942	3861025	.	1247	-	- && Q5XIH0.1 RecName: Full=Repressor of RNA polymerase III transcription MAF1 homolog && PF09174:Maf1 regulator	-		-1.60265		-1.7304
PGSC0003DMG400015229	-	ST4.03ch03	51465624	51468593	.	1609	-	- && Q9FMK7.1 RecName: Full=BTB/POZ and TAZ domain-containing protein 1; AltName: Full=BTB and TAZ domain protein 1 && PF00651:BTB/POZ domain|PF02135:TAZ zinc finger	zf-TAZ		-1.86756		-1.73983
PGSC0003DMG400003054	-	ST4.03ch08	54253314	54256483	.	1500	-	- && Q42605.2 RecName: Full=Bifunctional UDP-glucose 4-epimerase and UDP-xylose 4-epimerase 1; AltName: Full=UDP-D-xylose 4-epimerase; AltName: Full=UDP-L-arabinose 4-epimerase; AltName: Full=UDP-galactose 4-epimerase 1; AltName: Full=UDP-glucose 4-epimerase 1; Short=AtUGE1 && PF16363:GDP-mannose 4,6 dehydratase	-				-1.75713
PGSC0003DMG400011706	-	ST4.03ch01	7534201	7536146	.	1057	-	- && Q9MA85.2 RecName: Full=Pentatricopeptide repeat-containing protein At3g05340 && -	-		-1.46985		-1.75898
PGSC0003DMG400032259	-	ST4.03ch09	53979454	53980709	.	884	-	- && - && PF14368:Probable lipid transfer	-		-1.92145		-1.78163
PGSC0003DMG400022477	-	ST4.03ch01	75416297	75416635	.	339	-	- && - && -	-		-1.09823		-1.81996
PGSC0003DMG400000244	-	ST4.03ch01	73857812	73860555	.	1823	-	- && O48927.1 RecName: Full=Cytochrome P450 78A3 && PF00067:Cytochrome P450	p450		-2.30151		-1.82829
PGSC0003DMG400015799	-	ST4.03ch03	43458873	43460015	.	1143	-	- && - && -	-		-1.84473		-1.84304
PGSC0003DMG400031411	-	ST4.03ch11	14770338	14773026	.	1562	-	- && Q6UW68.1 RecName: Full=Transmembrane protein 205 && PF13664:Domain of unknown function (DUF4149)	-		-1.6783		-1.85932
PGSC0003DMG400023295	-	ST4.03ch07	39688641	39689123	.	483	-	- && Q84QC2.1 RecName: Full=Ethylene-responsive transcription factor ERF017 && PF00847:AP2 domain	AP2		-2.06774		-1.88924
PGSC0003DMG400021216	-	ST4.03ch02	29384162	29385406	.	1245	-	- && O64743.1 RecName: Full=Berberine bridge enzyme-like 15; Short=AtBBE-like 15; AltName: Full=Protein EMBRYO SAC DEVELOPMENT ARREST 28; AltName: Full=Protein MATERNAL EFFECT EMBRYO ARREST 23; Flags: Precursor && -	-		-1.71324		-1.90208
PGSC0003DMG400018435	-	ST4.03ch05	4707940	4709908	.	1326	-	- && O49255.1 RecName: Full=NAC transcription factor 29; Short=AtNAC029; AltName: Full=Protein NAC-LIKE, ACTIVATED BY AP3/PI; Short=AtNAP && PF02365:No apical meristem (NAM) protein	NAM				-1.93018
PGSC0003DMG400011776	-	ST4.03ch06	42633180	42636899	.	1177	-	- && Q0WPW4.1 RecName: Full=1-aminocyclopropane-1-carboxylate oxidase 5; Short=ACC oxidase 5; Short=AtACO5 && PF03171:2OG-Fe(II) oxygenase superfamily|PF14226:non-haem dioxygenase in morphine synthesis N-terminal	2OG-FeII_Oxy	-1.53758	-1.81023	-1.82773	-1.93994
PGSC0003DMG400004810	-	ST4.03ch08	52347058	52349042	.	1985	-	- && Q940R4.1 RecName: Full=Probable aspartyl protease At4g16563; Flags: Precursor && PF14541:Xylanase inhibitor C-terminal|PF14543:Xylanase inhibitor N-terminal	-		-2.07234		-1.94283
PGSC0003DMG400019523	-	ST4.03ch03	55815778	55817714	.	1714	-	- && Q9FLJ2.1 RecName: Full=NAC domain-containing protein 100; Short=ANAC100; Short=AtNAC5 && PF02365:No apical meristem (NAM) protein	NAM		-1.35261		-1.94463
PGSC0003DMG400016267	-	ST4.03ch06	40303920	40304841	.	627	-	- && - && PF14368:Probable lipid transfer	-		-2.07359		-1.94614
PGSC0003DMG400028182	-	ST4.03ch10	55272336	55274167	.	1167	-	- && P25818.1 RecName: Full=Aquaporin TIP1-1; AltName: Full=Aquaporin TIP; AltName: Full=Gamma-tonoplast intrinsic protein; Short=Gamma-TIP; AltName: Full=Tonoplast intrinsic protein 1-1; Short=AtTIP1;1; AltName: Full=Tonoplast intrinsic protein, root-specific RB7; Contains: RecName: Full=Aquaporin TIP1-1, N-terminally processed && PF00230:Major intrinsic protein	-		-1.3624		-1.96549
PGSC0003DMG400022476	-	ST4.03ch01	75418791	75419210	.	420	-	- && - && -	-				-1.97836
PGSC0003DMG400040547	-	ST4.03ch07	46100983	46101996	.	1014	-	- && Q54R82.2 RecName: Full=Mitogen-activated protein kinase kinase kinase A; AltName: Full=MAPK/ERK kinase 1; Short=MEK kinase 1; Short=MEKK 1; AltName: Full=MAPK/ERK kinase A; Short=MEK kinase A; Short=MEKK A; Short=MEKKalpha && PF00069:Protein kinase domain	Pkinase		-2.01718		-1.98612
PGSC0003DMG400025976	-	ST4.03ch01	70077080	70081427	.	1876	-	- && Q8GZ38.1 RecName: Full=Transcription factor UNE10; AltName: Full=Basic helix-loop-helix protein 16; Short=AtbHLH16; Short=bHLH 16; AltName: Full=Protein UNFERTILIZED EMBRYO SAC 10; AltName: Full=Transcription factor EN 108; AltName: Full=bHLH transcription factor bHLH016 && PF00010:Helix-loop-helix DNA-binding domain	HLH		-1.44999		-1.99336
PGSC0003DMG400004291	-	ST4.03ch12	6329642	6332333	.	2200	-	- && Q9LVE0.1 RecName: Full=Protein NRT1/ PTR FAMILY 6.4; Short=AtNPF6.4; AltName: Full=Nitrate transporter 1.3 && PF00854:POT family	-	-1.92871	-2.31653		-2.0058
PGSC0003DMG400006045	-	ST4.03ch11	7894628	7895588	.	961	-	- && Q6NQG7.1 RecName: Full=RING-H2 finger protein ATL78; AltName: Full=RING-type E3 ubiquitin transferase ATL78 && PF13639:Ring finger domain	-		-1.86693		-2.00876
PGSC0003DMG400013666	-	ST4.03ch02	38184210	38185499	.	1290	-	- && Q8LC69.2 RecName: Full=RING-H2 finger protein ATL8; AltName: Full=RING-type E3 ubiquitin transferase ATL8 && PF13639:Ring finger domain	-		-2.03234		-2.02546
PGSC0003DMG400006044	-	ST4.03ch11	7901214	7902085	.	872	-	- && Q6NQG7.1 RecName: Full=RING-H2 finger protein ATL78; AltName: Full=RING-type E3 ubiquitin transferase ATL78 && PF13639:Ring finger domain	-	-2.45035	-2.32552		-2.0989
PGSC0003DMG400025160	-	ST4.03ch01	85499255	85500719	.	1086	-	- && Q9SVL6.1 RecName: Full=Cold-regulated 413 plasma membrane protein 2; Short=AtCOR413-PM2 && PF05562:Cold acclimation protein WCOR413	-		-1.71947		-2.1008
PGSC0003DMG400011868	-	ST4.03ch10	49354139	49358422	.	1893	-	- && Q9SR86.1 RecName: Full=Alanine--glyoxylate aminotransferase 2 homolog 3, mitochondrial; AltName: Full=Beta-alanine-pyruvate aminotransferase 3; Flags: Precursor && PF00202:Aminotransferase class-III	Aminotran_3		-1.71902		-2.16185
PGSC0003DMG400005988	-	ST4.03ch04	2063369	2064790	.	919	-	- && Q9C9A3.1 RecName: Full=Heavy metal-associated isoprenylated plant protein 20; Short=AtHIP20; Short=AtHIPP20; Flags: Precursor && PF00403:Heavy-metal-associated domain	HMA		-2.15504		-2.17857
PGSC0003DMG400029741	-	ST4.03ch01	81662326	81663582	.	1079	-	- && Q8GWK6.1 RecName: Full=NAC domain-containing protein 104; Short=ANAC104; AltName: Full=Protein XYLEM NAC DOMAIN 1 && PF02365:No apical meristem (NAM) protein	NAM				-2.18311
PGSC0003DMG400008105	-	ST4.03ch11	41289125	41293394	.	2088	-	- && - && PF12906:RING-variant domain	-		-2.26497		-2.18504
PGSC0003DMG400000248	-	ST4.03ch01	73906356	73907795	.	1359	-	- && Q9M276.1 RecName: Full=Homeobox-leucine zipper protein ATHB-12; AltName: Full=HD-ZIP protein ATHB-12; AltName: Full=Homeodomain transcription factor ATHB-12 && PF00046:Homeobox domain|PF02183:Homeobox associated leucine zipper	HALZ		-1.92236		-2.20029
PGSC0003DMG400019324	-	ST4.03ch09	47951170	47952484	.	790	-	- && - && PF14368:Probable lipid transfer	-		-2.77089		-2.24985
PGSC0003DMG400023578	-	ST4.03ch04	8232123	8232766	.	644	-	- && - && -	-		-2.48373		-2.27127
PGSC0003DMG400003726	-	ST4.03ch04	70714232	70717797	.	1347	-	- && Q8RUN2.1 RecName: Full=Cytokinin riboside 5'-monophosphate phosphoribohydrolase LOG1; AltName: Full=Protein LONELY GUY 1 && PF03641:Possible lysine decarboxylase	-		-2.17531		-2.32468
PGSC0003DMG400022792	-	ST4.03ch01	392758	394840	.	1097	-	- && A3A9H6.1 RecName: Full=Probable ascorbate-specific transmembrane electron transporter 1; AltName: Full=Cytochrome b561-1 && PF03188:Eukaryotic cytochrome b561	Cytochrom_B561		-1.99938		-2.38447
PGSC0003DMG400005997	-	ST4.03ch04	1835904	1840747	.	2099	-	- && Q9C9F4.1 RecName: Full=Putative zinc finger protein At1g68190 && -	-				-2.39934
PGSC0003DMG401023630	-	ST4.03ch04	8226183	8226770	.	588	-	- && - && -	-		-2.25928		-2.49204
PGSC0003DMG400002816	-	ST4.03ch01	77993706	77994306	.	601	-	- && - && PF12023:Domain of unknown function (DUF3511)	-		-2.73628		-2.55221
PGSC0003DMG400013975	-	ST4.03ch05	42894347	42898619	.	1157	-	- && Q38910.1 RecName: Full=Probable xyloglucan endotransglucosylase/hydrolase protein 23; Short=At-XTH23; Short=XTH-23; Flags: Precursor && PF00722:Glycosyl hydrolases family 16|PF06955:Xyloglucan endo-transglycosylase (XET) C-terminus	-		-1.55884		-2.55691
PGSC0003DMG400026628	-	ST4.03ch10	4327840	4329933	.	1253	-	- && Q8GWP0.1 RecName: Full=Transcription factor MYB39; AltName: Full=Myb-related protein 39; Short=AtMYB39 && PF00249:Myb-like DNA-binding domain	Myb_DNA-binding	-1.59863	-2.22446		-2.58068
PGSC0003DMG400023732	-	ST4.03ch10	57841049	57842848	.	1800	-	- && P56725.1 RecName: Full=Zeatin O-xylosyltransferase; AltName: Full=Zeatin O-beta-D-xylosyltransferase && PF00201:UDP-glucoronosyl and UDP-glucosyl transferase	UDPGT		-2.21579		-2.60398
PGSC0003DMG400003243	-	ST4.03ch10	14040838	14042742	.	1905	-	- && - && -	-		-2.4581		-2.6438
PGSC0003DMG400015948	-	ST4.03ch10	32960404	32961030	.	627	-	- && - && -	-		-2.95021		-2.66218
PGSC0003DMG400022058	-	ST4.03ch11	33594241	33597586	.	2122	-	- && Q66GR3.1 RecName: Full=Transcription factor bHLH130; AltName: Full=Basic helix-loop-helix protein 130; Short=AtbHLH130; Short=bHLH 130; AltName: Full=Transcription factor EN 69; AltName: Full=bHLH transcription factor bHLH130 && PF00010:Helix-loop-helix DNA-binding domain	HLH		-2.71488		-2.66383
PGSC0003DMG400030688	-	ST4.03ch07	3350265	3359498	.	2159	-	- && - && PF13855:Leucine rich repeat	-				-2.69812
PGSC0003DMG400019294	-	ST4.03ch07	53565515	53567162	.	1485	-	- && Q93VY3.1 RecName: Full=NAC domain-containing protein 72; Short=ANAC072; AltName: Full=Protein RESPONSIVE TO DESICCATION 26 && PF02365:No apical meristem (NAM) protein	NAM		-2.45884		-2.7367
PGSC0003DMG400013497	-	ST4.03ch05	9523854	9529432	.	1446	-	- && Q949Z1.1 RecName: Full=Polygalacturonase At1g48100; Short=PG; AltName: Full=Pectinase At1g48100; Flags: Precursor && PF00295:Glycosyl hydrolases family 28	-	-1.82188	-2.61104	-1.62939	-2.88498
PGSC0003DMG400005376	-	ST4.03ch07	20497470	20498915	.	829	-	- && - && -	-		-2.33796		-2.89184
PGSC0003DMG400026220	-	ST4.03ch08	51057961	51061006	.	967	-	- && O23547.2 RecName: Full=Expansin-like B1; Short=At-EXPR1; Short=AtEXLB1; Short=AtEXPR1; AltName: Full=Ath-ExpBeta-3.1; Flags: Precursor && PF03330:Rare lipoprotein A (RlpA)-like double-psi beta-barrel|PF01357:Pollen allergen	-				-2.91321
PGSC0003DMG400029705	-	ST4.03ch02	33745022	33746450	.	746	-	- && - && -	-		-2.3553		-2.92225
PGSC0003DMG400018331	-	ST4.03ch07	48305719	48307269	.	1336	-	- && Q8GWP0.1 RecName: Full=Transcription factor MYB39; AltName: Full=Myb-related protein 39; Short=AtMYB39 && PF00249:Myb-like DNA-binding domain	Myb_DNA-binding	-1.8654	-3.14474	-1.80344	-2.92447
PGSC0003DMG400029153	-	ST4.03ch06	30910842	30913080	.	1741	-	- && Q969I6.1 RecName: Full=Sodium-coupled neutral amino acid transporter 4; AltName: Full=Amino acid transporter A3; AltName: Full=Na(+)-coupled neutral amino acid transporter 4; AltName: Full=Solute carrier family 38 member 4; AltName: Full=System A amino acid transporter 3; AltName: Full=System N amino acid transporter 3 && PF01490:Transmembrane amino acid transporter protein	Aa_trans		-2.40425		-2.92855
PGSC0003DMG402016309	-	ST4.03ch06	40329800	40330922	.	859	-	- && O64864.1 RecName: Full=Protein YLS3; AltName: Full=Protein YELLOW-LEAF-SPECIFIC GENE 3; AltName: Full=Xylogen-like protein 9; Short=AtXYLP9; Flags: Precursor && PF14368:Probable lipid transfer	-	-2.36726	-3.51513		-3.00229
PGSC0003DMG400021343	-	ST4.03ch01	2556992	2566447	.	2999	-	- && Q93YS4.1 RecName: Full=ABC transporter G family member 22; Short=ABC transporter ABCG.22; Short=AtABCG22; AltName: Full=White-brown complex homolog protein 23; Short=AtWBC23 && PF00005:ABC transporter|PF01061:ABC-2 type transporter	ABC2_membrane		-3.27868		-3.00316
PGSC0003DMG400030332	-	ST4.03ch06	56814529	56816918	.	1773	-	- && P49598.1 RecName: Full=Protein phosphatase 2C 37; Short=AtPP2C37; AltName: Full=Protein ABA-HYPERSENSITIVE GERMINATION 3; AltName: Full=Protein phosphatase 2C A; Short=PP2CA && PF00481:Protein phosphatase 2C	PP2C		-3.31143		-3.08896
PGSC0003DMG400033567	-	ST4.03ch01	82303714	82305666	.	1490	-	- && Q9ZSA7.1 RecName: Full=Protein DMR6-LIKE OXYGENASE 2; AltName: Full=2-oxoglutarate (2OG)-Fe(II) oxygenase-like protein DLO2; AltName: Full=Salicylate 3-hydroxylase DLO2; Short=S3H DLO2; Short=SA 3-hydroxylase DLO2; Short=Salicylic acid 3-hydroxylase DLO2 && PF14226:non-haem dioxygenase in morphine synthesis N-terminal|PF03171:2OG-Fe(II) oxygenase superfamily	2OG-FeII_Oxy				-3.14424
PGSC0003DMG400013282	-	ST4.03ch11	489114	493276	.	1853	-	- && Q8LG88.2 RecName: Full=Tonoplast dicarboxylate transporter; Short=AttDT; AltName: Full=Sodium-dicarboxylate cotransporter-like; Short=AtSDAT; AltName: Full=Vacuolar malate transporter && PF00939:Sodium:sulfate symporter transmembrane region	Na_sulph_symp		-2.45178		-3.15223
PGSC0003DMG400019325	-	ST4.03ch09	47944033	47944626	.	594	-	- && - && PF14368:Probable lipid transfer	-	-2.37439	-3.86075		-3.3663
PGSC0003DMG400001504	-	ST4.03ch09	57199959	57202781	.	1357	-	- && P81391.1 RecName: Full=Myb-related protein 305 && PF00249:Myb-like DNA-binding domain	Myb_DNA-binding				-3.36711
PGSC0003DMG400035200	-	ST4.03ch09	52426002	52426613	.	612	-	- && O82245.1 RecName: Full=Translocator protein homolog; Short=AtTSPO && PF03073:TspO/MBR family	-		-2.98278		-3.54312
PGSC0003DMG400010136	-	ST4.03ch03	49713158	49714012	.	855	-	- && Q00652.1 RecName: Full=Cysteine protease inhibitor 9; AltName: Full=PKIX; AltName: Full=pT1; Flags: Precursor && PF00197:Trypsin and protease inhibitor	-	3.30916	3.03449	4.29122
PGSC0003DMG400024763	-	ST4.03ch01	77606143	77609653	.	1106	-	- && Q9LUR4.1 RecName: Full=Bidirectional sugar transporter SWEET16; Short=AtSWEET16; AltName: Full=Protein SUGARS WILL EVENTUALLY BE EXPORTED TRANSPORTERS 16 && PF03083:Sugar efflux transporter for intercellular exchange	-	3.0901		3.42008
PGSC0003DMG400027454	-	ST4.03ch07	2131088	2131582	.	495	-	- && - && PF00445:Ribonuclease T2 family	Ribonuclease_T2	3.68172		3.31082
PGSC0003DMG400023833	-	ST4.03ch12	60874810	60876222	.	1299	-	- && Q8GZC3.1 RecName: Full=Delta(12)-fatty-acid desaturase FAD2 && PF11960:Domain of unknown function (DUF3474)|PF00487:Fatty acid desaturase	-	3.49578	2.97902	3.15587
PGSC0003DMG400002110	-	ST4.03ch06	44785867	44789318	.	464	-	- && Q43502.1 RecName: Full=Proteinase inhibitor type-2 CEVI57; AltName: Full=Proteinase inhibitor type II CEVI57; Flags: Precursor && PF02428:Potato type II proteinase inhibitor family	-	2.93393		3.04454
PGSC0003DMG400022214	-	ST4.03ch07	54896132	54897257	.	1126	-	- && Q39108.2 RecName: Full=Heterodimeric geranylgeranyl pyrophosphate synthase small subunit, chloroplastic; Flags: Precursor && PF00348:Polyprenyl synthetase	-	2.62602		3.03129
PGSC0003DMG400010557	-	ST4.03ch10	3208673	3210364	.	1692	-	- && Q8GZP5.1 RecName: Full=Allene oxide synthase 3; Short=LeAOS3; AltName: Full=Allene oxide cyclase; AltName: Full=Cytochrome P450 CYP74C3; AltName: Full=Cytochrome P450 CYP74D1 && PF00067:Cytochrome P450	p450			2.97655
PGSC0003DMG402032203	-	ST4.03ch01	1974045	1975488	.	887	-	- && - && -	-	2.49917		2.96343
PGSC0003DMG400023834	-	ST4.03ch12	60867161	60868448	.	1288	-	- && Q8GZC3.1 RecName: Full=Delta(12)-fatty-acid desaturase FAD2 && PF11960:Domain of unknown function (DUF3474)|PF00487:Fatty acid desaturase	-	3.42375		2.91091
PGSC0003DMG400007800	-	ST4.03ch12	1380915	1382255	.	1341	-	- && Q9SPU3.1 RecName: Full=Acetyl-CoA-benzylalcohol acetyltransferase; Short=CbBEAT-2 [Clarkia breweri] && PF02458:Transferase family	-	2.56584		2.8385
PGSC0003DMG400025538	-	ST4.03ch08	41110087	41110753	.	667	-	- && Q43019.1 RecName: Full=Non-specific lipid-transfer protein 3; Short=LTP 3; Flags: Precursor && PF14368:Probable lipid transfer	-	3.11251	2.91632	2.72136
PGSC0003DMG400031832	-	ST4.03ch09	53280838	53287111	.	2025	-	- && Q94AZ2.2 RecName: Full=Sugar transport protein 13; AltName: Full=Hexose transporter 13; AltName: Full=Multicopy suppressor of snf4 deficiency protein 1 && PF00083:Sugar (and other) transporter	Sugar_tr	2.98101	2.79835	2.5532
PGSC0003DMG400016623	-	ST4.03ch09	60489530	60491348	.	1658	-	- && Q8VWZ7.1 RecName: Full=Geraniol 8-hydroxylase; AltName: Full=Cytochrome P450 76B6; AltName: Full=Geraniol 10-hydroxylase; Short=CrG10H && PF00067:Cytochrome P450	p450	2.56765	2.42765	2.52261
PGSC0003DMG400038305	-	ST4.03ch09	56027612	56028448	.	837	-	- && F8WKW8.1 RecName: Full=Beta-D-glucosyl crocetin beta-1,6-glucosyltransferase; AltName: Full=UDP-glucose glucosyltransferase 9; Short=GjUGT9; AltName: Full=UDP-glycosyltransferase 94E5 && PF00201:UDP-glucoronosyl and UDP-glucosyl transferase	UDPGT	1.8849		2.42485
PGSC0003DMG401032203	-	ST4.03ch01	1940714	1946323	.	885	-	- && - && -	-	2.5104		2.39443
PGSC0003DMG400025158	-	ST4.03ch01	85465048	85466800	.	1638	-	- && Q9AVQ1.1 RecName: Full=9-divinyl ether synthase; Short=StDES; AltName: Full=Colneleate synthase; AltName: Full=Cytochrome P450 74D2 && PF00067:Cytochrome P450	p450	2.39509	1.75581	2.34657
PGSC0003DMG400012019	-	ST4.03ch03	39761197	39762042	.	846	-	- && P17407.1 RecName: Full=21 kDa protein; AltName: Full=1.2 protein; Flags: Precursor && PF04043:Plant invertase/pectin methylesterase inhibitor	-	2.41312		2.31566
PGSC0003DMG400019825	-	ST4.03ch03	56814215	56816945	.	1210	-	- && Q9S9N9.1 RecName: Full=Cinnamoyl-CoA reductase 1; Short=AtCCR1; AltName: Full=Protein IRREGULAR XYLEM 4 && PF01370:NAD dependent epimerase/dehydratase family	Epimerase			2.24713
PGSC0003DMG402023845	-	ST4.03ch12	60865363	60866517	.	1155	-	- && Q8GZC3.1 RecName: Full=Delta(12)-fatty-acid desaturase FAD2 && PF00487:Fatty acid desaturase|PF11960:Domain of unknown function (DUF3474)	-	2.42045		2.23696
PGSC0003DMG400022822	-	ST4.03ch10	4729013	4732707	.	1245	-	- && - && PF10950:Protein of unknown function (DUF2775)	-	1.8717		2.23625
PGSC0003DMG400020334	-	ST4.03ch09	685875	687256	.	1382	-	- && Q944B6.1 RecName: Full=Arogenate dehydrogenase 1, chloroplastic; AltName: Full=TYRATC; AltName: Full=TyrAAT1; Flags: Precursor && PF02153:Prephenate dehydrogenase	-	3.14503	2.64544	2.19744
PGSC0003DMG400029085	-	ST4.03ch08	39856383	39865533	.	1286	-	- && P67657.1 RecName: Full=5'-methylthioadenosine/S-adenosylhomocysteine nucleosidase; Short=MTA/SAH nucleosidase; Short=MTAN; AltName: Full=5'-methylthioadenosine nucleosidase; Short=MTA nucleosidase; AltName: Full=S-adenosylhomocysteine nucleosidase; Short=AdoHcy nucleosidase; Short=SAH nucleosidase; Short=SRH nucleosidase >P9WJM2.1 RecName: Full=5'-methylthioadenosine/S-adenosylhomocysteine n…	-			2.17031
PGSC0003DMG400019119	-	ST4.03ch10	50170880	50174359	.	1513	-	- && Q96323.1 RecName: Full=Leucoanthocyanidin dioxygenase; Short=LDOX; Short=Leucocyanidin oxygenase; AltName: Full=Anthocyanidin synthase; Short=ANS; AltName: Full=Leucoanthocyanidin hydroxylase; AltName: Full=Protein TANNIN DEFICIENT SEED 4; Short=TDS4; AltName: Full=Protein TRANSPARENT TESTA 11; Short=TT11; AltName: Full=Protein TRANSPARENT TESTA 17; Short=TT17; AltName: Full=Protein TRANSPAR…	2OG-FeII_Oxy	2.26726		2.16517
PGSC0003DMG400014774	-	ST4.03ch08	44163442	44165651	.	918	-	- && Q9SMB8.1 RecName: Full=Tyramine N-feruloyltransferase 4/11; AltName: Full=Hydroxycinnamoyl-CoA: tyramine N-hydroxycinnamoyltransferase && PF00583:Acetyltransferase (GNAT) family	Acetyltransf_1	3.21072	2.39343	2.14361
PGSC0003DMG400010828	-	ST4.03ch10	4770531	4773862	.	384	-	- && - && PF10950:Protein of unknown function (DUF2775)	-			2.13574
PGSC0003DMG402022253	-	ST4.03ch07	56020334	56023593	.	762	-	- && Q94F47.1 RecName: Full=Ubiquitin-conjugating enzyme E2 28; AltName: Full=E2 ubiquitin-conjugating enzyme 28; AltName: Full=Ubiquitin carrier protein 28 && PF00179:Ubiquitin-conjugating enzyme	UQ_con	1.90559		2.12961
PGSC0003DMG400005103	-	ST4.03ch01	83136717	83140122	.	3309	-	- && Q9LJM4.1 RecName: Full=Receptor-like protein kinase HAIKU2; Flags: Precursor && PF00069:Protein kinase domain|PF13855:Leucine rich repeat	Pkinase	1.95447	1.83159	1.99334
PGSC0003DMG400021204	-	ST4.03ch02	28587700	28590685	.	823	-	- && Q9SHE9.1 RecName: Full=LOB domain-containing protein 4; AltName: Full=ASYMMETRIC LEAVES 2-like protein 6; Short=AS2-like protein 6 && PF03195:Protein of unknown function DUF260	-	2.08555	2.54837	1.97955
PGSC0003DMG400014776	-	ST4.03ch08	44122737	44123682	.	946	-	- && Q9SMB8.1 RecName: Full=Tyramine N-feruloyltransferase 4/11; AltName: Full=Hydroxycinnamoyl-CoA: tyramine N-hydroxycinnamoyltransferase && PF00583:Acetyltransferase (GNAT) family	Acetyltransf_1	2.61622	1.92208	1.95777
PGSC0003DMG400000193	-	ST4.03ch01	72662888	72665831	.	1753	-	- && P18485.2 RecName: Full=1-aminocyclopropane-1-carboxylate synthase 2; Short=ACC synthase 2; AltName: Full=Le-ACS2; Short=ACS-2; AltName: Full=S-adenosyl-L-methionine methylthioadenosine-lyase 2 && PF00155:Aminotransferase class I and II	Aminotran_1_2	2.39523	2.2722	1.90251
PGSC0003DMG400000468	-	ST4.03ch11	39686792	39693985	.	2514	-	- && F4HW02.1 RecName: Full=GABA transporter 1; Short=AtGAT1; AltName: Full=Bidirectional amino acid transporter 1 && PF01490:Transmembrane amino acid transporter protein	Aa_trans	1.6804	1.85862	1.84904
PGSC0003DMG400046247	-	ST4.03ch04	1987646	1993427	.	1269	-	- && Q9C996.1 RecName: Full=GDSL esterase/lipase 6; AltName: Full=Extracellular lipase 6; Flags: Precursor && PF00657:GDSL-like Lipase/Acylhydrolase	Lipase_GDSL			1.83073
PGSC0003DMG400001478	-	ST4.03ch02	45134090	45134729	.	640	-	- && Q3E965.2 RecName: Full=Protein GLUTAMINE DUMPER 5 && -	-	2.24219	2.91478	1.81255
PGSC0003DMG400009703	-	ST4.03ch02	30320286	30322046	.	1232	-	- && Q93WV4.1 RecName: Full=Probable WRKY transcription factor 71; AltName: Full=WRKY DNA-binding protein 71 && PF03106:WRKY DNA -binding domain	WRKY			1.81004
PGSC0003DMG400001274	-	ST4.03ch10	22421935	22423070	.	1136	-	- && O22150.1 RecName: Full=Auxin-responsive protein SAUR36; AltName: Full=Protein RESPONSE TO AUXINS AND GIBBERELLINS 1; AltName: Full=Protein SENESCENCE-ASSOCIATED GENE 201; AltName: Full=Protein SMALL AUXIN UP RNA 36 && PF02519:Auxin responsive protein	Auxin_inducible	2.88011	2.46452	1.78492
PGSC0003DMG400000334	-	ST4.03ch12	3582257	3586444	.	2140	-	- && O82645.1 RecName: Full=IQ domain-containing protein IQM1; AltName: Full=IQ motif-containing protein 1 && -	-	1.80202	1.27971	1.74334
PGSC0003DMG400001181	-	ST4.03ch02	24696172	24698146	.	1411	-	- && O64823.1 RecName: Full=Calcium uniporter protein 2, mitochondrial; Flags: Precursor && PF04678:Mitochondrial calcium uniporter	-	1.60754		1.67638
PGSC0003DMG400009719	-	ST4.03ch09	49787843	49791601	.	837	-	- && P24397.1 RecName: Full=Hyoscyamine 6-dioxygenase; AltName: Full=Hyoscyamine 6-beta-hydroxylase && PF14226:non-haem dioxygenase in morphine synthesis N-terminal|PF03171:2OG-Fe(II) oxygenase superfamily	2OG-FeII_Oxy			1.65216
PGSC0003DMG400002615	-	ST4.03ch03	60364859	60365995	.	1137	-	- && - && -	-	1.48452	1.76748	1.64311
PGSC0003DMG400005492	-	ST4.03ch05	36342746	36347409	.	2257	-	- && P45733.1 RecName: Full=Phenylalanine ammonia-lyase && PF00221:Aromatic amino acid lyase	-	1.95828	1.93815	1.6407
PGSC0003DMG400018886	-	ST4.03ch10	5210107	5212001	.	1107	-	- && Q9ZPY0.3 RecName: Full=Dof zinc finger protein DOF2.5; Short=AtDOF2.5; AltName: Full=Dof affecting germination 2 && PF02701:Dof domain, zinc finger	zf-Dof	1.75123	1.32137	1.62918
PGSC0003DMG400002134	-	ST4.03ch04	64380875	64382263	.	1389	-	- && Q8H0W9.2 RecName: Full=Putative clathrin assembly protein At5g10410 && PF07651:ANTH domain	-		1.04517	1.62905
PGSC0003DMG400002658	-	ST4.03ch09	3184227	3187266	.	1421	-	- && - && PF12697:Alpha/beta hydrolase family	-	1.5441		1.60865
PGSC0003DMG400021895	-	ST4.03ch05	15059048	15061686	.	756	-	- && Q9FYA2.1 RecName: Full=Probable WRKY transcription factor 75; AltName: Full=WRKY DNA-binding protein 75 && PF03106:WRKY DNA -binding domain	WRKY	1.89985	1.39495	1.60335
PGSC0003DMG400011640	-	ST4.03ch05	47534530	47537782	.	1251	-	- && Q9FLC0.1 RecName: Full=Peroxidase 52; Short=Atperox P52; AltName: Full=ATP49; Flags: Precursor && PF00141:Peroxidase	-	1.23383	1.45965	1.59304
PGSC0003DMG400002385	-	ST4.03ch04	57264700	57265278	.	579	-	- && - && -	-	1.64198		1.59267
PGSC0003DMG400037530	-	ST4.03ch02	26618546	26618893	.	348	-	- && - && -	-			1.58261
PGSC0003DMG400009380	-	ST4.03ch07	49744868	49748793	.	3377	-	- && Q9SGP2.1 RecName: Full=Receptor-like protein kinase HSL1; AltName: Full=Protein HAESA-LIKE1; Flags: Precursor && PF13855:Leucine rich repeat|PF00069:Protein kinase domain|PF08263:Leucine rich repeat N-terminal domain	Pkinase		1.79596	1.53861
PGSC0003DMG400020391	-	ST4.03ch12	12781986	12789615	.	1760	-	- && Q38956.1 RecName: Full=Protein DETOXIFICATION 29; Short=AtDTX29; AltName: Full=Multidrug and toxic compound extrusion protein 29; Short=MATE protein 29 && PF01554:MatE	MatE			1.50484
PGSC0003DMG400029464	-	ST4.03ch04	2768216	2769742	.	1527	-	- && Q5PNY6.1 RecName: Full=U-box domain-containing protein 21; AltName: Full=Plant U-box protein 21 && PF04564:U-box domain	U-box	1.79259	1.72181	1.48803
PGSC0003DMG400028561	-	ST4.03ch01	76077086	76080870	.	1350	-	- && Q6UD73.1 RecName: Full=LysM domain receptor-like kinase 3; Short=LysM-containing receptor-like kinase 3; Short=MtLYK3; AltName: Full=LysM receptor kinase K1B; AltName: Full=Protein HAIR CURLING; Flags: Precursor && PF07714:Protein tyrosine kinase	Pkinase_Tyr	1.86274	2.34347	1.48386
PGSC0003DMG400003771	-	ST4.03ch04	70600273	70606494	.	3955	-	- && P93024.3 RecName: Full=Auxin response factor 5; AltName: Full=Auxin-responsive protein IAA24; AltName: Full=Transcription factor MONOPTEROS && -	-	1.35718	1.78736	1.47619
PGSC0003DMG400025239	-	ST4.03ch01	66472071	66477550	.	1836	-	- && Q7XKV4.2 RecName: Full=Beta-glucosidase 12; Short=Os4bglu12; Flags: Precursor && PF00232:Glycosyl hydrolase family 1	Glyco_hydro_1	1.94589		1.44764
PGSC0003DMG400010439	-	ST4.03ch02	27540399	27542051	.	1653	-	- && - && -	-	1.81008	1.33988	1.42293
PGSC0003DMG400006764	-	ST4.03ch01	64568552	64571106	.	2095	-	- && Q9LY71.2 RecName: Full=Cytokinin dehydrogenase 6; AltName: Full=Cytokinin oxidase 6; Short=AtCKX6; Short=AtCKX7; Short=CKO6; Flags: Precursor && PF01565:FAD binding domain|PF09265:Cytokinin dehydrogenase 1, FAD and cytokinin binding	FAD_binding_4			1.4228
PGSC0003DMG400008673	-	ST4.03ch02	19537307	19539201	.	1022	-	- && Q05537.1 RecName: Full=Basic endochitinase && PF00182:Chitinase class I	-	1.91034	2.0748	1.42227
PGSC0003DMG400007965	-	ST4.03ch04	68092579	68095513	.	1801	-	- && P19515.2 RecName: Full=Lipase; AltName: Full=Triacylglycerol lipase; Flags: Precursor && PF01764:Lipase (class 3)	Lipase_3	1.28461		1.40372
PGSC0003DMG400010027	-	ST4.03ch02	44493415	44494622	.	1208	-	- && Q94AR6.2 RecName: Full=Dof zinc finger protein DOF3.1; Short=AtDOF3.1 && PF02701:Dof domain, zinc finger	zf-Dof			1.40001
PGSC0003DMG400014168	-	ST4.03ch03	57667441	57673375	.	3531	-	- && Q2HXL0.2 RecName: Full=Respiratory burst oxidase homolog protein C; AltName: Full=NADPH oxidase RBOHC; AltName: Full=StRBOHC && PF08030:Ferric reductase NAD binding domain|PF08414:Respiratory burst NADPH oxidase|PF08022:FAD-binding domain|PF01794:Ferric reductase like transmembrane component	FAD_binding_8	1.50447	1.61014	1.38592
PGSC0003DMG401022197	-	ST4.03ch07	55219099	55220459	.	1361	-	- && Q9M5J9.1 RecName: Full=Polygalacturonase inhibitor 1; AltName: Full=Polygalacturonase-inhibiting protein 1; Short=PGIP-1; Flags: Precursor && PF13855:Leucine rich repeat|PF08263:Leucine rich repeat N-terminal domain	LRRNT_2			1.38405
PGSC0003DMG400011457	-	ST4.03ch01	47284761	47286673	.	1236	-	- && Q9FGZ4.1 RecName: Full=Probable WRKY transcription factor 48; AltName: Full=WRKY DNA-binding protein 48 && PF03106:WRKY DNA -binding domain	WRKY	1.30393	1.72858	1.37538
PGSC0003DMG401003297	-	ST4.03ch01	74453714	74457322	.	1882	-	- && Q94BZ1.1 RecName: Full=Protein ZINC INDUCED FACILITATOR-LIKE 1; AltName: Full=Protein ZIF-LIKE 1 && PF07690:Major Facilitator Superfamily	MFS_1	1.66232		1.3487
PGSC0003DMG400027391	-	ST4.03ch11	43715652	43718219	.	2298	-	- && Q39191.2 RecName: Full=Wall-associated receptor kinase 1; Flags: Precursor && PF13947:Wall-associated receptor kinase galacturonan-binding|PF00069:Protein kinase domain	Pkinase			1.34609
PGSC0003DMG400019237	-	ST4.03ch07	53885829	53889814	.	2978	-	- && O81832.4 RecName: Full=G-type lectin S-receptor-like serine/threonine-protein kinase At4g27290; Flags: Precursor && PF00954:S-locus glycoprotein domain|PF08276:PAN-like domain|PF01453:D-mannose binding lectin|PF07714:Protein tyrosine kinase	Pkinase_Tyr		1.0282	1.32143
PGSC0003DMG400027188	-	ST4.03ch05	48097039	48104535	.	1590	-	- && P92962.1 RecName: Full=Proline transporter 2; Short=AtPROT2 && PF01490:Transmembrane amino acid transporter protein	Aa_trans	0.9951	0.86345	1.28471
PGSC0003DMG400012492	-	ST4.03ch08	246203	248609	.	2407	-	- && O65351.1 RecName: Full=Subtilisin-like protease SBT1.7; AltName: Full=Cucumisin-like serine protease; AltName: Full=Subtilase subfamily 1 member 7; Short=AtSBT1.7; AltName: Full=Subtilisin-like serine protease 1; Short=At-SLP1; Flags: Precursor && PF00082:Subtilase family|PF02225:PA domain|PF05922:Peptidase inhibitor I9	Peptidase_S8	1.08678	1.15472	1.28415
PGSC0003DMG400012997	-	ST4.03ch08	32573693	32576019	.	1816	-	- && Q8GXZ3.1 RecName: Full=Serine/threonine-protein kinase At5g01020 && PF07714:Protein tyrosine kinase	Pkinase_Tyr	1.1553	1.16879	1.27964
PGSC0003DMG402019242	-	ST4.03ch07	53794076	53797847	.	1998	-	- && O81832.4 RecName: Full=G-type lectin S-receptor-like serine/threonine-protein kinase At4g27290; Flags: Precursor && PF08276:PAN-like domain|PF00954:S-locus glycoprotein domain|PF01453:D-mannose binding lectin|PF00069:Protein kinase domain	B_lectin			1.27356
PGSC0003DMG400013552	-	ST4.03ch07	40343170	40343952	.	783	-	- && - && -	-	1.47238		1.27022
PGSC0003DMG400026683	-	ST4.03ch02	23066140	23068491	.	2060	-	- && O82333.1 RecName: Full=Probable indole-3-acetic acid-amido synthetase GH3.1; AltName: Full=Auxin-responsive GH3-like protein 1; Short=AtGH3-1 && PF03321:GH3 auxin-responsive promoter	-			1.24199
PGSC0003DMG400007576	-	ST4.03ch12	50544595	50548364	.	1302	-	- && - && PF01925:Sulfite exporter TauE/SafE	-	1.02551	1.56398	1.23554
PGSC0003DMG400015190	-	ST4.03ch03	50885904	50891146	.	2198	-	- && Q84P23.2 RecName: Full=4-coumarate--CoA ligase-like 9; AltName: Full=4-coumarate--CoA ligase isoform 4; Short=At4CL4 && PF00501:AMP-binding enzyme|PF13193:AMP-binding enzyme C-terminal domain	AMP-binding	1.33492	1.23319	1.23111
PGSC0003DMG400026010	-	ST4.03ch01	70355500	70356465	.	966	-	- && O22150.1 RecName: Full=Auxin-responsive protein SAUR36; AltName: Full=Protein RESPONSE TO AUXINS AND GIBBERELLINS 1; AltName: Full=Protein SENESCENCE-ASSOCIATED GENE 201; AltName: Full=Protein SMALL AUXIN UP RNA 36 && PF02519:Auxin responsive protein	Auxin_inducible	1.38818		1.22538
PGSC0003DMG400017347	-	ST4.03ch07	51165988	51168799	.	1452	-	- && O65399.3 RecName: Full=Glucan endo-1,3-beta-glucosidase 1; AltName: Full=(1->3)-beta-glucan endohydrolase 1; Short=(1->3)-beta-glucanase 1; AltName: Full=Beta-1,3-endoglucanase 1; Short=Beta-1,3-glucanase 1; Flags: Precursor && -	-	1.21001		1.20536
PGSC0003DMG400000332	-	ST4.03ch12	3534329	3535937	.	1609	-	- && - && PF13359:DDE superfamily endonuclease	-	1.44731		1.20355
PGSC0003DMG400006319	-	ST4.03ch01	66544367	66552432	.	2759	-	- && Q75W17.1 RecName: Full=Furcatin hydrolase; Short=FH; Flags: Precursor && PF00232:Glycosyl hydrolase family 1	Glyco_hydro_1			1.17955
PGSC0003DMG400024151	-	ST4.03ch06	44071778	44072959	.	1182	-	- && - && PF05553:Cotton fibre expressed protein	-			1.1772
PGSC0003DMG400004218	-	ST4.03ch01	53648226	53649137	.	912	-	- && Q941F1.2 RecName: Full=Phospholipase A1-Igamma1, chloroplastic; Flags: Precursor && PF01764:Lipase (class 3)	Lipase_3	1.67505	1.54407	1.16559
PGSC0003DMG400027149	-	ST4.03ch05	48492654	48497748	.	2033	-	- && Q9LGV5.1 RecName: Full=CBL-interacting protein kinase 1; AltName: Full=OsCIPK01 && PF00069:Protein kinase domain|PF03822:NAF domain	Pkinase			1.14671
PGSC0003DMG400021785	-	ST4.03ch03	32654364	32656442	.	1680	-	- && F8WKW1.1 RecName: Full=7-deoxyloganetin glucosyltransferase; AltName: Full=Genipin glucosyltransferase; AltName: Full=UDP-glucose glucosyltransferase 2; Short=GjUGT2; AltName: Full=UDP-glycosyltransferase 85A24 && PF00201:UDP-glucoronosyl and UDP-glucosyl transferase	UDPGT		1.73843	1.14213
PGSC0003DMG400026280	-	ST4.03ch08	1866504	1869017	.	1594	-	- && P54772.1 RecName: Full=Histidine decarboxylase; Short=HDC; AltName: Full=TOM92 && PF00282:Pyridoxal-dependent decarboxylase conserved domain	-	1.26033	1.12899	1.14148
PGSC0003DMG400003958	-	ST4.03ch08	53160033	53164674	.	2603	-	- && Q9CAL2.1 RecName: Full=Cysteine-rich receptor-like protein kinase 3; Short=Cysteine-rich RLK3; Flags: Precursor && PF08263:Leucine rich repeat N-terminal domain|PF13855:Leucine rich repeat|PF07714:Protein tyrosine kinase	Pkinase_Tyr	0.97397	1.46488	1.07167
PGSC0003DMG400019624	-	ST4.03ch11	40810794	40818184	.	3906	-	- && Q9XIN0.1 RecName: Full=Transcription factor LHW; AltName: Full=BHLH transcription factor delta; Short=bHLH delta; AltName: Full=Basic helix-loop-helix protein 156; Short=AtbHLH156; Short=bHLH 156; AltName: Full=Protein LONESOME HIGHWAY; AltName: Full=bHLH transcription factor bHLH156 && PF14215:bHLH-MYC and R2R3-MYB transcription factors N-terminal	-			1.02649
PGSC0003DMG400017252	-	ST4.03ch09	55948233	55949381	.	1149	-	- && Q8GWQ2.1 RecName: Full=AT-hook motif nuclear-localized protein 20 && PF03479:Domain of unknown function (DUF296)	-			1.02394
PGSC0003DMG400030890	-	ST4.03ch07	4054349	4059301	.	1698	-	- && Q9FEW9.1 RecName: Full=12-oxophytodienoate reductase 3; AltName: Full=12-oxophytodienoate-10,11-reductase 3; Short=OPDA-reductase 3; AltName: Full=LeOPR3 && PF00724:NADH:flavin oxidoreductase / NADH oxidase family	Oxidored_FMN	1.04451		1.01999
PGSC0003DMG400012753	-	ST4.03ch01	70887405	70888817	.	746	-	- && - && -	-	1.7955	1.86934	1.00904
PGSC0003DMG400018672	-	ST4.03ch03	3152700	3157885	.	1608	-	- && P27450.2 RecName: Full=Probable serine/threonine-protein kinase Cx32, chloroplastic; Flags: Precursor && PF07714:Protein tyrosine kinase	Pkinase_Tyr	1.1325	0.88492	1.00387
PGSC0003DMG402024140	-	ST4.03ch08	3167463	3169938	.	1044	-	- && Q6DBP4.1 RecName: Full=Pectin acetylesterase 8; Flags: Precursor && PF03283:Pectinacetylesterase	-	1.61739	2.11081	0.99913
PGSC0003DMG401023991	-	ST4.03ch11	5279102	5282804	.	1322	-	- && - && PF12697:Alpha/beta hydrolase family	-			0.9918
PGSC0003DMG400021394	-	ST4.03ch05	21719079	21724155	.	2208	-	- && Q9FNE1.1 RecName: Full=Cysteine-rich receptor-like protein kinase 42; Short=Cysteine-rich RLK42; Flags: Precursor && PF07714:Protein tyrosine kinase|PF01657:Salt stress response/antifungal	Pkinase_Tyr	1.38649	1.17579	0.98588
PGSC0003DMG400032119	-	ST4.03ch01	1010384	1013834	.	1457	-	- && Q9LVI4.1 RecName: Full=Protein TIFY 6B; AltName: Full=Jasmonate ZIM domain-containing protein 3; AltName: Full=Protein JASMONATE INSENSITIVE 3 && PF09425:Divergent CCT motif|PF06200:tify domain	Zim	1.01719		0.98509
PGSC0003DMG400000357	-	ST4.03ch12	4022918	4026121	.	1095	-	- && - && PF13178:Protein of unknown function (DUF4005)	-	0.95814		0.98011
PGSC0003DMG400000270	-	ST4.03ch12	3387630	3390476	.	762	-	- && Q6WUC1.1 RecName: Full=(RS)-norcoclaurine 6-O-methyltransferase; Short=Ps6OMT && PF00891:O-methyltransferase	-			0.9793
PGSC0003DMG400011326	-	ST4.03ch01	57283292	57284878	.	1587	-	- && Q8L9T5.2 RecName: Full=RING-H2 finger protein ATL2; AltName: Full=Protein ARABIDOPSIS TOXICOS EN LEVADURA 2; Short=Protein ATL2; AltName: Full=RING-type E3 ubiquitin transferase ATL2 && PF13639:Ring finger domain	-	1.35073		0.97916
PGSC0003DMG400007122	-	ST4.03ch06	55116164	55117713	.	1550	-	- && Q9SGD6.1 RecName: Full=Arogenate dehydratase/prephenate dehydratase 6, chloroplastic; Short=AtADT6; Short=AtPDT6; Flags: Precursor && PF00800:Prephenate dehydratase	-	1.2372	1.30978	0.9675
PGSC0003DMG402020473	-	ST4.03ch06	45633439	45634468	.	650	-	- && - && PF07911:Protein of unknown function (DUF1677)	-	1.56621		0.96149
PGSC0003DMG400012217	-	ST4.03ch08	54630543	54632531	.	1241	-	- && - && -	-	1.0688		0.94715
PGSC0003DMG400008166	-	ST4.03ch10	58408246	58409666	.	1421	-	- && - && -	-			0.93267
PGSC0003DMG400029379	-	ST4.03ch12	57974646	57975542	.	621	-	- && Q56WM6.1 RecName: Full=Rop guanine nucleotide exchange factor 14; Short=AtRopGEF14; AltName: Full=Rho of plants guanine nucleotide exchange factor 14 && PF03759:PRONE (Plant-specific Rop nucleotide exchanger)	DUF315	1.35632	1.76433	0.92839
PGSC0003DMG401000287	-	ST4.03ch12	3890662	3894343	.	1154	-	- && Q8H1S0.1 RecName: Full=Inositol oxygenase 4; AltName: Full=Myo-inositol oxygenase 4; Short=AtMIOX4; Short=MI oxygenase 4 && PF05153:Myo-inositol oxygenase	-			0.91763
PGSC0003DMG400005476	-	ST4.03ch03	6566147	6567290	.	1144	-	- && Q9LZP8.1 RecName: Full=bZIP transcription factor 53; Short=AtbZIP53 && PF00170:bZIP transcription factor	bZIP_1	0.96305	0.96859	0.91364
PGSC0003DMG400011771	-	ST4.03ch06	42779953	42785063	.	1819	-	- && Q39134.2 RecName: Full=Amino acid permease 3; AltName: Full=Amino acid transporter AAP3 && PF01490:Transmembrane amino acid transporter protein	Aa_trans			0.90081
PGSC0003DMG400019894	-	ST4.03ch07	4741979	4743361	.	995	-	- && - && -	-	1.0918	1.10069	0.87965
PGSC0003DMG400041311	-	ST4.03ch09	58995133	58997943	.	2811	-	- && O48837.2 RecName: Full=Receptor like protein kinase S.2; Short=LecRK-S.2 && PF00069:Protein kinase domain|PF07714:Protein tyrosine kinase	Pkinase			0.87641
PGSC0003DMG401014605	-	ST4.03ch05	45928179	45930716	.	2538	-	- && - && -	-	0.98163	1.04169	0.85147
PGSC0003DMG400003523	-	ST4.03ch02	40207315	40208554	.	1240	-	- && - && -	-	1.03046	0.86847	0.8508
PGSC0003DMG400025819	-	ST4.03ch01	84934867	84936222	.	1356	-	- && Q5NUF4.1 RecName: Full=2-hydroxyisoflavanone dehydratase; AltName: Full=Carboxylesterase HIDM && PF07859:alpha/beta hydrolase fold	Abhydrolase_3			0.84872
PGSC0003DMG400030134	-	ST4.03ch06	9616811	9623870	.	2075	-	- && Q94KB7.2 RecName: Full=MLO-like protein 6; Short=AtMlo6 && PF03094:Mlo family	-	1.0161	1.03428	0.84266
PGSC0003DMG400028419	-	ST4.03ch02	31537372	31539647	.	2276	-	- && - && -	-	0.69432		0.82475
PGSC0003DMG400005245	-	ST4.03ch03	36669145	36672504	.	1405	-	- && Q7XJE6.1 RecName: Full=Metacaspase-1; Short=AtMC1; AltName: Full=Metacaspase 1b; Short=AtMCP1b; AltName: Full=Protein LSD ONE LIKE 3 && PF00656:Caspase domain|PF06943:LSD1 zinc finger	Peptidase_C14	1.0533	0.88012	0.8214
PGSC0003DMG400004264	-	ST4.03ch12	54192045	54192852	.	808	-	- && P81370.2 RecName: Full=Thaumatin-like protein; AltName: Allergen=Act d 2; Flags: Precursor && -	-	1.88562	1.87415	0.81884
PGSC0003DMG400046726	-	ST4.03ch01	5347223	5348275	.	1053	-	- && O49508.1 RecName: Full=F-box protein At4g18380 && -	-	1.10521		0.80398
PGSC0003DMG400025470	-	ST4.03ch02	23549631	23551346	.	1716	-	- && Q9LZL3.1 RecName: Full=Aspartic proteinase PCS1; AltName: Full=Aspartic protease 38; Short=AtASP38; AltName: Full=Protein EMBRYO DEFECTIVE 24; AltName: Full=Protein PROMOTION OF CELL SURVIVAL 1; Flags: Precursor && PF14541:Xylanase inhibitor C-terminal|PF14543:Xylanase inhibitor N-terminal	-			0.79902
PGSC0003DMG400027893	-	ST4.03ch07	39055085	39057231	.	1530	-	- && Q8GXZ3.1 RecName: Full=Serine/threonine-protein kinase At5g01020 && PF07714:Protein tyrosine kinase	Pkinase_Tyr	0.85818		0.79843
PGSC0003DMG400009405	-	ST4.03ch07	49904519	49905483	.	965	-	- && Q9SLC3.1 RecName: Full=E3 ubiquitin-protein ligase ATL41; AltName: Full=RING-H2 finger protein ATL41; AltName: Full=RING-type E3 ubiquitin transferase ATL41 && PF13639:Ring finger domain	-	0.81768		0.79686
PGSC0003DMG400018957	-	ST4.03ch09	45571852	45577458	.	3724	-	- && - && PF14309:Domain of unknown function (DUF4378)|PF14383:DUF761-associated sequence motif|PF12552:Protein of unknown function (DUF3741)	-			0.79191
PGSC0003DMG400008403	-	ST4.03ch10	53211328	53217628	.	3426	-	- && Q9LT96.1 RecName: Full=Probable leucine-rich repeat receptor-like protein kinase At5g49770; Flags: Precursor && PF08263:Leucine rich repeat N-terminal domain|PF07714:Protein tyrosine kinase	Pkinase_Tyr			0.79117
PGSC0003DMG400033041	-	ST4.03ch06	51771796	51772886	.	580	-	- && Q9STT5.2 RecName: Full=ABC transporter A family member 7; Short=ABC transporter ABCA.7; Short=AtABCA7; AltName: Full=Probable ABC2 homolog 6 && -	-			0.7885
PGSC0003DMG400020217	-	ST4.03ch02	47874399	47876909	.	2029	-	- && Q6ZJ48.1 RecName: Full=Probable adenylate kinase 7, mitochondrial; AltName: Full=Adenylate monophosphate kinase 7; Flags: Precursor && -	-	1.28193		0.78836
PGSC0003DMG400001477	-	ST4.03ch02	45141074	45141685	.	612	-	- && - && -	-	0.81341		0.78133
PGSC0003DMG400039160	-	ST4.03ch09	54747938	54751640	.	2364	-	- && Q9LIK7.1 RecName: Full=Putative calcium-transporting ATPase 13, plasma membrane-type; AltName: Full=Ca(2+)-ATPase isoform 13 && PF12710:haloacid dehalogenase-like hydrolase|PF00122:E1-E2 ATPase|PF00690:Cation transporter/ATPase, N-terminus|PF00689:Cation transporting ATPase, C-terminus	Cation_ATPase_C	1.68978	1.87669	0.76477
PGSC0003DMG400016733	-	ST4.03ch02	36961118	36964883	.	3677	-	- && Q9C8D4.1 RecName: Full=Butyrate--CoA ligase AAE11, peroxisomal; AltName: Full=Acyl-activating enzyme 11; AltName: Full=Butyryl-CoA synthetase && -	-	2.31159	2.60158	0.75903
PGSC0003DMG400028349	-	ST4.03ch05	916902	918057	.	1156	-	- && P52839.2 RecName: Full=Cytosolic sulfotransferase 12; Short=AtSOT12; AltName: Full=Sulfotransferase 1; Short=AtST1 && PF00685:Sulfotransferase domain	Sulfotransfer_1			0.74511
PGSC0003DMG400030812	-	ST4.03ch04	63992012	63995560	.	1933	-	- && P21357.2 RecName: Full=Phospho-2-dehydro-3-deoxyheptonate aldolase 1, chloroplastic; AltName: Full=3-deoxy-D-arabino-heptulosonate 7-phosphate synthase 1; AltName: Full=DAHP synthase 1; AltName: Full=Phospho-2-keto-3-deoxyheptonate aldolase 1; Flags: Precursor && PF01474:Class-II DAHP synthetase family	-	0.66967	0.72819	0.73764
PGSC0003DMG400033874	-	ST4.03ch05	44298708	44304105	.	2136	-	- && P51615.1 RecName: Full=NADP-dependent malic enzyme; Short=NADP-ME && PF03949:Malic enzyme, NAD binding domain|PF00390:Malic enzyme, N-terminal domain	Malic_M			0.73076
PGSC0003DMG400018853	-	ST4.03ch03	38333133	38335139	.	1837	-	- && Q07423.1 RecName: Full=Hexose carrier protein HEX6 && PF00083:Sugar (and other) transporter	Sugar_tr	0.55995		0.72987
PGSC0003DMG400023508	-	ST4.03ch05	50582101	50585071	.	2971	-	- && Q9LX66.1 RecName: Full=Receptor-like protein kinase HERK 1; AltName: Full=Protein HERCULES RECEPTOR KINASE 1; Flags: Precursor && PF07714:Protein tyrosine kinase|PF12819:Carbohydrate-binding protein of the ER	Pkinase_Tyr	0.65778		0.7229
PGSC0003DMG400013982	-	ST4.03ch03	34431996	34436659	.	1944	-	- && P92962.1 RecName: Full=Proline transporter 2; Short=AtPROT2 && PF01490:Transmembrane amino acid transporter protein	Aa_trans	0.86769		0.71607
PGSC0003DMG400000750	-	ST4.03ch02	23769344	23777049	.	957	-	- && Q9P7S3.1 RecName: Full=SWI/SNF and RSC complexes subunit ssr3 && PF02201:SWIB/MDM2 domain|PF08766:DEK C terminal domain	-			0.70072
PGSC0003DMG402019416	-	ST4.03ch10	6586178	6592924	.	1863	-	- && Q8VZJ9.1 RecName: Full=Calmodulin-binding receptor-like cytoplasmic kinase 2 && PF07714:Protein tyrosine kinase	Pkinase_Tyr	0.72839	0.81686	0.65283
PGSC0003DMG400008356	-	ST4.03ch10	59147780	59152084	.	1697	-	- && P93541.1 RecName: Full=Glutamate dehydrogenase; Short=GDH; AltName: Full=Legdh1 && PF00208:Glutamate/Leucine/Phenylalanine/Valine dehydrogenase|PF02812:Glu/Leu/Phe/Val dehydrogenase, dimerisation domain	-			0.64856
PGSC0003DMG400031752	-	ST4.03ch02	33227181	33231092	.	3379	-	- && Q9SGP2.1 RecName: Full=Receptor-like protein kinase HSL1; AltName: Full=Protein HAESA-LIKE1; Flags: Precursor && PF13855:Leucine rich repeat|PF00069:Protein kinase domain|PF08263:Leucine rich repeat N-terminal domain	Pkinase			0.6331
PGSC0003DMG400000573	-	ST4.03ch03	46673480	46674670	.	894	-	- && O80327.1 RecName: Full=Thaumatin-like protein 1; Flags: Precursor && PF00314:Thaumatin family	Thaumatin			0.59932
PGSC0003DMG400005254	-	ST4.03ch03	36316440	36319396	.	2512	-	- && Q9LVM0.1 RecName: Full=Probable inactive receptor kinase At5g58300; Flags: Precursor && PF00069:Protein kinase domain	Pkinase			0.59172
PGSC0003DMG400010067	-	ST4.03ch02	44350235	44352613	.	1425	-	- && Q9ZQ85.2 RecName: Full=Myb family transcription factor EFM; AltName: Full=Protein EARLY FLOWERING MYB && PF00249:Myb-like DNA-binding domain	Myb_DNA-binding	0.79607		0.59042
PGSC0003DMG400023248	-	ST4.03ch06	8451962	8461527	.	2491	-	- && - && PF01485:IBR domain, a half RING-finger domain|PF13456:Reverse transcriptase-like	IBR			0.58955
PGSC0003DMG400015636	-	ST4.03ch07	16726016	16733504	.	3060	-	- && - && -	-			0.58382
PGSC0003DMG400009213	-	ST4.03ch11	9052433	9057333	.	2049	-	- && Q03411.1 RecName: Full=Sucrose transport protein; AltName: Full=Sucrose permease; AltName: Full=Sucrose-proton symporter && PF13347:MFS/sugar transport protein	-	0.65861	0.83319	0.55976
PGSC0003DMG400021789	-	ST4.03ch03	32753109	32759690	.	2134	-	- && C0LGT1.1 RecName: Full=Probable LRR receptor-like serine/threonine-protein kinase At5g10290; Flags: Precursor && PF08263:Leucine rich repeat N-terminal domain|PF00069:Protein kinase domain|PF13855:Leucine rich repeat	Pkinase			0.55941
PGSC0003DMG400017171	-	ST4.03ch09	56403395	56406923	.	930	-	- && Q8SAG3.1 RecName: Full=Actin-depolymerizing factor; Short=ADF && PF00241:Cofilin/tropomyosin-type actin-binding protein	Cofilin_ADF		1.06771	0.53472
PGSC0003DMG400002616	-	ST4.03ch03	60348018	60355671	.	3507	-	- && Q9ZU11.1 RecName: Full=Homeobox-leucine zipper protein ATHB-15; AltName: Full=HD-ZIP protein ATHB-15; AltName: Full=Homeodomain transcription factor ATHB-15; AltName: Full=Protein CORONA; AltName: Full=Protein INCURVATA 4 && PF00046:Homeobox domain|PF08670:MEKHLA domain|PF01852:START domain	START			0.5242
PGSC0003DMG400006243	-	ST4.03ch01	11452548	11454378	.	1631	-	- && O65657.1 RecName: Full=Heavy metal-associated isoprenylated plant protein 23; Short=AtHIP23; Flags: Precursor && PF00403:Heavy-metal-associated domain	HMA	0.53397		0.50742
PGSC0003DMG400011767	-	ST4.03ch06	42889180	42895570	.	2119	-	- && A7PZL3.1 RecName: Full=Probable polygalacturonase; Short=PG; AltName: Full=Pectinase && PF00295:Glycosyl hydrolases family 28	-	0.55091	0.5366	0.50405
PGSC0003DMG400027274	-	ST4.03ch04	10113886	10118508	.	1326	-	- && - && PF09133:SANTA (SANT Associated)	-	0.61931		0.49538
PGSC0003DMG400025584	-	ST4.03ch06	50478363	50480134	.	1039	-	- && - && -	-			0.48588
PGSC0003DMG400021745	-	ST4.03ch08	34198240	34203402	.	2868	-	- && Q9LYG9.1 RecName: Full=Mechanosensitive ion channel protein 10; AltName: Full=Mechanosensitive channel of small conductance-like 10; AltName: Full=MscS-Like protein 10; Short=AtMSL10 && PF00924:Mechanosensitive ion channel	-			0.47991
PGSC0003DMG400003582	-	ST4.03ch02	39152018	39157637	.	1848	-	- && Q8RU74.1 RecName: Full=3-dehydroquinate synthase, chloroplastic; Flags: Precursor && PF01761:3-dehydroquinate synthase	-	0.55436		0.47701
PGSC0003DMG401019736	-	ST4.03ch04	9295589	9301371	.	1370	-	- && Q8GWU0.1 RecName: Full=Phosphoglycolate phosphatase 2 && PF13242:HAD-hyrolase-like|PF13344:Haloacid dehalogenase-like hydrolase	-	0.52555		0.43381
PGSC0003DMG400030572	-	ST4.03ch05	3482473	3485301	.	2703	-	- && Q9ZU46.1 RecName: Full=Receptor protein kinase-like protein ZAR1; AltName: Full=Protein ZYGOTIC ARREST 1; Flags: Precursor && PF08263:Leucine rich repeat N-terminal domain|PF13855:Leucine rich repeat|PF00069:Protein kinase domain	Pkinase	0.45846	0.69074	0.42348
PGSC0003DMG400023345	-	ST4.03ch05	51546842	51552882	.	2688	-	- && Q9ZPY6.3 RecName: Full=Auxin response factor 11 && PF02362:B3 DNA binding domain|PF06507:Auxin response factor	B3	0.42772	0.37244	0.42051
PGSC0003DMG400021444	-	ST4.03ch02	42726120	42728103	.	1984	-	- && Q9SZF7.1 RecName: Full=Protein SHORT-ROOT; Short=AtSHR; AltName: Full=GRAS family protein 26; Short=AtGRAS-26; AltName: Full=Protein SHOOT GRAVITROPISM 7 && PF03514:GRAS domain family	GRAS			0.39787
PGSC0003DMG400006555	-	ST4.03ch01	41852128	41860190	.	2901	-	- && Q9ZVH4.1 RecName: Full=Cullin-3A; Short=AtCUL3a && PF00888:Cullin family|PF10557:Cullin protein neddylation domain	Cullin			0.39751
PGSC0003DMG400003160	-	ST4.03ch03	47153279	47158739	.	2291	-	- && Q84T61.1 RecName: Full=Heat stress transcription factor A-1; AltName: Full=Heat stress transcription factor 13; Short=OsHsf-13; AltName: Full=Heat stress transcription factor 3; Short=rHsf3 && PF00447:HSF-type DNA-binding	HSF_DNA-bind			0.38411
PGSC0003DMG401003209	-	ST4.03ch03	46265283	46273457	.	1699	-	- && Q9S7N9.1 RecName: Full=Polyadenylate-binding protein-interacting protein 12; Short=PABP-interacting protein 12; Short=Poly(A)-binding protein-interacting protein 12; AltName: Full=PAM2-containing protein CID12; AltName: Full=Protein CTC-INTERACTING DOMAIN 12; AltName: Full=RNA-binding protein 37; Short=AtRBP37 && PF00076:RNA recognition motif. (a.k.a. RRM, RBD, or RNP domain)	RRM_1			0.31591
PGSC0003DMG400013661	-	ST4.03ch02	37977501	37983286	.	1810	-	- && Q9FN02.1 RecName: Full=Serine/threonine-protein phosphatase 7 && PF00149:Calcineurin-like phosphoesterase	Metallophos		0.3105	0.31428
PGSC0003DMG400031415	-	ST4.03ch11	14896159	14897749	.	1591	-	- && - && PF02536:mTERF	-			0.30494
PGSC0003DMG400029928	-	ST4.03ch06	37468887	37477833	.	2247	-	- && Q8LF97.1 RecName: Full=SKP1-like protein 21; Short=AtSK21 && PF01466:Skp1 family, dimerisation domain	Skp1			0.16675
PGSC0003DMG400005148	-	ST4.03ch04	69520552	69527448	.	1976	-	- && O48786.1 RecName: Full=Cytochrome P450 734A1; AltName: Full=Protein PHYB ACTIVATION-TAGGED SUPPRESSOR 1 && PF00067:Cytochrome P450	p450			-0.22783
PGSC0003DMG400029291	-	ST4.03ch12	57902489	57906392	.	1208	-	- && Q9CA23.1 RecName: Full=Ubiquitin-fold modifier 1; Flags: Precursor && PF03671:Ubiquitin fold modifier 1 protein	-	-0.30115		-0.2429
PGSC0003DMG400003700	-	ST4.03ch04	70128849	70135707	.	2028	-	- && Q40517.1 RecName: Full=Mitogen-activated protein kinase homolog NTF3; AltName: Full=P43 && PF00069:Protein kinase domain	Pkinase	-0.24324		-0.26105
PGSC0003DMG400017545	-	ST4.03ch08	49242162	49247048	.	2091	-	- && Q8C5L7.1 RecName: Full=RNA-binding protein 34; AltName: Full=RNA-binding motif protein 34 && PF00076:RNA recognition motif. (a.k.a. RRM, RBD, or RNP domain)|PF14259:RNA recognition motif (a.k.a. RRM, RBD, or RNP domain)	RRM_1	-0.32368		-0.26481
PGSC0003DMG400000195	-	ST4.03ch01	72712055	72715012	.	2958	-	- && Q9M316.1 RecName: Full=Pentatricopeptide repeat-containing protein At3g61520, mitochondrial; Flags: Precursor && PF13041:PPR repeat family|PF12854:PPR repeat	-			-0.27039
PGSC0003DMG400000190	-	ST4.03ch01	72609101	72615070	.	2389	-	- && O23702.1 RecName: Full=C-terminal binding protein AN; Short=CtBP; AltName: Full=Protein ANGUSTIFOLIA; AltName: Full=Protein DETORQUEO && PF02826:D-isomer specific 2-hydroxyacid dehydrogenase, NAD binding domain	2-Hacid_dh_C	-0.28617		-0.29588
PGSC0003DMG400001117	-	ST4.03ch01	63469097	63474666	.	2114	-	- && O24163.1 RecName: Full=Protoporphyrinogen oxidase, chloroplastic; Short=PPO; AltName: Full=Protoporphyrinogen IX oxidase isozyme I; Short=PPO I; Short=PPX I; Flags: Precursor && PF01593:Flavin containing amine oxidoreductase	Amino_oxidase			-0.30456
PGSC0003DMG400019701	-	ST4.03ch04	55548036	55557012	.	1416	-	- && Q9FIB6.1 RecName: Full=26S proteasome non-ATPase regulatory subunit 12 homolog A; AltName: Full=26S proteasome regulatory subunit RPN5a; Short=AtRPN5a; AltName: Full=26S proteasome regulatory subunit p55 homolog A; AltName: Full=Protein EMBRYO DEFECTIVE 2107; AltName: Full=Protein MARIPOSA && PF01399:PCI domain	-			-0.3197
PGSC0003DMG400005861	-	ST4.03ch08	5570863	5572437	.	1151	-	- && - && PF03004:Plant transposase (Ptta/En/Spm family)	-			-0.33819
PGSC0003DMG400019286	-	ST4.03ch07	53691189	53698474	.	1883	-	- && Q9FL69.1 RecName: Full=Probable ADP-ribosylation factor GTPase-activating protein AGD5; Short=ARF GAP AGD5; AltName: Full=Protein ARF-GAP DOMAIN 5; Short=AtAGD5; AltName: Full=Protein ZIGA3 && PF01412:Putative GTPase activating protein for Arf	-			-0.34006
PGSC0003DMG400026907	-	ST4.03ch06	53880577	53886642	.	1478	-	- && Q55DL2.1 RecName: Full=Histidine protein methyltransferase 1 homolog; AltName: Full=Protein METTL18 homolog && -	-			-0.34042
PGSC0003DMG400009763	-	ST4.03ch03	14738619	14747414	.	1089	-	- && - && -	-	-0.40126		-0.35062
PGSC0003DMG400021568	-	ST4.03ch09	5366727	5367739	.	1013	-	- && Q9SJK7.1 RecName: Full=Transcription factor TCP11 && PF03634:TCP family transcription factor	TCP			-0.35388
PGSC0003DMG400001314	-	ST4.03ch02	46391799	46396166	.	603	-	- && P25866.1 RecName: Full=Ubiquitin-conjugating enzyme E2 2; AltName: Full=E2 ubiquitin-conjugating enzyme 2; AltName: Full=Ubiquitin carrier protein 2; AltName: Full=Ubiquitin-conjugating enzyme E2-16 kDa; AltName: Full=Ubiquitin-protein ligase 2 && PF00179:Ubiquitin-conjugating enzyme	UQ_con	-0.30943		-0.37446
PGSC0003DMG400023623	-	ST4.03ch04	8325178	8331436	.	1512	-	- && Q6NQ72.1 RecName: Full=THO complex subunit 4D; AltName: Full=ALYREF homolog 4; Short=AtALY4 && PF13865:C-terminal duplication domain of Friend of PRMT1|PF00076:RNA recognition motif. (a.k.a. RRM, RBD, or RNP domain)	RRM_1			-0.38377
PGSC0003DMG400011455	-	ST4.03ch01	46925841	46927402	.	1201	-	- && Q9C8Z9.1 RecName: Full=Transcription factor bHLH148; AltName: Full=ATBS1 interacting factor 2; AltName: Full=Basic helix-loop-helix protein 148; Short=AtbHLH148; Short=bHLH 148; AltName: Full=Transcription factor EN 143; AltName: Full=bHLH transcription factor bHLH148 && -	-			-0.41492
PGSC0003DMG400019263	-	ST4.03ch07	54219288	54223538	.	1053	-	- && Q9FH37.1 RecName: Full=Transcription factor ILR3; AltName: Full=Basic helix-loop-helix protein 105; Short=AtbHLH105; Short=bHLH 105; AltName: Full=Protein IAA-LEUCINE RESISTANT 3; AltName: Full=Transcription factor EN 133; AltName: Full=bHLH transcription factor bHLH105 && PF00010:Helix-loop-helix DNA-binding domain	HLH			-0.42493
PGSC0003DMG400013808	-	ST4.03ch06	43620892	43625981	.	1782	-	- && Q94BV5.1 RecName: Full=Flavin-containing monooxygenase FMO GS-OX-like 4; AltName: Full=Flavin-monooxygenase glucosinolate S-oxygenase-like 4 && PF00743:Flavin-binding monooxygenase-like	FMO-like	-0.37479		-0.42748
PGSC0003DMG400029829	-	ST4.03ch10	57966927	57971144	.	1632	-	- && Q9C5Z3.1 RecName: Full=Eukaryotic translation initiation factor 3 subunit E; Short=AtEIF3E-1; Short=eIF3e; Short=p48; AltName: Full=Eukaryotic translation initiation factor 3 subunit 6; Short=AtINT6; Short=INT-6 && PF01399:PCI domain|PF09440:eIF3 subunit 6 N terminal domain	-			-0.44285
PGSC0003DMG400023451	-	ST4.03ch05	51826500	51832519	.	2385	-	- && Q6DEL2.1 RecName: Full=Cleft lip and palate transmembrane protein 1 homolog && PF05602:Cleft lip and palate transmembrane protein 1 (CLPTM1)	-	-0.48235		-0.44921
PGSC0003DMG400015200	-	ST4.03ch03	50658327	50662723	.	2552	-	- && Q9S845.1 RecName: Full=GDP-mannose transporter GONST3; AltName: Full=Protein GOLGI NUCLEOTIDE SUGAR TRANSPORTER 3 && -	-			-0.46676
PGSC0003DMG400011543	-	ST4.03ch12	56180520	56190394	.	3149	-	- && Q969X6.1 RecName: Full=U3 small nucleolar RNA-associated protein 4 homolog; AltName: Full=Cirhin; AltName: Full=UTP4 small subunit processome component && -	-			-0.46704
PGSC0003DMG400003341	-	ST4.03ch04	69010127	69011934	.	1678	-	- && O49858.1 RecName: Full=Cytochrome P450 82A3; AltName: Full=Cytochrome P450 CP6 && PF00067:Cytochrome P450	p450	-0.52206		-0.48393
PGSC0003DMG400031130	-	ST4.03ch01	67081206	67090020	.	1669	-	- && O04860.1 RecName: Full=Serine/threonine-protein phosphatase PP2A-5 catalytic subunit && PF00149:Calcineurin-like phosphoesterase	Metallophos			-0.5099
PGSC0003DMG400004583	-	ST4.03ch12	59505180	59510840	.	1370	-	- && Q9C5Z2.2 RecName: Full=Eukaryotic translation initiation factor 3 subunit H; Short=eIF3h; AltName: Full=Eukaryotic translation initiation factor 3 subunit 3; AltName: Full=eIF-3-gamma; AltName: Full=eIF3 p38 subunit && PF01398:JAB1/Mov34/MPN/PAD-1 ubiquitin protease	Mov34			-0.52631
PGSC0003DMG402016226	-	ST4.03ch11	2770456	2774221	.	2081	-	- && P37822.1 RecName: Full=Phospho-2-dehydro-3-deoxyheptonate aldolase 2, chloroplastic; AltName: Full=3-deoxy-D-arabino-heptulosonate 7-phosphate synthase 2; AltName: Full=DAHP synthase 2; AltName: Full=Phospho-2-keto-3-deoxyheptonate aldolase 2; Flags: Precursor && PF01474:Class-II DAHP synthetase family	-			-0.55153
PGSC0003DMG400008917	-	ST4.03ch09	1958523	1961992	.	2141	-	- && P27322.1 RecName: Full=Heat shock cognate 70 kDa protein 2 && PF00012:Hsp70 protein	HSP70			-0.55993
PGSC0003DMG400004681	-	ST4.03ch12	59696641	59702825	.	4371	-	- && Q9FWX7.1 RecName: Full=ABC transporter B family member 11; Short=ABC transporter ABCB.11; Short=AtABCB11; AltName: Full=Multidrug resistance protein 8; AltName: Full=P-glycoprotein 11 && PF00664:ABC transporter transmembrane region|PF00005:ABC transporter	ABC_membrane	-0.63105		-0.66546
PGSC0003DMG400031129	-	ST4.03ch01	67108734	67112137	.	1797	-	- && - && PF06075:Plant protein of unknown function (DUF936)	-		-0.72791	-0.67464
PGSC0003DMG400008218	-	ST4.03ch08	35249609	35253849	.	1668	-	- && Q84MC2.1 RecName: Full=Cytokinin riboside 5'-monophosphate phosphoribohydrolase LOG8; AltName: Full=LOG family protein At5g11950; AltName: Full=Protein LONELY GUY 8 && PF03641:Possible lysine decarboxylase	-			-0.70572
PGSC0003DMG400030836	-	ST4.03ch04	64132623	64134870	.	840	-	- && - && PF09809:Mitochondrial ribosomal protein L27	-			-0.71315
PGSC0003DMG400012399	-	ST4.03ch07	52912543	52915133	.	2591	-	- && - && -	-			-0.79056
PGSC0003DMG400012092	-	ST4.03ch08	10833662	10834267	.	606	-	- && - && -	-			-0.83454
PGSC0003DMG400002515	-	ST4.03ch03	60632437	60634392	.	1682	-	- && Q8S3D2.1 RecName: Full=Transcription factor bHLH87; AltName: Full=Basic helix-loop-helix protein 87; Short=AtbHLH87; Short=bHLH 87; AltName: Full=Transcription factor EN 121; AltName: Full=bHLH transcription factor bHLH087 && -	-			-0.84305
PGSC0003DMG400031351	-	ST4.03ch03	31973335	31974829	.	1495	-	- && Q9C6L5.1 RecName: Full=3-ketoacyl-CoA synthase 5; Short=KCS-5; AltName: Full=Eceriferum 60; AltName: Full=Very long-chain fatty acid condensing enzyme 5; Short=VLCFA condensing enzyme 5 && PF08392:FAE1/Type III polyketide synthase-like protein|PF08541:3-Oxoacyl-[acyl-carrier-protein (ACP)] synthase III C terminal	-			-0.84328
PGSC0003DMG400003375	-	ST4.03ch06	55830386	55830798	.	413	-	- && P15688.2 RecName: Full=NADH-ubiquinone oxidoreductase chain 2; AltName: Full=NADH dehydrogenase subunit 2 && -	-			-0.86015
PGSC0003DMG400024466	-	ST4.03ch03	53683860	53686179	.	2320	-	- && Q3E9B8.1 RecName: Full=ABC transporter G family member 23; Short=ABC transporter ABCG.23; Short=AtABCG23; AltName: Full=Probable white-brown complex homolog protein 24; Short=AtWBC24 && PF00005:ABC transporter|PF01061:ABC-2 type transporter	ABC2_membrane	-1.10343		-0.86379
PGSC0003DMG400015437	-	ST4.03ch12	56525300	56527403	.	2104	-	- && Q2V6J9.1 RecName: Full=UDP-glucose flavonoid 3-O-glucosyltransferase 7; AltName: Full=Flavonol 3-O-glucosyltransferase 7; Short=FaGT7 && PF00201:UDP-glucoronosyl and UDP-glucosyl transferase	UDPGT			-0.87186
PGSC0003DMG402022737	-	ST4.03ch08	53835360	53837441	.	1176	-	- && Q9LQ04.1 RecName: Full=Bifunctional dTDP-4-dehydrorhamnose 3,5-epimerase/dTDP-4-dehydrorhamnose reductase; AltName: Full=dTDP-L-rhamnose synthase && PF04321:RmlD substrate binding domain	-			-0.87537
PGSC0003DMG400005756	-	ST4.03ch03	58242538	58246229	.	574	-	- && - && -	-			-0.88968
PGSC0003DMG400010154	-	ST4.03ch03	49268925	49270398	.	1474	-	- && - && -	-			-0.91309
PGSC0003DMG400001393	-	ST4.03ch02	46706587	46710386	.	1993	-	- && Q9SRI2.1 RecName: Full=Protein NRT1/ PTR FAMILY 5.9; Short=AtNPF5.9 && PF00854:POT family	-	-1.04161		-0.93099
PGSC0003DMG400011269	-	ST4.03ch10	69765	71952	.	1488	-	- && Q8L4D8.1 RecName: Full=Protein IQ-DOMAIN 31 && PF13178:Protein of unknown function (DUF4005)	-	-0.76641	-1.10998	-0.93106
PGSC0003DMG400027509	-	ST4.03ch01	74477169	74484054	.	1272	-	- && Q94BZ1.1 RecName: Full=Protein ZINC INDUCED FACILITATOR-LIKE 1; AltName: Full=Protein ZIF-LIKE 1 && PF07690:Major Facilitator Superfamily	MFS_1		-1.14943	-0.96737
PGSC0003DMG400010240	-	ST4.03ch02	32172721	32174136	.	1416	-	- && Q39688.1 RecName: Full=Epidermis-specific secreted glycoprotein EP1; AltName: Full=52/54 kDa medium protein; Flags: Precursor && PF01453:D-mannose binding lectin	B_lectin			-1.03505
PGSC0003DMG400008459	-	ST4.03ch05	49778084	49784845	.	1509	-	- && Q9FGK3.1 RecName: Full=Putative MO25-like protein At5g47540 && PF08569:Mo25-like	-	-0.98135	-1.13538	-1.11737
PGSC0003DMG400026938	-	ST4.03ch06	53411225	53413634	.	1418	-	- && Q9C5D3.1 RecName: Full=Heavy metal-associated isoprenylated plant protein 7; Short=AtHIP07; AltName: Full=Farnesylated protein 3; Short=AtFP3; Flags: Precursor && PF00403:Heavy-metal-associated domain	HMA	-0.97159		-1.13081
PGSC0003DMG400014339	-	ST4.03ch03	42895029	42897959	.	1031	-	- && P93788.1 RecName: Full=Remorin; AltName: Full=pp34 && PF03766:Remorin, N-terminal region|PF03763:Remorin, C-terminal region	-	-1.41081		-1.15576
PGSC0003DMG400000157	-	ST4.03ch01	71942359	71946082	.	1000	-	- && O80837.1 RecName: Full=Remorin; AltName: Full=DNA-binding protein && PF03763:Remorin, C-terminal region|PF03766:Remorin, N-terminal region	-	-1.31995	-1.02117	-1.16678
PGSC0003DMG400011172	-	ST4.03ch07	1687606	1691355	.	1428	-	- && Q8W4K5.1 RecName: Full=VAN3-binding protein; AltName: Full=Protein FORKED 1 && PF05703:Auxin canalisation|PF08458:Plant pleckstrin homology-like region	-	-1.00454	-1.5469	-1.18273
PGSC0003DMG400030889	-	ST4.03ch07	4040495	4041215	.	721	-	- && Q00451.1 RecName: Full=36.4 kDa proline-rich protein && PF14547:Hydrophobic seed protein	-			-1.36271
PGSC0003DMG400027749	-	ST4.03ch04	7068970	7070429	.	510	-	- && A1XGB4.1 RecName: Full=CASP-like protein PIMP1; AltName: Full=CASP-like protein 4D1; Short=CaCASPL4D1; AltName: Full=Pathogen-induced membrane protein 1; Short=CaPIMP1 && PF04535:Domain of unknown function (DUF588)	-			-1.44617
PGSC0003DMG400021476	-	ST4.03ch02	17740757	17743016	.	1382	-	- && P31237.1 RecName: Full=1-aminocyclopropane-1-carboxylate oxidase; Short=ACC oxidase; AltName: Full=Ethylene-forming enzyme; Short=EFE && PF03171:2OG-Fe(II) oxygenase superfamily|PF14226:non-haem dioxygenase in morphine synthesis N-terminal	2OG-FeII_Oxy	-1.46981		-1.53654
PGSC0003DMG400000633	-	ST4.03ch03	56502402	56502712	.	311	-	- && - && -	-			-1.60943
PGSC0003DMG400010767	-	ST4.03ch04	7683246	7683775	.	530	-	- && Q8L8Z8.1 RecName: Full=Monothiol glutaredoxin-S2; Short=AtGrxS2; AltName: Full=Protein ROXY 10 && PF00462:Glutaredoxin	-	-1.84121		-1.64773
PGSC0003DMG400043087	-	ST4.03ch08	52516605	52518331	.	690	-	- && Q00451.1 RecName: Full=36.4 kDa proline-rich protein && PF14547:Hydrophobic seed protein	-			-1.86345
PGSC0003DMG400025491	-	ST4.03ch07	47171925	47173553	.	1102	-	- && O23044.1 RecName: Full=Peroxidase 3; Short=Atperox P3; AltName: Full=ATPRC; AltName: Full=RCI3A; AltName: Full=Rare cold-inducible protein; Flags: Precursor && PF00141:Peroxidase	-	-3.08449		-2.63821
PGSC0003DMG400025490	-	ST4.03ch07	47178224	47179898	.	1191	-	- && O23044.1 RecName: Full=Peroxidase 3; Short=Atperox P3; AltName: Full=ATPRC; AltName: Full=RCI3A; AltName: Full=Rare cold-inducible protein; Flags: Precursor && PF00141:Peroxidase	-	-2.68282		-2.67283
PGSC0003DMG400003530	-	ST4.03ch02	40093256	40094404	.	1012	-	- && P22240.1 RecName: Full=Abscisic acid and environmental stress-inducible protein TAS14; AltName: Full=Dehydrin TAS14 && PF00257:Dehydrin	-		-4.85417
PGSC0003DMG402027501	-	ST4.03ch01	74630384	74633515	.	1997	-	- && Q9SZY4.1 RecName: Full=Protein NRT1/ PTR FAMILY 6.2; Short=AtNPF6.2; AltName: Full=Nitrate transporter 1.4 && PF00854:POT family	-		-3.20412
PGSC0003DMG400002312	-	ST4.03ch12	10689652	10692083	.	363	-	- && Q40519.1 RecName: Full=Photosystem II 10 kDa polypeptide, chloroplastic; Short=PII10; Flags: Precursor && PF04725:Photosystem II 10 kDa polypeptide PsbR	-		-2.55253
PGSC0003DMG400000694	-	ST4.03ch07	44979030	44982593	.	1779	-	- && O23044.1 RecName: Full=Peroxidase 3; Short=Atperox P3; AltName: Full=ATPRC; AltName: Full=RCI3A; AltName: Full=Rare cold-inducible protein; Flags: Precursor && PF00141:Peroxidase	-		-2.49962
PGSC0003DMG400019323	-	ST4.03ch09	47953836	47955199	.	790	-	- && - && PF14368:Probable lipid transfer	-		-2.42301
PGSC0003DMG401024332	-	ST4.03ch12	6660893	6662191	.	969	-	- && Q43735.1 RecName: Full=Peroxidase 27; Short=Atperox P27; AltName: Full=ATP12a; AltName: Full=PRXR7; Flags: Precursor && PF00141:Peroxidase	-		-2.14395
PGSC0003DMG401031741	-	ST4.03ch03	47825166	47826980	.	1110	-	- && Q9LUE3.1 RecName: Full=Bidirectional sugar transporter SWEET10; Short=AtSWEET10; AltName: Full=Protein SUGARS WILL EVENTUALLY BE EXPORTED TRANSPORTERS 10 && PF03083:Sugar efflux transporter for intercellular exchange	-		-2.08912
PGSC0003DMG400006093	-	ST4.03ch09	55351420	55354606	.	1083	-	- && Q38832.2 RecName: Full=Auxin-responsive protein IAA14; AltName: Full=Indoleacetic acid-induced protein 14; AltName: Full=Protein SOLITARY ROOT && PF02309:AUX/IAA family	-	-1.59828	-1.90912
PGSC0003DMG400030308	-	ST4.03ch06	56310987	56312173	.	1023	-	- && O82598.1 RecName: Full=Aquaporin TIP1-3; AltName: Full=Gamma-tonoplast intrinsic protein 3; Short=Gamma-TIP3; AltName: Full=Tonoplast intrinsic protein 1-3; Short=AtTIP1;3; Contains: RecName: Full=Aquaporin TIP1-3, N-terminally processed && PF00230:Major intrinsic protein	-	-1.98231	-1.90572
PGSC0003DMG400033589	-	ST4.03ch01	82360337	82361579	.	1243	-	- && - && -	-		-1.90081
PGSC0003DMG400015214	-	ST4.03ch03	50298182	50299202	.	1021	-	- && Q9SJ52.1 RecName: Full=Protein YLS9; AltName: Full=Protein NDR1/HIN1-LIKE 10; Short=AtNHL10; AltName: Full=Protein YELLOW-LEAF-SPECIFIC GENE 9 && PF03168:Late embryogenesis abundant protein	-		-1.88496
PGSC0003DMG400003422	-	ST4.03ch09	44792686	44795614	.	657	-	- && - && -	-		-1.88339
PGSC0003DMG400002227	-	ST4.03ch08	38869780	38871670	.	1574	-	- && - && PF06830:Root cap	-		-1.81085
PGSC0003DMG400029193	-	ST4.03ch09	10521260	10522313	.	963	-	- && - && -	-		-1.79012
PGSC0003DMG400014259	-	ST4.03ch03	57408529	57409215	.	687	-	- && - && -	-		-1.75152
PGSC0003DMG402000668	-	ST4.03ch07	45033113	45036254	.	2217	-	- && Q9LVE0.1 RecName: Full=Protein NRT1/ PTR FAMILY 6.4; Short=AtNPF6.4; AltName: Full=Nitrate transporter 1.3 && PF00854:POT family	-		-1.7408
PGSC0003DMG400008854	-	ST4.03ch09	2170462	2173408	.	1975	-	- && Q9ZUS1.1 RecName: Full=WAT1-related protein At2g37460 && PF00892:EamA-like transporter family	DUF6		-1.7334
PGSC0003DMG400018568	-	ST4.03ch11	42682475	42685825	.	1284	-	- && Q9SJE8.2 RecName: Full=Aluminum-activated malate transporter 2; Short=AtALMT2 && PF11744:Aluminium activated malate transporter	-		-1.71386
PGSC0003DMG400027717	-	ST4.03ch03	35493086	35498230	.	1032	-	- && Q9FNA5.1 RecName: Full=WAT1-related protein At5g13670 && PF00892:EamA-like transporter family	DUF6		-1.69688
PGSC0003DMG400033590	-	ST4.03ch01	82363017	82364416	.	1400	-	- && - && -	-		-1.69059
PGSC0003DMG400007405	-	ST4.03ch11	40111212	40116752	.	1657	-	- && Q9XGY7.1 RecName: Full=Alcohol-forming fatty acyl-CoA reductase && PF07993:Male sterility protein|PF03015:Male sterility protein	NAD_binding_4		-1.62388
PGSC0003DMG400016721	-	ST4.03ch02	36955673	36959715	.	2266	-	- && P37272.1 RecName: Full=Bifunctional 15-cis-phytoene synthase, chromoplastic; AltName: Full=Geranylgeranyl pyrophosphate geranylgeranyltransferase; AltName: Full=Phytoene synthase; Flags: Precursor && PF00494:Squalene/phytoene synthase	-	-1.64975	-1.6096
PGSC0003DMG400014322	-	ST4.03ch03	42491175	42492430	.	906	-	- && Q9XH44.1 RecName: Full=CEN-like protein 1 && PF01161:Phosphatidylethanolamine-binding protein	-		-1.59175
PGSC0003DMG400004595	-	ST4.03ch12	59678346	59679244	.	743	-	- && Q9M1Q9.2 RecName: Full=ABC transporter B family member 21; Short=ABC transporter ABCB.21; Short=AtABCB21; AltName: Full=Multidrug resistance protein 17; AltName: Full=P-glycoprotein 21 && PF00005:ABC transporter	ABC_tran		-1.56682
PGSC0003DMG400000879	-	ST4.03ch11	11326917	11336464	.	2185	-	- && Q84TH5.1 RecName: Full=ABC transporter G family member 25; Short=ABC transporter ABCG.25; Short=AtABCG25; AltName: Full=White-brown complex homolog protein 26; Short=AtWBC26 && PF00005:ABC transporter|PF01061:ABC-2 type transporter	ABC2_membrane	-1.17272	-1.52901
PGSC0003DMG400014679	-	ST4.03ch01	88359122	88359717	.	522	-	- && Q42377.2 RecName: Full=Metallothionein-like protein 4B; Short=MT-4B; AltName: Full=EC protein homolog 2 && -	-		-1.50544
PGSC0003DMG400020218	-	ST4.03ch02	47846907	47850165	.	1984	-	- && - && PF03097:BRO1-like domain	-		-1.49008
PGSC0003DMG400012302	-	ST4.03ch08	55690374	55690703	.	330	-	- && - && -	-		-1.4757
PGSC0003DMG400000596	-	ST4.03ch03	56343918	56345959	.	1079	-	- && P10967.1 RecName: Full=1-aminocyclopropane-1-carboxylate oxidase homolog; AltName: Full=Protein E8 && PF14226:non-haem dioxygenase in morphine synthesis N-terminal|PF03171:2OG-Fe(II) oxygenase superfamily	2OG-FeII_Oxy		-1.42844
PGSC0003DMG400004818	-	ST4.03ch08	52218879	52220049	.	1171	-	- && O23507.1 RecName: Full=Metalloendoproteinase 1-MMP; Short=At1-MMP; Flags: Precursor && PF01471:Putative peptidoglycan binding domain|PF00413:Matrixin	PG_binding_1		-1.40574
PGSC0003DMG400003986	-	ST4.03ch11	7703252	7717516	.	1248	-	- && Q5M755.1 RecName: Full=Probable plastid-lipid-associated protein 7, chloroplastic; AltName: Full=Fibrillin-5; Flags: Precursor && PF00892:EamA-like transporter family|PF04755:PAP_fibrillin	DUF6		-1.35982
PGSC0003DMG400022820	-	ST4.03ch10	4477074	4481750	.	1245	-	- && Q9FJ40.1 RecName: Full=GDSL esterase/lipase At5g45960; AltName: Full=Extracellular lipase At5g45960; Flags: Precursor && PF00657:GDSL-like Lipase/Acylhydrolase	Lipase_GDSL		-1.34006
PGSC0003DMG400025407	-	ST4.03ch05	16698981	16707877	.	1768	-	- && Q6Z1G7.1 RecName: Full=Pyruvate dehydrogenase E1 component subunit beta-1, mitochondrial; Short=PDHE1-B; Flags: Precursor && PF02780:Transketolase, C-terminal domain|PF02779:Transketolase, pyrimidine binding domain	-		-1.33882
PGSC0003DMG400018668	-	ST4.03ch03	3084832	3091586	.	1403	-	- && Q9FKY4.1 RecName: Full=Protein PIN-LIKES 7; AltName: Full=Auxin efflux carrier-like protein 7 && PF03547:Membrane transport protein	-	-1.82618	-1.3353
PGSC0003DMG400029156	-	ST4.03ch06	30889392	30892030	.	2639	-	- && - && -	-	-0.91199	-1.33265
PGSC0003DMG400025775	-	ST4.03ch01	84114382	84116206	.	1113	-	- && - && PF06830:Root cap	-		-1.32813
PGSC0003DMG400025395	-	ST4.03ch06	8311895	8316339	.	2171	-	- && Q9SX20.1 RecName: Full=Protein NRT1/ PTR FAMILY 3.1; Short=AtNPF3.1 && PF00854:POT family	-	-1.29604	-1.28844
PGSC0003DMG400001812	-	ST4.03ch01	67727151	67728529	.	1379	-	- && Q9LF64.1 RecName: Full=RING-H2 finger protein ATL52; AltName: Full=RING-type E3 ubiquitin transferase ATL52 && PF13639:Ring finger domain	-		-1.28207
PGSC0003DMG400012701	-	ST4.03ch04	11102735	11109216	.	1333	-	- && O22213.1 RecName: Full=Cytokinin dehydrogenase 1; AltName: Full=Cytokinin oxidase 1; Short=AtCKX1; Short=CKO 1; Flags: Precursor && -	-		-1.26732
PGSC0003DMG400022598	-	ST4.03ch05	6410657	6411890	.	1157	-	- && - && PF13947:Wall-associated receptor kinase galacturonan-binding|PF14380:Wall-associated receptor kinase C-terminal	-		-1.23513
PGSC0003DMG402010181	-	ST4.03ch03	49222889	49226202	.	1040	-	- && Q8LDW9.2 RecName: Full=Xyloglucan endotransglucosylase/hydrolase protein 9; Short=At-XTH9; Short=XTH-9; Flags: Precursor && PF00722:Glycosyl hydrolases family 16|PF06955:Xyloglucan endo-transglycosylase (XET) C-terminus	-		-1.20686
PGSC0003DMG400014321	-	ST4.03ch03	42442881	42445704	.	1326	-	- && Q0WQX7.1 RecName: Full=RHOMBOID-like protein 1; Short=AtRBL1 && PF01694:Rhomboid family	Rhomboid		-1.16486
PGSC0003DMG400025559	-	ST4.03ch11	7027088	7030953	.	3049	-	- && Q498F0.1 RecName: Full=WD repeat-containing protein 44 && PF00400:WD domain, G-beta repeat	WD40		-1.16486
PGSC0003DMG404000594	-	ST4.03ch03	56330296	56339009	.	1194	-	- && Q9ZSA7.1 RecName: Full=Protein DMR6-LIKE OXYGENASE 2; AltName: Full=2-oxoglutarate (2OG)-Fe(II) oxygenase-like protein DLO2; AltName: Full=Salicylate 3-hydroxylase DLO2; Short=S3H DLO2; Short=SA 3-hydroxylase DLO2; Short=Salicylic acid 3-hydroxylase DLO2 && PF03171:2OG-Fe(II) oxygenase superfamily|PF14226:non-haem dioxygenase in morphine synthesis N-terminal	2OG-FeII_Oxy		-1.16277
PGSC0003DMG400009244	-	ST4.03ch11	8645057	8646757	.	812	-	- && Q93X17.1 RecName: Full=Snakin-2; Flags: Precursor && PF02704:Gibberellin regulated protein	-		-1.11545
PGSC0003DMG400033102	-	ST4.03ch06	51712261	51714053	.	1793	-	- && Q8GXS8.2 RecName: Full=Protein PHYTOCHROME KINASE SUBSTRATE 3 && -	-		-1.10661
PGSC0003DMG400029318	-	ST4.03ch12	57401566	57407286	.	1767	-	- && - && -	-		-1.08396
PGSC0003DMG400002630	-	ST4.03ch03	60038850	60043179	.	1436	-	- && Q8S3D1.2 RecName: Full=Transcription factor bHLH68; AltName: Full=Basic helix-loop-helix protein 68; Short=AtbHLH68; Short=bHLH 68; AltName: Full=Transcription factor EN 60; AltName: Full=bHLH transcription factor bHLH068 && -	-		-1.04981
PGSC0003DMG400030348	-	ST4.03ch06	57052558	57055245	.	2214	-	- && Q8S9H7.1 RecName: Full=Transcription factor DIVARICATA && -	-		-1.04139
PGSC0003DMG400029437	-	ST4.03ch04	3546181	3548197	.	363	-	- && Q948R8.1 RecName: Full=Protein TOM THREE HOMOLOG 1 && PF06454:Protein of unknown function (DUF1084)	-		-1.02693
PGSC0003DMG400029942	-	ST4.03ch08	36125461	36132781	.	873	-	- && Q7FRS8.1 RecName: Full=Calcineurin B-like protein 10; AltName: Full=SOS3-like calcium binding protein 8; Short=SCaBP8 && PF13499:EF-hand domain pair	-		-1.02279
PGSC0003DMG400023852	-	ST4.03ch12	60767147	60771053	.	1470	-	- && Q66GR3.1 RecName: Full=Transcription factor bHLH130; AltName: Full=Basic helix-loop-helix protein 130; Short=AtbHLH130; Short=bHLH 130; AltName: Full=Transcription factor EN 69; AltName: Full=bHLH transcription factor bHLH130 && PF00010:Helix-loop-helix DNA-binding domain	HLH		-1.01427
PGSC0003DMG400002989	-	ST4.03ch11	43254527	43258781	.	1604	-	- && Q8VWF6.1 RecName: Full=Protein STRICTOSIDINE SYNTHASE-LIKE 3; Short=AtSSL3; AltName: Full=Strictosidine synthase 9; Short=AtSS9; Flags: Precursor && PF03088:Strictosidine synthase	Str_synth		-0.97679
PGSC0003DMG400030393	-	ST4.03ch06	56283292	56285669	.	2151	-	- && Q6AWW5.1 RecName: Full=Ankyrin repeat-containing protein At5g02620 && PF13962:Domain of unknown function|PF12796:Ankyrin repeats (3 copies)	-		-0.95365
PGSC0003DMG400013559	-	ST4.03ch07	41160480	41162106	.	1627	-	- && D3UAG0.1 RecName: Full=UDP-glycosyltransferase 71K1; AltName: Full=UDP-glucose:chalcone 2'-O-glucosyltransferase; AltName: Full=UDP-glucose:flavonol 2'-O-glucosyltransferase && PF00201:UDP-glucoronosyl and UDP-glucosyl transferase	UDPGT		-0.95243
PGSC0003DMG400027288	-	ST4.03ch04	10618828	10621390	.	1981	-	- && Q8BYW9.1 RecName: Full=EGF domain-specific O-linked N-acetylglucosamine transferase; AltName: Full=Extracellular O-linked N-acetylglucosamine transferase; Flags: Precursor && PF04577:Protein of unknown function (DUF563)	-		-0.93094
PGSC0003DMG400003746	-	ST4.03ch04	70095272	70100628	.	1790	-	- && Q9SFZ3.2 RecName: Full=Transcription factor bHLH110; AltName: Full=Basic helix-loop-helix protein 110; Short=AtbHLH110; Short=bHLH 110; AltName: Full=Transcription factor EN 59; AltName: Full=bHLH transcription factor bHLH110 && -	-		-0.91951
PGSC0003DMG400028986	-	ST4.03ch01	67017820	67019621	.	1802	-	- && F4JPK8.1 RecName: Full=AAA-ATPase At4g30250; Flags: Precursor && PF14363:Domain associated at C-terminal with AAA|PF00004:ATPase family associated with various cellular activities (AAA)	AAA		-0.90019
PGSC0003DMG400031797	-	ST4.03ch09	52959136	52963192	.	1989	-	- && A7PZL3.1 RecName: Full=Probable polygalacturonase; Short=PG; AltName: Full=Pectinase && PF00295:Glycosyl hydrolases family 28	-		-0.8717
PGSC0003DMG400017301	-	ST4.03ch07	51152717	51156534	.	1796	-	- && Q9SHJ5.1 RecName: Full=Glycerol-3-phosphate acyltransferase 1; Short=AtGPAT1 && PF01553:Acyltransferase	Acyltransferase	-0.77191	-0.85725
PGSC0003DMG400001331	-	ST4.03ch02	46139349	46140552	.	467	-	- && - && -	-		-0.84852
PGSC0003DMG400015711	-	ST4.03ch08	46385698	46390917	.	2148	-	- && Q6DBP4.1 RecName: Full=Pectin acetylesterase 8; Flags: Precursor && PF03283:Pectinacetylesterase	-		-0.83659
PGSC0003DMG400001498	-	ST4.03ch09	57324200	57327713	.	1465	-	- && Q38831.2 RecName: Full=Auxin-responsive protein IAA13; AltName: Full=Indoleacetic acid-induced protein 13 && PF02309:AUX/IAA family	-		-0.83144
PGSC0003DMG400006378	-	ST4.03ch04	65853706	65856332	.	2142	-	- && Q9SLV0.1 RecName: Full=Protein DETOXIFICATION 48; Short=AtDTX48; AltName: Full=Multidrug and toxic compound extrusion protein 48; Short=MATE protein 48; AltName: Full=Protein ABNORMAL SHOOT 4; AltName: Full=Protein BUSH-AND-CHLOROTIC-DWARF 1; Short=Protein BCD1; AltName: Full=Protein ZRIZI && PF01554:MatE	MatE		-0.82472
PGSC0003DMG400015116	-	ST4.03ch09	55537715	55542239	.	1577	-	- && Q84WL6.1 RecName: Full=Protein WVD2-like 3; AltName: Full=Protein WAVE-DAMPENED 2-LIKE3 && PF06886:Targeting protein for Xklp2 (TPX2)	-	-0.90149	-0.82359
PGSC0003DMG400022114	-	ST4.03ch07	56710790	56715111	.	2122	-	- && Q9SAK2.1 RecName: Full=Ent-kaur-16-ene synthase, chloroplastic; AltName: Full=Ent-kaurene synthase; Short=AtKS; AltName: Full=Ent-kaurene synthase B; Short=KSB; AltName: Full=Protein GA REQUIRING 2; Flags: Precursor && -	-		-0.82251
PGSC0003DMG400001344	-	ST4.03ch02	45931820	45937635	.	1909	-	- && - && -	-		-0.81852
PGSC0003DMG400027693	-	ST4.03ch10	48448169	48451399	.	1639	-	- && - && -	-		-0.80659
PGSC0003DMG400025300	-	ST4.03ch04	3871329	3874546	.	1741	-	- && Q9LT25.1 RecName: Full=Pre-mRNA-processing protein 40C; AltName: Full=Mediator of RNA polymerase II transcription subunit 35c; AltName: Full=Transcription elongation regulator 1 && -	-		-0.78966
PGSC0003DMG400019886	-	ST4.03ch10	5605275	5609648	.	1011	-	- && Q9SEV0.2 RecName: Full=Anthocyanidin reductase; Short=AtANR; AltName: Full=Anthocyanin spotted testa; Short=ast; AltName: Full=Protein BANYULS && PF01370:NAD dependent epimerase/dehydratase family	Epimerase		-0.78465
PGSC0003DMG400028581	-	ST4.03ch01	76432065	76434200	.	1708	-	- && Q9M8K5.1 RecName: Full=Heavy metal-associated isoprenylated plant protein 32; Short=AtHIP32; Flags: Precursor && PF00403:Heavy-metal-associated domain	HMA		-0.77615
PGSC0003DMG400009031	-	ST4.03ch01	62314617	62324202	.	2325	-	- && Q6GME1.1 RecName: Full=CTP synthase 2; AltName: Full=CTP synthetase 2; AltName: Full=UTP--ammonia ligase 2 && -	-		-0.7746
PGSC0003DMG402015901	-	ST4.03ch05	20305483	20311923	.	636	-	- && O82265.2 RecName: Full=Sister-chromatid cohesion protein 3; Short=AtSCC3; AltName: Full=Stromalin protein && -	-		-0.75659
PGSC0003DMG400008111	-	ST4.03ch11	41159070	41162712	.	1628	-	- && Q9SF29.1 RecName: Full=Syntaxin-71; Short=AtSYP71 && PF05739:SNARE domain	SNARE		-0.73474
PGSC0003DMG400011801	-	ST4.03ch02	14209509	14211805	.	2109	-	- && P93472.1 RecName: Full=Delta(24)-sterol reductase; AltName: Full=Cell elongation protein diminuto && PF01565:FAD binding domain	FAD_binding_4		-0.73358
PGSC0003DMG400018616	-	ST4.03ch05	10268162	10271768	.	3314	-	- && Q38956.1 RecName: Full=Protein DETOXIFICATION 29; Short=AtDTX29; AltName: Full=Multidrug and toxic compound extrusion protein 29; Short=MATE protein 29 && PF01554:MatE	MatE		-0.72591
PGSC0003DMG400008687	-	ST4.03ch10	824948	826717	.	987	-	- && Q7XQN1.2 RecName: Full=Transcription factor MYB80; AltName: Full=Myb-related protein 80; Short=OsMYB80 && PF00249:Myb-like DNA-binding domain	Myb_DNA-binding		-0.71658
PGSC0003DMG400029158	-	ST4.03ch12	13364371	13374346	.	1380	-	- && Q9C7Z9.2 RecName: Full=Serine carboxypeptidase-like 18; Flags: Precursor && PF00450:Serine carboxypeptidase	Peptidase_S10		-0.71363
PGSC0003DMG401025906	-	ST4.03ch01	85064728	85066135	.	1213	-	- && Q9SE93.1 RecName: Full=Polyneuridine-aldehyde esterase; AltName: Full=Polyneuridine aldehyde esterase; Flags: Precursor && PF12697:Alpha/beta hydrolase family	-		-0.70894
PGSC0003DMG400006221	-	ST4.03ch10	42770299	42773651	.	1479	-	- && - && -	-		-0.6788
PGSC0003DMG400019001	-	ST4.03ch11	18344712	18347145	.	252	-	- && Q6DBN5.1 RecName: Full=U-box domain-containing protein 62; AltName: Full=Plant U-box protein 62 && -	-		-0.66921
PGSC0003DMG400017696	-	ST4.03ch10	28422043	28427485	.	2106	-	- && Q9LIN3.1 RecName: Full=Glycine-rich RNA-binding protein RZ1A; Short=AtRZ-1a && PF00076:RNA recognition motif. (a.k.a. RRM, RBD, or RNP domain)|PF00098:Zinc knuckle	RRM_1		-0.65028
PGSC0003DMG400008035	-	ST4.03ch04	67797652	67799879	.	2228	-	- && - && -	-		-0.59968
PGSC0003DMG400016039	-	ST4.03ch07	39370682	39375541	.	1536	-	- && Q5BPZ5.1 RecName: Full=Protein LAZ1 homolog 2; AltName: Full=Lazarus1 homolog 2 && PF03619:Organic solute transporter Ostalpha	-		-0.55246
PGSC0003DMG400000001	-	ST4.03ch01	71266900	71269534	.	1735	-	- && Q9LDX3.1 RecName: Full=UDP-galactose/UDP-glucose transporter 4; Short=AtUTr4 && PF08449:UAA transporter family	-		-0.54386
PGSC0003DMG400013250	-	ST4.03ch11	1040611	1041447	.	837	-	- && F4I1I4.1 RecName: Full=Auxin-responsive protein SAUR67; AltName: Full=Protein SMALL AUXIN UP RNA 67 && PF02519:Auxin responsive protein	Auxin_inducible		-0.54049
PGSC0003DMG402018559	-	ST4.03ch11	42486381	42489217	.	327	-	- && Q8RWJ7.1 RecName: Full=Protein SAWADEE HOMEODOMAIN HOMOLOG 2; AltName: Full=Probable DNA-binding transcription factor 2 && PF16719:SAWADEE domain	-		-0.4999
PGSC0003DMG400013549	-	ST4.03ch07	40501764	40502510	.	747	-	- && Q9LTV3.1 RecName: Full=Auxin-responsive protein SAUR72; AltName: Full=Protein SMALL AUXIN UP RNA 72 && PF02519:Auxin responsive protein	Auxin_inducible		-0.47271
PGSC0003DMG402007600	-	ST4.03ch11	5713403	5717893	.	2809	-	- && Q0WMY5.1 RecName: Full=Pentatricopeptide repeat-containing protein At5g04810, chloroplastic; AltName: Full=Maize PPR4 homolog; Short=AtPPR4; Flags: Precursor && PF13041:PPR repeat family|PF12854:PPR repeat|PF01535:PPR repeat	PPR		-0.46513
PGSC0003DMG400014681	-	ST4.03ch01	88420646	88435054	.	2891	-	- && Q949P3.1 RecName: Full=Uncharacterized protein At2g17340 && PF01937:Protein of unknown function DUF89	DUF89		-0.43991
PGSC0003DMG400031136	-	ST4.03ch04	61654202	61662237	.	1653	-	- && Q8VYI1.1 RecName: Full=Sphinganine C4-monooxygenase 1; AltName: Full=Sphingoid C4-hydroxylase 1; AltName: Full=Sphingoid base hydroxylase 1 && PF04116:Fatty acid hydroxylase superfamily	-		-0.37721
PGSC0003DMG400008457	-	ST4.03ch05	49792603	49798726	.	1647	-	- && Q9FGK5.1 RecName: Full=Ras-related protein RABA5a; Short=AtRABA5a && -	-		-0.34684
PGSC0003DMG400012887	-	ST4.03ch09	47648990	47653012	.	1651	-	- && Q75HV0.1 RecName: Full=Cyclin-P3-1; Short=CycP3;1 && PF08613:Cyclin	-		-0.3405
PGSC0003DMG402012981	-	ST4.03ch09	4352151	4362118	.	4414	-	- && Q9LZM4.1 RecName: Full=Wall-associated receptor kinase-like 20; Flags: Precursor && -	-		-0.33156
PGSC0003DMG400027906	-	ST4.03ch09	6770217	6774069	.	1613	-	- && Q8HSW1.1 RecName: Full=Adenylate kinase; Short=AK; AltName: Full=ATP-AMP transphosphorylase; AltName: Full=ATP:AMP phosphotransferase; AltName: Full=Adenylate monophosphate kinase && PF00406:Adenylate kinase	ADK		-0.32207
PGSC0003DMG400020358	-	ST4.03ch09	663960	665572	.	1443	-	- && - && PF05056:Protein of unknown function (DUF674)	-		-0.29722
PGSC0003DMG400009111	-	ST4.03ch03	45072898	45080669	.	1777	-	- && Q94AT1.1 RecName: Full=Probable protein phosphatase 2C 76; Short=AtPP2C76 && PF00481:Protein phosphatase 2C	PP2C		-0.25424
PGSC0003DMG400027433	-	ST4.03ch05	18696029	18703214	.	2335	-	- && - && -	-		-0.25335
PGSC0003DMG400029682	-	ST4.03ch06	23932146	23938492	.	2178	-	- && Q9M2T1.2 RecName: Full=AP3-complex subunit beta-A; AltName: Full=Adaptor protein complex AP-3 subunit beta-A; AltName: Full=Adaptor-related protein complex 3 subunit beta-A; AltName: Full=Beta-3B-adaptin; AltName: Full=Clathrin assembly protein complex 3 beta-A large chain; AltName: Full=Protein-affected trafficking 2 && PF14796:Clathrin-adaptor complex-3 beta-1 subunit C-terminal|PF01602:Ad…	-		-0.14856
PGSC0003DMG402024734	-	ST4.03ch01	77959108	77963932	.	1574	-	- && Q8L4R0.1 RecName: Full=Protein TRIGALACTOSYLDIACYLGLYCEROL 1, chloroplastic; AltName: Full=ABC transporter I family member 14; Short=ABC transporter ABCI.14; Short=AtABCI14; Flags: Precursor && PF02405:Permease MlaE	-		0.24893
PGSC0003DMG400018148	-	ST4.03ch03	52795727	52815228	.	3535	-	- && Q8L5Y9.2 RecName: Full=Pantothenate kinase 2; Short=AtPANK2; AltName: Full=Pantothenic acid kinase 2 && PF03630:Fumble|PF01937:Protein of unknown function DUF89	Fumble		0.26585
PGSC0003DMG400007843	-	ST4.03ch12	1111718	1121848	.	2802	-	- && Q41342.1 RecName: Full=Ethylene receptor 1; Short=LeETR1 && PF00512:His Kinase A (phospho-acceptor) domain|PF00072:Response regulator receiver domain|PF01590:GAF domain|PF02518:Histidine kinase-, DNA gyrase B-, and HSP90-like ATPase	HATPase_c		0.30513
PGSC0003DMG400019900	-	ST4.03ch02	9112461	9117400	.	3159	-	- && Q7XA39.1 RecName: Full=Putative disease resistance protein RGA4; AltName: Full=RGA4-blb && -	-		0.30761
PGSC0003DMG400005612	-	ST4.03ch03	59468042	59471816	.	2311	-	- && O24381.2 RecName: Full=Plastidic ATP/ADP-transporter && PF03219:TLC ATP/ADP transporter	-		0.33092
PGSC0003DMG400020491	-	ST4.03ch08	1025148	1032685	.	3143	-	- && Q8W4H1.1 RecName: Full=GATA transcription factor 26 && PF13919:Asx homology domain|PF00320:GATA zinc finger	GATA		0.33147
PGSC0003DMG400027373	-	ST4.03ch11	44059852	44064392	.	2012	-	- && - && PF01485:IBR domain, a half RING-finger domain|PF13456:Reverse transcriptase-like	IBR		0.33802
PGSC0003DMG400003812	-	ST4.03ch09	51357208	51360985	.	1844	-	- && - && PF03372:Endonuclease/Exonuclease/phosphatase family	Exo_endo_phos		0.34322
PGSC0003DMG401002858	-	ST4.03ch04	271547	274999	.	2130	-	- && O04200.1 RecName: Full=Peroxisomal nicotinamide adenine dinucleotide carrier; AltName: Full=Peroxisomal NAD carrier; AltName: Full=Peroxisomal membrane protein 38, (PMP36); Short=AtPMP38; AltName: Full=Protein ABERRANT PEROXISOME MORPHOLOGY 3; AltName: Full=Solute carrier family 25 member 17 && PF00153:Mitochondrial carrier protein	Mito_carr		0.34518
PGSC0003DMG400000562	-	ST4.03ch03	46407785	46409183	.	1399	-	- && - && -	-		0.36668
PGSC0003DMG400013332	-	ST4.03ch11	835402	841795	.	1338	-	- && P50218.1 RecName: Full=Isocitrate dehydrogenase [NADP]; Short=IDH; AltName: Full=IDP; AltName: Full=NADP(+)-specific ICDH; AltName: Full=Oxalosuccinate decarboxylase && PF00180:Isocitrate/isopropylmalate dehydrogenase	-		0.38944
PGSC0003DMG400023773	-	ST4.03ch01	81292858	81300021	.	2721	-	- && - && -	-		0.39598
PGSC0003DMG400032820	-	ST4.03ch07	49453769	49457178	.	1279	-	- && Q93YW5.1 RecName: Full=Probable protein phosphatase 2C 58; Short=AtPP2C58 && PF00481:Protein phosphatase 2C	PP2C		0.42263
PGSC0003DMG400003941	-	ST4.03ch08	53495210	53501417	.	3406	-	- && Q9SZ63.2 RecName: Full=Nudix hydrolase 14, chloroplastic; Short=AtNUDT14; AltName: Full=ADP-sugar diphosphatase; Short=AtASPP; Flags: Precursor && PF00293:NUDIX domain	NUDIX		0.42735
PGSC0003DMG400031748	-	ST4.03ch02	33355904	33365032	.	2295	-	- && Q9SGN6.1 RecName: Full=MACPF domain-containing protein NSL1; AltName: Full=Protein NECROTIC SPOTTED LESIONS 1; Short=Protein NSL1 && PF01823:MAC/Perforin domain	-		0.42857
PGSC0003DMG400029999	-	ST4.03ch01	8216830	8224470	.	3215	-	- && O22799.2 RecName: Full=Uncharacterized protein At2g33490 && -	-		0.44082
PGSC0003DMG400019732	-	ST4.03ch04	9431449	9435345	.	3400	-	- && Q6L3L0.1 RecName: Full=Putative late blight resistance protein homolog R1B-23 && PF00931:NB-ARC domain	NB-ARC		0.45853
PGSC0003DMG400018483	-	ST4.03ch08	3668542	3673692	.	2007	-	- && - && PF13369:Transglutaminase-like superfamily|PF13371:Tetratricopeptide repeat	-		0.45899
PGSC0003DMG400017946	-	ST4.03ch02	7282508	7287663	.	4403	-	- && O81832.4 RecName: Full=G-type lectin S-receptor-like serine/threonine-protein kinase At4g27290; Flags: Precursor && PF01453:D-mannose binding lectin|PF07714:Protein tyrosine kinase|PF08276:PAN-like domain|PF00954:S-locus glycoprotein domain	B_lectin		0.46394
PGSC0003DMG400046831	-	ST4.03ch07	53133434	53134126	.	693	-	- && Q5M750.1 RecName: Full=VQ motif-containing protein 4; Short=AtVQ4; AltName: Full=MPK3/6-targeted VQ-motif-containing protein 1 && PF05678:VQ motif	-		0.46431
PGSC0003DMG400012864	-	ST4.03ch12	9355442	9358114	.	1512	-	- && Q9LTQ0.1 RecName: Full=Ribonuclease 3-like protein 2; AltName: Full=Ribonuclease III-like protein 2; Short=RNase III-like protein 2; AltName: Full=Ribonuclease three-like protein 2 && PF00035:Double-stranded RNA binding motif|PF14709:double strand RNA binding domain from DEAD END PROTEIN 1|PF00636:Ribonuclease III domain	Ribonuclease_3		0.46759
PGSC0003DMG400023614	-	ST4.03ch04	8541285	8543890	.	2010	-	- && Q1MX30.1 RecName: Full=Receptor kinase-like protein Xa21; Contains: RecName: Full=Receptor kinase-like protein Xa21, processed; Flags: Precursor && PF00069:Protein kinase domain	Pkinase		0.47054
PGSC0003DMG400028276	-	ST4.03ch10	55312310	55318068	.	1966	-	- && P10656.1 RecName: Full=Glutamine synthetase; AltName: Full=Glutamate--ammonia ligase && PF00120:Glutamine synthetase, catalytic domain	-		0.47614
PGSC0003DMG400010833	-	ST4.03ch08	43299488	43305292	.	2120	-	- && - && PF01925:Sulfite exporter TauE/SafE	-		0.49373
PGSC0003DMG400008053	-	ST4.03ch11	41636813	41643864	.	1765	-	- && Q9SKN2.1 RecName: Full=Double-stranded RNA-binding protein 2; AltName: Full=dsRNA-binding protein 2; Short=AtDRB2 && PF00035:Double-stranded RNA binding motif	-		0.49713
PGSC0003DMG400013579	-	ST4.03ch07	40240699	40252655	.	2159	-	- && Q9C9P4.1 RecName: Full=3-oxoacyl-[acyl-carrier-protein] synthase II, chloroplastic; AltName: Full=Beta-ketoacyl-acyl-carrier-protein synthase II; Short=AtKAS2; Short=Beta-ketoacyl-ACP synthetase 2; AltName: Full=Protein FATTY ACID BIOSYNTHESIS 1; Flags: Precursor && PF02801:Beta-ketoacyl synthase, C-terminal domain|PF00109:Beta-ketoacyl synthase, N-terminal domain	ketoacyl-synt		0.49843
PGSC0003DMG401019176	-	ST4.03ch10	50053271	50058099	.	1717	-	- && Q96329.1 RecName: Full=Acyl-coenzyme A oxidase 4, peroxisomal; Short=AOX 4; AltName: Full=G6p; AltName: Full=Short-chain acyl-CoA oxidase; Short=AtCX4; Short=AtG6; Short=SAOX && PF02770:Acyl-CoA dehydrogenase, middle domain|PF00441:Acyl-CoA dehydrogenase, C-terminal domain|PF02771:Acyl-CoA dehydrogenase, N-terminal domain	-		0.50566
PGSC0003DMG400006841	-	ST4.03ch01	65022332	65024939	.	2608	-	- && Q9FHA4.1 RecName: Full=Subtilisin-like protease SBT1.9; AltName: Full=Subtilase subfamily 1 member 9; Short=AtSBT1.9; Flags: Precursor && PF05922:Peptidase inhibitor I9|PF00082:Subtilase family	Peptidase_S8		0.51255
PGSC0003DMG400019177	-	ST4.03ch10	50164284	50168206	.	3391	-	- && - && -	-		0.51601
PGSC0003DMG401030883	-	ST4.03ch08	48381495	48386563	.	2172	-	- && Q7XA42.2 RecName: Full=Putative disease resistance protein RGA1; AltName: Full=RGA3-blb && PF13855:Leucine rich repeat|PF00931:NB-ARC domain	NB-ARC		0.52751
PGSC0003DMG400014797	-	ST4.03ch08	49136579	49138677	.	1141	-	- && Q9M8U1.1 RecName: Full=Probable calcium-binding protein CML18; AltName: Full=Calmodulin-15; Short=AtCaM-15; AltName: Full=Calmodulin-like protein 18 && PF13499:EF-hand domain pair	-		0.52906
PGSC0003DMG400027997	-	ST4.03ch11	18511246	18517341	.	1063	-	- && Q9FIJ4.1 RecName: Full=DNA repair RAD52-like protein 2, chloroplastic; AltName: Full=Organellar DNA-binding protein 2; Flags: Precursor && -	-		0.53004
PGSC0003DMG400030855	-	ST4.03ch08	48131776	48135560	.	3149	-	- && Q7XA42.2 RecName: Full=Putative disease resistance protein RGA1; AltName: Full=RGA3-blb && PF00931:NB-ARC domain|PF13855:Leucine rich repeat	NB-ARC	0.78193	0.53514
PGSC0003DMG400029892	-	ST4.03ch08	20206591	20210223	.	2066	-	- && P31928.1 RecName: Full=Sucrose-phosphate synthase; AltName: Full=UDP-glucose-fructose-phosphate glucosyltransferase && PF00534:Glycosyl transferases group 1|PF05116:Sucrose-6F-phosphate phosphohydrolase	Glycos_transf_1		0.53777
PGSC0003DMG400000185	-	ST4.03ch01	72503324	72505150	.	1827	-	- && Q9FLW0.1 RecName: Full=Probable receptor-like protein kinase At5g24010; Flags: Precursor && PF12819:Carbohydrate-binding protein of the ER	-		0.54284
PGSC0003DMG400008442	-	ST4.03ch05	49804042	49813842	.	2249	-	- && Q9M0M5.2 RecName: Full=Scarecrow-like protein 13; Short=AtSCL13; AltName: Full=GRAS family protein 24; Short=AtGRAS-24 && PF03514:GRAS domain family	GRAS		0.54394
PGSC0003DMG400010525	-	ST4.03ch04	49355523	49357301	.	1697	-	- && A6YIH8.1 RecName: Full=Premnaspirodiene oxygenase; Short=HPO; AltName: Full=Cytochrome P450 71D55 && PF00067:Cytochrome P450	p450		0.54529
PGSC0003DMG400000713	-	ST4.03ch01	86075422	86078050	.	2091	-	- && - && PF06813:Nodulin-like	-		0.5486
PGSC0003DMG400013094	-	ST4.03ch02	15887638	15891240	.	2610	-	- && F4JNA9.1 RecName: Full=Disease resistance protein RPP4; AltName: Full=Protein CHILLING-SENSITIVE 2; AltName: Full=Protein RECOGNITION OF PERONOSPORA PARASITICA 4 && PF00931:NB-ARC domain	NB-ARC		0.54912
PGSC0003DMG400029410	-	ST4.03ch12	57371515	57372753	.	1239	-	- && Q14191.2 RecName: Full=Werner syndrome ATP-dependent helicase; AltName: Full=DNA helicase, RecQ-like type 3; Short=RecQ3; AltName: Full=Exonuclease WRN; AltName: Full=RecQ protein-like 2 && PF01612:3'-5' exonuclease	3_5_exonuc		0.55281
PGSC0003DMG400031019	-	ST4.03ch03	41101007	41104130	.	1851	-	- && Q50EK3.1 RecName: Full=Cytochrome P450 704C1; AltName: Full=Cytochrome P450 CYPD [Pinus taeda] && PF00067:Cytochrome P450	p450		0.57714
PGSC0003DMG400000736	-	ST4.03ch01	86138599	86145134	.	2296	-	- && P51820.1 RecName: Full=Bifunctional dihydrofolate reductase-thymidylate synthase; Short=DHFR-TS; Includes: RecName: Full=Dihydrofolate reductase; Includes: RecName: Full=Thymidylate synthase && PF00186:Dihydrofolate reductase|PF00303:Thymidylate synthase	-		0.58059
PGSC0003DMG400024532	-	ST4.03ch03	55020280	55031726	.	2172	-	- && Q9FNU2.1 RecName: Full=ABC transporter B family member 25; Short=ABC transporter ABCB.25; Short=OsABCB25; AltName: Full=Protein ALS1 homolog && PF00005:ABC transporter|PF00664:ABC transporter transmembrane region	ABC_membrane		0.58299
PGSC0003DMG400005825	-	ST4.03ch08	4910023	4913231	.	1832	-	- && P31531.1 RecName: Full=1-aminocyclopropane-1-carboxylate synthase; Short=ACC synthase; AltName: Full=S-adenosyl-L-methionine methylthioadenosine-lyase && PF00155:Aminotransferase class I and II	Aminotran_1_2		0.59314
PGSC0003DMG400022574	-	ST4.03ch03	4113888	4116762	.	1790	-	- && Q8VZG2.1 RecName: Full=Protein HYPER-SENSITIVITY-RELATED 4; Short=AtHSR4; AltName: Full=BCS1-like protein && PF14363:Domain associated at C-terminal with AAA|PF00004:ATPase family associated with various cellular activities (AAA)	AAA		0.5986
PGSC0003DMG400029547	-	ST4.03ch08	44819551	44824719	.	1719	-	- && Q6NQB7.1 RecName: Full=Beta-1,3-galactosyltransferase 7 && PF13334:Domain of unknown function (DUF4094)|PF01762:Galactosyltransferase	Galactosyl_T		0.60327
PGSC0003DMG400030097	-	ST4.03ch05	46888513	46893536	.	2196	-	- && Q8VYW6.1 RecName: Full=Gamma-glutamyltranspeptidase 1; AltName: Full=Gamma-glutamyltransferase 1; AltName: Full=Glutathione hydrolase 1; Flags: Precursor && PF01019:Gamma-glutamyltranspeptidase	-		0.60849
PGSC0003DMG400009940	-	ST4.03ch04	70930392	70935843	.	2760	-	- && P35016.1 RecName: Full=Endoplasmin homolog; AltName: Full=Glucose-regulated protein 94 homolog; Short=GRP-94 homolog; Flags: Precursor && PF02518:Histidine kinase-, DNA gyrase B-, and HSP90-like ATPase|PF00183:Hsp90 protein	HATPase_c		0.62356
PGSC0003DMG400002426	-	ST4.03ch06	11413324	11418752	.	4705	-	- && Q40392.1 RecName: Full=TMV resistance protein N && PF00931:NB-ARC domain|PF01582:TIR domain	TIR		0.62591
PGSC0003DMG400031148	-	ST4.03ch04	61724332	61726516	.	1478	-	- && Q9SZ83.1 RecName: Full=Uncharacterized oxidoreductase At4g09670 && PF01408:Oxidoreductase family, NAD-binding Rossmann fold	GFO_IDH_MocA		0.62828
PGSC0003DMG400022779	-	ST4.03ch01	444794	452749	.	2273	-	- && Q8L612.1 RecName: Full=MACPF domain-containing protein At1g14780 && PF01823:MAC/Perforin domain	-		0.62847
PGSC0003DMG400031486	-	ST4.03ch01	4386352	4388537	.	2107	-	- && P93604.1 RecName: Full=Rust resistance kinase Lr10; AltName: Full=Probable receptor-like serine/threonine-protein kinase LRK10; Flags: Precursor && -	-		0.63099
PGSC0003DMG402023624	-	ST4.03ch04	8263300	8268148	.	3913	-	- && Q94CG5.1 RecName: Full=Kinase-interacting protein 1 && -	-	0.63243	0.63521
PGSC0003DMG400009025	-	ST4.03ch01	62120520	62130285	.	1864	-	- && Q4TU14.1 RecName: Full=E3 ubiquitin-protein ligase RHF1A; AltName: Full=RING-H2 finger F1a; AltName: Full=RING-H2 zinc finger protein RHF1a && PF13639:Ring finger domain	-	0.60148	0.63588
PGSC0003DMG400017783	-	ST4.03ch03	4321570	4324973	.	2139	-	- && O23225.3 RecName: Full=U-box domain-containing protein 5; AltName: Full=Plant U-box protein 5 && PF04564:U-box domain	U-box		0.63601
PGSC0003DMG400019404	-	ST4.03ch10	6167640	6169333	.	1694	-	- && Q43469.1 RecName: Full=Delta(8)-fatty-acid desaturase; AltName: Full=Delta(8)-sphingolipid desaturase; AltName: Full=Sphingolipid 8-(E/Z)-desaturase && PF00487:Fatty acid desaturase	-		0.64243
PGSC0003DMG400014108	-	ST4.03ch11	6140332	6148464	.	1849	-	- && Q9D020.4 RecName: Full=Cytosolic 5'-nucleotidase 3A; AltName: Full=7-methylguanosine phosphate-specific 5'-nucleotidase; Short=7-methylguanosine nucleotidase; AltName: Full=Cytosolic 5'-nucleotidase 3; AltName: Full=Cytosolic 5'-nucleotidase III; Short=cN-III; AltName: Full=Lupin; AltName: Full=Pyrimidine 5'-nucleotidase 1; Short=P5'N-1; Short=P5N-1; Short=PN-I && PF05822:Pyrimidine 5'-nucle…	-		0.64324
PGSC0003DMG400021028	-	ST4.03ch07	5218821	5219725	.	905	-	- && - && -	-		0.64692
PGSC0003DMG401029312	-	ST4.03ch12	57559714	57563991	.	1532	-	- && O22812.2 RecName: Full=AT-hook motif nuclear-localized protein 10; AltName: Full=AT-hook protein 1 && PF03479:Domain of unknown function (DUF296)	-		0.65298
PGSC0003DMG400012252	-	ST4.03ch08	56436880	56440881	.	1515	-	- && Q9FWC1.1 RecName: Full=Probable trehalase; AltName: Full=Alpha,alpha-trehalase; AltName: Full=Alpha,alpha-trehalose glucohydrolase && PF01204:Trehalase	-		0.66304
PGSC0003DMG400000084	-	ST4.03ch01	72994026	72997480	.	2482	-	- && Q66GQ2.2 RecName: Full=Uncharacterized protein At5g41620 && -	-		0.66536
PGSC0003DMG400025613	-	ST4.03ch05	5788929	5792414	.	1704	-	- && O49840.1 RecName: Full=Protein kinase 2B, chloroplastic; Flags: Precursor && PF07714:Protein tyrosine kinase	Pkinase_Tyr		0.66622
PGSC0003DMG400017969	-	ST4.03ch05	10959337	10962640	.	3304	-	- && Q9C9H7.2 RecName: Full=Receptor-like protein 12; Short=AtRLP12; Flags: Precursor && -	-		0.66677
PGSC0003DMG400007743	-	ST4.03ch09	59441573	59449149	.	5079	-	- && Q40392.1 RecName: Full=TMV resistance protein N && PF01582:TIR domain|PF00931:NB-ARC domain	TIR	0.50505	0.67817
PGSC0003DMG400023185	-	ST4.03ch03	32979550	32982451	.	1571	-	- && - && PF04788:Protein of unknown function (DUF620)	-		0.68056
PGSC0003DMG400009995	-	ST4.03ch04	71885080	71886947	.	1787	-	- && Q9S735.1 RecName: Full=Probable inorganic phosphate transporter 1-9; Short=AtPht1;9; AltName: Full=H(+)/Pi cotransporter && PF00083:Sugar (and other) transporter	Sugar_tr		0.68615
PGSC0003DMG400001307	-	ST4.03ch02	46494809	46499321	.	2933	-	- && - && -	-		0.6869
PGSC0003DMG400012249	-	ST4.03ch08	56490010	56492664	.	1691	-	- && Q8LAP8.2 RecName: Full=Dof zinc finger protein DOF4.6; Short=AtDOF4.6 && PF02701:Dof domain, zinc finger	zf-Dof		0.69522
PGSC0003DMG400027180	-	ST4.03ch05	47959545	47961267	.	1723	-	- && Q9SND9.1 RecName: Full=Uncharacterized acetyltransferase At3g50280 && PF02458:Transferase family	-		0.69788
PGSC0003DMG400001059	-	ST4.03ch12	5003198	5008511	.	4129	-	- && Q9LW83.2 RecName: Full=G-type lectin S-receptor-like serine/threonine-protein kinase CES101; AltName: Full=Protein CALLUS EXPRESSION OF RBCS 101; Flags: Precursor && -	-		0.70089
PGSC0003DMG400018367	-	ST4.03ch07	48601139	48612113	.	3071	-	- && Q6R2K3.1 RecName: Full=Protein STRUBBELIG-RECEPTOR FAMILY 3; AltName: Full=Leucine-rich repeat receptor kinase-like protein SRF3; Flags: Precursor && PF13855:Leucine rich repeat|PF07714:Protein tyrosine kinase	Pkinase_Tyr	0.72074	0.70509
PGSC0003DMG400022977	-	ST4.03ch07	5980881	5983207	.	2327	-	- && - && -	-	0.89907	0.70717
PGSC0003DMG400033929	-	ST4.03ch03	20609028	20615245	.	2429	-	- && Q6YY75.2 RecName: Full=Serine/threonine-protein kinase Nek6; AltName: Full=NimA-related protein kinase 6; AltName: Full=OsNek6 && PF00069:Protein kinase domain	Pkinase		0.70731
PGSC0003DMG400025335	-	ST4.03ch03	53162164	53165206	.	1316	-	- && Q9FM19.1 RecName: Full=Hypersensitive-induced response protein 1; Short=AtHIR1 && PF01145:SPFH domain / Band 7 family	-		0.71085
PGSC0003DMG400014184	-	ST4.03ch03	58088294	58090623	.	1966	-	- && Q9ZU95.1 RecName: Full=Nudix hydrolase 17, mitochondrial; Short=AtNUDT17; Flags: Precursor && PF00293:NUDIX domain	NUDIX		0.7128
PGSC0003DMG402023481	-	ST4.03ch05	51208147	51212194	.	1943	-	- && Q93Z04.1 RecName: Full=Probable pectate lyase 13; AltName: Full=Powdery mildew susceptibility protein; AltName: Full=Powdery mildew-resistant mutant 6; Flags: Precursor && PF00544:Pectate lyase	-		0.71411
PGSC0003DMG400027971	-	ST4.03ch04	63254015	63257147	.	3036	-	- && Q8VZG8.3 RecName: Full=MDIS1-interacting receptor like kinase 2; Short=AtMIK2; AltName: Full=Probable LRR receptor-like serine/threonine-protein kinase At4g08850; Flags: Precursor && PF13855:Leucine rich repeat|PF00069:Protein kinase domain	Pkinase	1.0157	0.72855
PGSC0003DMG400022019	-	ST4.03ch09	14851369	14853146	.	1778	-	- && Q9LZW4.1 RecName: Full=CBL-interacting serine/threonine-protein kinase 14; AltName: Full=SNF1-related kinase 3.15; AltName: Full=SOS2-like protein kinase PKS24; AltName: Full=Serine/threonine-protein kinase SR1; Short=AtSR1 && PF03822:NAF domain|PF00069:Protein kinase domain	Pkinase		0.7349
PGSC0003DMG400029834	-	ST4.03ch10	58055935	58058225	.	1747	-	- && Q9ZVC2.1 RecName: Full=Regulatory protein NPR5; AltName: Full=BTB/POZ domain-containing protein NPR5; AltName: Full=Protein BLADE ON PETIOLE 2 && PF11900:Domain of unknown function (DUF3420)|PF12796:Ankyrin repeats (3 copies)|PF00651:BTB/POZ domain	BTB		0.73517
PGSC0003DMG400015454	-	ST4.03ch12	56820105	56822830	.	2726	-	- && Q9C9Q5.1 RecName: Full=Arabinosyltransferase RRA2; AltName: Full=Protein REDUCED RESIDUAL ARABINOSE 1 && PF03407:Nucleotide-diphospho-sugar transferase	-		0.74946
PGSC0003DMG400015359	-	ST4.03ch12	629296	632095	.	1188	-	- && Q8GUK7.1 RecName: Full=E3 ubiquitin-protein ligase RMA3; AltName: Full=Protein RING membrane-anchor 3 && PF13923:Zinc finger, C3HC4 type (RING finger)	-		0.75218
PGSC0003DMG400014228	-	ST4.03ch03	57682404	57685291	.	1703	-	- && Q9FLT2.1 RecName: Full=Inositol polyphosphate multikinase beta; AltName: Full=Inositol polyphosphate 6-/3-/5-kinase beta; Short=AtIpk2-beta; Short=AtIpk2beta && PF03770:Inositol polyphosphate kinase	-		0.75324
PGSC0003DMG400008579	-	ST4.03ch09	46172288	46175176	.	2889	-	- && Q7XJ98.1 RecName: Full=Xyloglucan galactosyltransferase MUR3; AltName: Full=Protein KATAMARI; AltName: Full=Protein MURUS 3; Short=AtMUR3; AltName: Full=Protein SHORT ROOT IN SALT MEDIUM 3 && PF03016:Exostosin family	-		0.75866
PGSC0003DMG400001574	-	ST4.03ch02	38712125	38714413	.	1591	-	- && Q9SD05.1 RecName: Full=Protein STRICTOSIDINE SYNTHASE-LIKE 6; Short=AtSSL6; Flags: Precursor && PF03088:Strictosidine synthase	Str_synth		0.76038
PGSC0003DMG400021247	-	ST4.03ch10	2646304	2647976	.	1064	-	- && Q03666.1 RecName: Full=Probable glutathione S-transferase; AltName: Full=Auxin-induced protein PCNT107 && PF13410:Glutathione S-transferase, C-terminal domain|PF02798:Glutathione S-transferase, N-terminal domain	GST_N	0.97625	0.76918
PGSC0003DMG400024259	-	ST4.03ch09	1250099	1252519	.	2421	-	- && P17801.2 RecName: Full=Putative receptor protein kinase ZmPK1; Flags: Precursor && PF00069:Protein kinase domain|PF01453:D-mannose binding lectin|PF00954:S-locus glycoprotein domain	Pkinase		0.77365
PGSC0003DMG401024548	-	ST4.03ch03	55408732	55414637	.	789	-	- && B9F655.1 RecName: Full=Plant intracellular Ras-group-related LRR protein 7; AltName: Full=Intracellular Ras-group-related LRR protein 7; Short=OsIRL7 && PF13855:Leucine rich repeat	-		0.7753
PGSC0003DMG400011701	-	ST4.03ch01	7293508	7297046	.	2088	-	- && - && PF12697:Alpha/beta hydrolase family	-		0.77541
PGSC0003DMG400017724	-	ST4.03ch04	62976866	62978850	.	1890	-	- && Q9LIE6.1 RecName: Full=VQ motif-containing protein 22; Short=AtVQ22 && PF05678:VQ motif	-		0.78483
PGSC0003DMG400012329	-	ST4.03ch08	55113010	55117955	.	2464	-	- && Q38897.2 RecName: Full=Homeobox protein BEL1 homolog && PF05920:Homeobox KN domain|PF07526:Associated with HOX	POX		0.79213
PGSC0003DMG400042814	-	ST4.03ch07	47901993	47904455	.	2463	-	- && O64477.1 RecName: Full=G-type lectin S-receptor-like serine/threonine-protein kinase At2g19130; Flags: Precursor && PF08276:PAN-like domain|PF00069:Protein kinase domain|PF01453:D-mannose binding lectin|PF00954:S-locus glycoprotein domain	Pkinase		0.79994
PGSC0003DMG400007634	-	ST4.03ch08	37744509	37747990	.	3396	-	- && P47735.1 RecName: Full=Receptor-like protein kinase 5; AltName: Full=Protein HAESA; Flags: Precursor && PF13855:Leucine rich repeat|PF00069:Protein kinase domain|PF08263:Leucine rich repeat N-terminal domain	Pkinase		0.81101
PGSC0003DMG400001822	-	ST4.03ch01	67895673	67897023	.	1351	-	- && - && -	-		0.81365
PGSC0003DMG400000791	-	ST4.03ch04	58874191	58875822	.	1632	-	- && Q9FLF4.1 RecName: Full=U-box domain-containing protein 27; AltName: Full=Plant U-box protein 27 && PF04564:U-box domain	U-box	1.02834	0.82195
PGSC0003DMG400028662	-	ST4.03ch11	6744471	6751145	.	3187	-	- && Q9FY82.1 RecName: Full=NAC domain-containing protein 82; Short=ANAC082; AltName: Full=Protein VND-INTERACTING 1 && -	-		0.82388
PGSC0003DMG400025994	-	ST4.03ch01	69344715	69350106	.	3145	-	- && - && PF04782:Protein of unknown function (DUF632)|PF04783:Protein of unknown function (DUF630)	-		0.83326
PGSC0003DMG400025481	-	ST4.03ch02	23360208	23362796	.	1308	-	- && Q9STX0.1 RecName: Full=Probable WRKY transcription factor 7; AltName: Full=WRKY DNA-binding protein 7 && PF03106:WRKY DNA -binding domain|PF10533:Plant zinc cluster domain	WRKY		0.84132
PGSC0003DMG400026225	-	ST4.03ch08	51189775	51194618	.	3523	-	- && Q5EXK1.1 RecName: Full=3-hydroxybenzoate 6-hydroxylase && PF01494:FAD binding domain	FAD_binding_3		0.84144
PGSC0003DMG400028078	-	ST4.03ch06	15615193	15619943	.	1668	-	- && B8AD72.1 RecName: Full=Probable zinc metalloprotease EGY2, chloroplastic; AltName: Full=Protein ETHYLENE-DEPENDENT GRAVITROPISM-DEFICIENT AND YELLOW-GREEN 2; Flags: Precursor && PF02163:Peptidase family M50	Peptidase_M50		0.84434
PGSC0003DMG400013488	-	ST4.03ch05	9111929	9113418	.	1490	-	- && Q9LDE3.1 RecName: Full=F-box/kelch-repeat protein At1g23390 && PF13964:Kelch motif|PF00646:F-box domain	F-box		0.84667
PGSC0003DMG400029271	-	ST4.03ch12	58227689	58228704	.	1016	-	- && - && -	-		0.85931
PGSC0003DMG400012501	-	ST4.03ch08	698032	701912	.	2795	-	- && Q9FFN2.2 RecName: Full=Probable glycosyltransferase At5g03795 && PF03016:Exostosin family	-		0.85947
PGSC0003DMG400013884	-	ST4.03ch02	35366764	35368077	.	1314	-	- && P93604.1 RecName: Full=Rust resistance kinase Lr10; AltName: Full=Probable receptor-like serine/threonine-protein kinase LRK10; Flags: Precursor && PF00069:Protein kinase domain	Pkinase		0.8611
PGSC0003DMG400001328	-	ST4.03ch02	46189568	46196715	.	3395	-	- && Q43847.3 RecName: Full=Granule-bound starch synthase 2, chloroplastic/amyloplastic; AltName: Full=Granule-bound starch synthase II; Short=GBSS-II; Short=SS II; Flags: Precursor && PF08323:Starch synthase catalytic domain|PF00534:Glycosyl transferases group 1	Glycos_transf_1		0.86452
PGSC0003DMG400027945	-	ST4.03ch09	31160398	31165356	.	1103	-	- && Q8GYN5.1 RecName: Full=RPM1-interacting protein 4 && PF05627:Cleavage site for pathogenic type III effector avirulence factor Avr	-	1.26391	0.86606
PGSC0003DMG400026384	-	ST4.03ch02	41480141	41486734	.	2727	-	- && F4HQ17.2 RecName: Full=LEAF RUST 10 DISEASE-RESISTANCE LOCUS RECEPTOR-LIKE PROTEIN KINASE-like 1.4; AltName: Full=Probable receptor-like serine/threonine-protein kinase LRK10L-1.4; Flags: Precursor && PF14380:Wall-associated receptor kinase C-terminal|PF00069:Protein kinase domain	Pkinase	1.10705	0.86643
PGSC0003DMG400015874	-	ST4.03ch04	1194995	1195819	.	825	-	- && - && -	-		0.86787
PGSC0003DMG400010331	-	ST4.03ch02	27839963	27844045	.	3978	-	- && O82176.2 RecName: Full=Protein EXORDIUM-like 7; Flags: Precursor && -	-		0.86791
PGSC0003DMG400021551	-	ST4.03ch09	5427150	5434231	.	2222	-	- && Q9SRH7.1 RecName: Full=Receptor-like serine/threonine-protein kinase At3g01300 && PF07714:Protein tyrosine kinase	Pkinase_Tyr		0.86941
PGSC0003DMG400016471	-	ST4.03ch02	36561571	36562815	.	1245	-	- && O65451.1 RecName: Full=Probable F-box protein At4g22030 && PF14476:Petal formation-expressed	-		0.87281
PGSC0003DMG400023159	-	ST4.03ch02	18902752	18910333	.	2062	-	- && O22757.2 RecName: Full=MLO-like protein 8; Short=AtMlo8 && PF03094:Mlo family	-		0.87931
PGSC0003DMG400029836	-	ST4.03ch10	58077506	58084412	.	1675	-	- && P53780.1 RecName: Full=Cystathionine beta-lyase, chloroplastic; Short=CBL; AltName: Full=Beta-cystathionase; AltName: Full=Cysteine lyase; Flags: Precursor && PF01053:Cys/Met metabolism PLP-dependent enzyme	Cys_Met_Meta_PP		0.88278
PGSC0003DMG400035389	-	ST4.03ch02	20197237	20199132	.	1896	-	- && - && PF00514:Armadillo/beta-catenin-like repeat	Arm		0.88618
PGSC0003DMG400006083	-	ST4.03ch09	55141943	55143603	.	1317	-	- && Q9XIW0.1 RecName: Full=CBL-interacting serine/threonine-protein kinase 7; AltName: Full=SNF1-related kinase 3.10; AltName: Full=SOS2-like protein kinase PKS7; AltName: Full=Serine/threonine-protein kinase SR2; Short=AtSR2; Short=AtSRPK1 && PF00069:Protein kinase domain|PF03822:NAF domain	Pkinase		0.89617
PGSC0003DMG400013331	-	ST4.03ch11	848059	855041	.	1767	-	- && Q07346.1 RecName: Full=Glutamate decarboxylase; Short=GAD && PF00282:Pyridoxal-dependent decarboxylase conserved domain	-		0.90143
PGSC0003DMG400011090	-	ST4.03ch10	54007718	54009056	.	1147	-	- && - && -	-		0.91164
PGSC0003DMG400012138	-	ST4.03ch08	56194020	56197368	.	1716	-	- && P37707.1 RecName: Full=B2 protein && PF10539:Development and cell death domain	-		0.91817
PGSC0003DMG400030338	-	ST4.03ch06	56898542	56900374	.	1833	-	- && U3UA11.1 RecName: Full=UDP-glucose iridoid glucosyltransferase; AltName: Full=UDP-glucose glucosyltransferase 7; Short=CrUGT7; AltName: Full=UDP-glycosyltransferase 76A2 && -	-		0.92248
PGSC0003DMG400008907	-	ST4.03ch09	1738955	1742391	.	1777	-	- && P46573.2 RecName: Full=Protein kinase APK1B, chloroplastic; Flags: Precursor && PF07714:Protein tyrosine kinase	Pkinase_Tyr		0.92685
PGSC0003DMG400009332	-	ST4.03ch04	65292940	65296311	.	1902	-	- && Q9S784.1 RecName: Full=HVA22-like protein c; Short=AtHVA22c && PF03134:TB2/DP1, HVA22 family|PF13456:Reverse transcriptase-like	TB2_DP1_HVA22		0.92823
PGSC0003DMG400013022	-	ST4.03ch02	22746239	22752186	.	3768	-	- && O81108.1 RecName: Full=Calcium-transporting ATPase 2, plasma membrane-type; AltName: Full=Ca(2+)-ATPase isoform 2 && PF00122:E1-E2 ATPase|PF00690:Cation transporter/ATPase, N-terminus|PF12710:haloacid dehalogenase-like hydrolase|PF12515:Ca2+-ATPase N terminal autoinhibitory domain|PF00689:Cation transporting ATPase, C-terminus	E1-E2_ATPase	0.94724	0.93044
PGSC0003DMG400012201	-	ST4.03ch08	54910971	54912960	.	1990	-	- && Q9FN67.1 RecName: Full=BTB/POZ domain-containing protein At5g41330 && PF02214:BTB/POZ domain	K_tetra		0.93054
PGSC0003DMG400029572	-	ST4.03ch08	45423475	45426864	.	3272	-	- && - && PF13855:Leucine rich repeat|PF08263:Leucine rich repeat N-terminal domain	LRRNT_2		0.93079
PGSC0003DMG400000448	-	ST4.03ch11	38977341	38982989	.	1967	-	- && Q56WF8.2 RecName: Full=Serine carboxypeptidase-like 48; Flags: Precursor && PF00450:Serine carboxypeptidase	Peptidase_S10		0.93147
PGSC0003DMG400001897	-	ST4.03ch04	51267958	51270157	.	2200	-	- && - && PF05678:VQ motif	-		0.94484
PGSC0003DMG400030058	-	ST4.03ch06	7463480	7467923	.	1704	-	- && Q39023.2 RecName: Full=Mitogen-activated protein kinase 3; Short=AtMPK3; Short=MAP kinase 3 && PF00069:Protein kinase domain	Pkinase		0.94673
PGSC0003DMG400025495	-	ST4.03ch07	47074664	47077697	.	1695	-	- && Q94B38.2 RecName: Full=Glucose-6-phosphate/phosphate translocator 2, chloroplastic; Flags: Precursor && PF03151:Triose-phosphate Transporter family	-	1.83077	0.94693
PGSC0003DMG400004966	-	ST4.03ch04	65969195	65972929	.	3290	-	- && Q9LJM4.1 RecName: Full=Receptor-like protein kinase HAIKU2; Flags: Precursor && PF00069:Protein kinase domain|PF08263:Leucine rich repeat N-terminal domain	Pkinase		0.94899
PGSC0003DMG400012569	-	ST4.03ch01	82268254	82270159	.	1590	-	- && Q8LFY8.2 RecName: Full=RING-H2 finger protein ATL54; AltName: Full=RING-type E3 ubiquitin transferase ATL54 && PF13639:Ring finger domain	-		0.95222
PGSC0003DMG400000273	-	ST4.03ch12	3510889	3517973	.	2348	-	- && Q9S7U9.2 RecName: Full=Mitogen-activated protein kinase kinase 2; Short=AtMAP2Kbeta; Short=AtMKK2; Short=MAP kinase kinase 2 && PF00069:Protein kinase domain	Pkinase	0.87901	0.95438
PGSC0003DMG400026518	-	ST4.03ch06	48149766	48153410	.	3180	-	- && Q9C5V5.2 RecName: Full=Glutamate receptor 2.8; AltName: Full=Ligand-gated ion channel 2.8; Flags: Precursor && PF00060:Ligand-gated ion channel|PF00497:Bacterial extracellular solute-binding proteins, family 3|PF01094:Receptor family ligand binding region	ANF_receptor	0.33104	0.95689
PGSC0003DMG400030956	-	ST4.03ch01	86434422	86437503	.	1178	-	- && - && PF01485:IBR domain, a half RING-finger domain	IBR		0.95954
PGSC0003DMG400015448	-	ST4.03ch12	56727352	56733764	.	2786	-	- && Q9CAD5.1 RecName: Full=Mitogen-activated protein kinase kinase kinase YODA; AltName: Full=YODA MAPKK kinase && PF00069:Protein kinase domain	Pkinase	1.33566	0.96199
PGSC0003DMG400028063	-	ST4.03ch06	21005759	21010491	.	2669	-	- && - && -	-		0.96435
PGSC0003DMG400003393	-	ST4.03ch12	32519859	32524974	.	3265	-	- && Q9MA92.2 RecName: Full=Filament-like plant protein 3; Short=AtFPP3 && PF05911:Filament-like plant protein, long coiled-coil	-		0.97038
PGSC0003DMG400020564	-	ST4.03ch06	2846349	2848922	.	1747	-	- && O22932.1 RecName: Full=CBL-interacting serine/threonine-protein kinase 11; AltName: Full=SNF1-related kinase 3.22; AltName: Full=SOS2-like protein kinase PKS5; AltName: Full=SOS3-interacting protein 4 && PF00069:Protein kinase domain|PF03822:NAF domain	Pkinase		0.97562
PGSC0003DMG400024944	-	ST4.03ch02	43133288	43136871	.	1640	-	- && O81760.1 RecName: Full=Probable protein phosphatase 2C 63; Short=AtPP2C63 && PF00481:Protein phosphatase 2C	PP2C		0.98316
PGSC0003DMG400018651	-	ST4.03ch01	87962706	87965704	.	1953	-	- && Q9SX98.1 RecName: Full=Lysine histidine transporter-like 8; AltName: Full=Amino acid transporter-like protein 1 && PF01490:Transmembrane amino acid transporter protein	Aa_trans		0.98854
PGSC0003DMG400019643	-	ST4.03ch05	1070502	1071839	.	1338	-	- && O04469.1 RecName: Full=Enoyl-CoA delta isomerase 1, peroxisomal; AltName: Full=Delta(3),Delta(2)-enoyl CoA isomerase 1; Short=AtECI1 && PF00378:Enoyl-CoA hydratase/isomerase	ECH		0.9909
PGSC0003DMG400003250	-	ST4.03ch04	18057311	18058402	.	1092	-	- && - && PF07816:Protein of unknown function (DUF1645)	-		0.99097
PGSC0003DMG400009452	-	ST4.03ch11	35738598	35740472	.	1875	-	- && - && PF00168:C2 domain	C2		0.9931
PGSC0003DMG400005661	-	ST4.03ch03	58560065	58563212	.	1771	-	- && Q9FHB6.1 RecName: Full=Protein DETOXIFICATION 16; Short=AtDTX16; AltName: Full=Multidrug and toxic compound extrusion protein 16; Short=MATE protein 16 && PF01554:MatE	MatE		0.9949
PGSC0003DMG400017776	-	ST4.03ch03	4468682	4469989	.	865	-	- && O23208.3 RecName: Full=Homeobox-leucine zipper protein ATHB-40; AltName: Full=HD-ZIP protein ATHB-40; AltName: Full=Homeodomain transcription factor ATHB-40 && PF00046:Homeobox domain	Homeobox		0.99581
PGSC0003DMG401024842	-	ST4.03ch04	58568745	58575274	.	859	-	- && P16273.2 RecName: Full=Pathogen-related protein && -	-		0.99693
PGSC0003DMG401002888	-	ST4.03ch12	2906358	2912638	.	2967	-	- && - && PF08263:Leucine rich repeat N-terminal domain|PF13855:Leucine rich repeat	LRRNT_2		1.00653
PGSC0003DMG400016953	-	ST4.03ch12	54971350	54975297	.	1323	-	- && Q84J37.1 RecName: Full=Laccase-15; AltName: Full=Benzenediol:oxygen oxidoreductase 15; AltName: Full=Diphenol oxidase 15; AltName: Full=Protein TRANSPARENT TESTA 10; AltName: Full=Urishiol oxidase 15; Flags: Precursor && PF07732:Multicopper oxidase|PF07731:Multicopper oxidase	-		1.02598
PGSC0003DMG403009622	-	ST4.03ch04	49159042	49161960	.	2034	-	- && H2DH18.1 RecName: Full=Cytochrome P450 CYP736A12 [Panax ginseng] && PF00067:Cytochrome P450	p450	1.05347	1.02709
PGSC0003DMG400033651	-	ST4.03ch09	8570279	8573608	.	3330	-	- && Q7XA40.2 RecName: Full=Putative disease resistance protein RGA3; AltName: Full=Blight resistance protein B149; AltName: Full=RGA1-blb && PF00931:NB-ARC domain|PF13855:Leucine rich repeat	NB-ARC		1.02852
PGSC0003DMG402006194	-	ST4.03ch01	87390883	87395297	.	1849	-	- && F4JNX2.1 RecName: Full=Senescence/dehydration-associated protein At4g35985, chloroplastic; Flags: Precursor && PF06911:Senescence-associated protein	-		1.03042
PGSC0003DMG400018942	-	ST4.03ch09	54679959	54683244	.	3286	-	- && Q9LY77.1 RecName: Full=Calcium-transporting ATPase 12, plasma membrane-type; AltName: Full=Ca(2+)-ATPase isoform 12 && PF00689:Cation transporting ATPase, C-terminus|PF00702:haloacid dehalogenase-like hydrolase|PF00122:E1-E2 ATPase	E1-E2_ATPase	0.67682	1.03689
PGSC0003DMG400018102	-	ST4.03ch03	52584257	52585523	.	1267	-	- && - && PF07816:Protein of unknown function (DUF1645)	-		1.04265
PGSC0003DMG402023186	-	ST4.03ch03	33044267	33047319	.	1802	-	- && U3U992.1 RecName: Full=7-deoxyloganetic acid glucosyltransferase; AltName: Full=UDP-glucose glucosyltransferase 8; Short=CrUGT8; AltName: Full=UDP-glycosyltransferase 709C2 && PF00201:UDP-glucoronosyl and UDP-glucosyl transferase	UDPGT		1.04389
PGSC0003DMG400016792	-	ST4.03ch05	46323109	46323731	.	623	-	- && - && -	-		1.04747
PGSC0003DMG400021116	-	ST4.03ch02	29135616	29137448	.	1833	-	- && Q9LTA3.1 RecName: Full=UDP-glycosyltransferase 91C1 && PF00201:UDP-glucoronosyl and UDP-glucosyl transferase	UDPGT		1.0479
PGSC0003DMG400005895	-	ST4.03ch06	54660358	54663473	.	1350	-	- && Q94EJ2.1 RecName: Full=Histone deacetylase 8 && PF00850:Histone deacetylase domain	Hist_deacetyl		1.0506
PGSC0003DMG400002620	-	ST4.03ch03	60259840	60260853	.	1014	-	- && Q9LYD3.1 RecName: Full=Dehydration-responsive element-binding protein 3; AltName: Full=Protein TINY 2 && PF00847:AP2 domain	AP2		1.05089
PGSC0003DMG400025022	-	ST4.03ch10	1633457	1634676	.	1220	-	- && Q9LSQ6.1 RecName: Full=Calcium-binding protein PBP1; AltName: Full=KIC-related protein 2; AltName: Full=PINOID-binding protein 1 && PF13833:EF-hand domain pair	-	1.23329	1.05604
PGSC0003DMG400019913	-	ST4.03ch09	15392682	15395701	.	3020	-	- && Q6L439.2 PUTATIVE PSEUDOGENE: RecName: Full=Putative late blight resistance protein homolog R1A-4 && PF00931:NB-ARC domain	NB-ARC		1.05645
PGSC0003DMG400030683	-	ST4.03ch07	3493902	3495799	.	1898	-	- && Q9LMR3.1 RecName: Full=Arogenate dehydrogenase 2, chloroplastic; AltName: Full=TyrAAT2; Flags: Precursor && PF02153:Prephenate dehydrogenase	-	1.35098	1.05656
PGSC0003DMG400020842	-	ST4.03ch06	3971763	3976059	.	1890	-	- && - && PF05056:Protein of unknown function (DUF674)	-		1.05979
PGSC0003DMG400010899	-	ST4.03ch10	9681536	9689306	.	2180	-	- && Q9FNX5.1 RecName: Full=Dynamin-related protein 1E; AltName: Full=Dynamin-like protein 4; AltName: Full=Dynamin-like protein DLP2; AltName: Full=Dynamin-like protein E && PF01031:Dynamin central region|PF02212:Dynamin GTPase effector domain|PF00350:Dynamin family	-		1.06738
PGSC0003DMG400014060	-	ST4.03ch05	3221902	3223419	.	1299	-	- && P93604.1 RecName: Full=Rust resistance kinase Lr10; AltName: Full=Probable receptor-like serine/threonine-protein kinase LRK10; Flags: Precursor && PF00069:Protein kinase domain	Pkinase		1.06955
PGSC0003DMG400033121	-	ST4.03ch01	61498502	61499382	.	881	-	- && - && -	-		1.0726
PGSC0003DMG400018635	-	ST4.03ch01	87935729	87937391	.	1043	-	- && Q9LZT4.1 RecName: Full=Expansin-like A1; Short=At-EXPL1; Short=AtEXLA1; Short=AtEXPL1; AltName: Full=Ath-ExpBeta-2.1; Flags: Precursor && PF03330:Rare lipoprotein A (RlpA)-like double-psi beta-barrel|PF01357:Pollen allergen	-		1.07971
PGSC0003DMG400015555	-	ST4.03ch11	45208003	45209479	.	1054	-	- && Q58FZ0.1 RecName: Full=Protein SODIUM POTASSIUM ROOT DEFECTIVE 2; Short=NaKR2; AltName: Full=Heavy metal-associated plant protein 3; Short=AtHPP03 && PF00403:Heavy-metal-associated domain	HMA		1.08042
PGSC0003DMG402031322	-	ST4.03ch06	47044197	47048435	.	2115	-	- && Q940G0.1 RecName: Full=Transmembrane 9 superfamily member 1; AltName: Full=Endomembrane protein 12; AltName: Full=Transmembrane nine protein 1; Short=AtTMN1; Flags: Precursor && PF02990:Endomembrane protein 70	-		1.08898
PGSC0003DMG400020777	-	ST4.03ch06	8905805	8906833	.	1029	-	- && - && -	-		1.09635
PGSC0003DMG400027338	-	ST4.03ch11	4866713	4867915	.	1203	-	- && F8WKW8.1 RecName: Full=Beta-D-glucosyl crocetin beta-1,6-glucosyltransferase; AltName: Full=UDP-glucose glucosyltransferase 9; Short=GjUGT9; AltName: Full=UDP-glycosyltransferase 94E5 && PF00201:UDP-glucoronosyl and UDP-glucosyl transferase	UDPGT		1.10853
PGSC0003DMG400000412	-	ST4.03ch11	39104000	39105987	.	1988	-	- && - && PF06813:Nodulin-like	-		1.11662
PGSC0003DMG400017167	-	ST4.03ch09	56539361	56542313	.	1584	-	- && P93749.1 RecName: Full=Probable protein kinase At2g41970 && PF07714:Protein tyrosine kinase	Pkinase_Tyr		1.11859
PGSC0003DMG400015492	-	ST4.03ch02	20796595	20799252	.	2338	-	- && Q8VZG2.1 RecName: Full=Protein HYPER-SENSITIVITY-RELATED 4; Short=AtHSR4; AltName: Full=BCS1-like protein && PF00004:ATPase family associated with various cellular activities (AAA)|PF14363:Domain associated at C-terminal with AAA	AAA		1.11948
PGSC0003DMG400020321	-	ST4.03ch09	487686	493579	.	1959	-	- && Q7XJR2.2 RecName: Full=Probable anion transporter 3, chloroplastic; AltName: Full=Phosphate transporter PHT4;2; Flags: Precursor && PF07690:Major Facilitator Superfamily	MFS_1		1.12394
PGSC0003DMG400004283	-	ST4.03ch12	61072513	61074352	.	1508	-	- && O80467.1 RecName: Full=Spermidine sinapoyl-CoA acyltransferase; Short=SDT; Short=Spermidine disinapoyl transferase && PF02458:Transferase family	-		1.12576
PGSC0003DMG400000735	-	ST4.03ch01	86092273	86097263	.	1503	-	- && Q00081.1 RecName: Full=Glucose-1-phosphate adenylyltransferase large subunit 1; AltName: Full=ADP-glucose pyrophosphorylase; AltName: Full=ADP-glucose synthase; AltName: Full=AGPase S; AltName: Full=Alpha-D-glucose-1-phosphate adenyl transferase && PF00483:Nucleotidyl transferase	-		1.12595
PGSC0003DMG400026457	-	ST4.03ch12	51091631	51094121	.	756	-	- && Q9ZV89.1 RecName: Full=Protein trichome birefringence-like 42 && PF13839:GDSL/SGNH-like Acyl-Esterase family found in Pmr5 and Cas1p	-		1.13878
PGSC0003DMG400028175	-	ST4.03ch10	55479295	55481138	.	1759	-	- && P37122.1 RecName: Full=Cytochrome P450 76A2; AltName: Full=CYPLXXVIA2; AltName: Full=Cytochrome P-450EG7 [Solanum melongena] && PF00067:Cytochrome P450	p450	1.10387	1.14045
PGSC0003DMG400012584	-	ST4.03ch01	81902427	81909530	.	2616	-	- && P0C7Q8.1 RecName: Full=Protein DA1; AltName: Full=Protein SUPPRESSOR OF LARGE SEED AND ORGAN PHENOTYPES OF DA1-1 1 && PF12315:Protein of unknown function (DUF3633)	-		1.14199
PGSC0003DMG400001076	-	ST4.03ch07	45757020	45758447	.	1215	-	- && Q8GT20.1 RecName: Full=Benzyl alcohol O-benzoyltransferase; AltName: Full=Benzoyl coenzyme A:benzyl alcohol benzoyl transferase && PF02458:Transferase family	-		1.14249
PGSC0003DMG400018795	-	ST4.03ch03	37579500	37585781	.	3414	-	- && Q9LHK4.1 PUTATIVE PSEUDOGENE: RecName: Full=Putative ABC transporter B family member 8; Short=ABC transporter ABCB.8; Short=AtABCB8; AltName: Full=P-glycoprotein 8; AltName: Full=Putative multidrug resistance protein 22 && PF00005:ABC transporter|PF00664:ABC transporter transmembrane region	ABC_membrane		1.14719
PGSC0003DMG400008120	-	ST4.03ch11	40987375	40990668	.	1862	-	- && Q9SJL2.2 RecName: Full=Heavy metal-associated isoprenylated plant protein 5; Short=AtHIP05; AltName: Full=Farnesylated protein 2; Short=AtFP2; Flags: Precursor && PF00403:Heavy-metal-associated domain	HMA	0.9623	1.16215
PGSC0003DMG402021564	-	ST4.03ch09	5530471	5533348	.	2403	-	- && P26600.1 RecName: Full=Phenylalanine ammonia-lyase; Short=PAL && PF00221:Aromatic amino acid lyase	-		1.16538
PGSC0003DMG400024081	-	ST4.03ch03	2869901	2876594	.	2448	-	- && Q9SHY2.1 RecName: Full=Probable metal-nicotianamine transporter YSL7; AltName: Full=Protein YELLOW STRIPE LIKE 7; Short=AtYSL7 && PF03169:OPT oligopeptide transporter protein	OPT		1.16621
PGSC0003DMG400018514	-	ST4.03ch03	45936235	45940161	.	1473	-	- && F4IJ77.1 RecName: Full=AAA-ATPase At2g46620 && PF00004:ATPase family associated with various cellular activities (AAA)	AAA		1.17
PGSC0003DMG400008600	-	ST4.03ch10	52610722	52612444	.	1723	-	- && Q9SCP6.1 RecName: Full=UDP-glycosyltransferase 73D1 && PF00201:UDP-glucoronosyl and UDP-glucosyl transferase	UDPGT		1.17218
PGSC0003DMG401002164	-	ST4.03ch09	1035276	1036990	.	1225	-	- && P32111.1 RecName: Full=Probable glutathione S-transferase; AltName: Full=Pathogenesis-related protein 1 && PF13417:Glutathione S-transferase, N-terminal domain	-		1.17371
PGSC0003DMG400000910	-	ST4.03ch11	10801637	10802730	.	1094	-	- && Q9SFE4.1 RecName: Full=Ethylene-responsive transcription factor ERF012 && PF00847:AP2 domain	AP2		1.17564
PGSC0003DMG400016313	-	ST4.03ch06	40211384	40213357	.	711	-	- && O23320.1 RecName: Full=Calmodulin-like protein 8; Short=AtCaM-8 && PF13499:EF-hand domain pair	-		1.18132
PGSC0003DMG400033685	-	ST4.03ch03	48598932	48602581	.	1247	-	- && P27161.2 RecName: Full=Calmodulin; Short=CaM && PF13499:EF-hand domain pair	-		1.19175
PGSC0003DMG401033880	-	ST4.03ch05	44655696	44665602	.	1609	-	- && Q8H0Y8.2 RecName: Full=Probable WRKY transcription factor 41; AltName: Full=WRKY DNA-binding protein 41 && PF03106:WRKY DNA -binding domain	WRKY		1.19258
PGSC0003DMG400032792	-	ST4.03ch07	36350424	36352737	.	1698	-	- && O64851.1 RecName: Full=IQ domain-containing protein IQM4; AltName: Full=IQ motif-containing protein 4 && -	-		1.19477
PGSC0003DMG400031771	-	ST4.03ch02	33118340	33123983	.	1276	-	- && B6VJS4.2 RecName: Full=Trans-resveratrol di-O-methyltransferase; AltName: Full=Resveratrol O-methyltransferase; Short=ROMT; Short=VvROMT && PF08100:Dimerisation domain|PF00891:O-methyltransferase	-		1.19818
PGSC0003DMG400016887	-	ST4.03ch04	69089200	69091235	.	2036	-	- && K4BV52.1 RecName: Full=Allene oxide synthase 1, chloroplastic; Short=LeAOS1; AltName: Full=Cytochrome P450 74A; Flags: Precursor && PF00067:Cytochrome P450	p450	1.85624	1.19961
PGSC0003DMG400006303	-	ST4.03ch11	15344630	15347846	.	1337	-	- && Q9SYF0.1 RecName: Full=GDSL esterase/lipase 2; AltName: Full=Extracellular lipase 2; Flags: Precursor && PF00657:GDSL-like Lipase/Acylhydrolase	Lipase_GDSL		1.20379
PGSC0003DMG400026798	-	ST4.03ch05	49563732	49566402	.	1410	-	- && - && -	-		1.20478
PGSC0003DMG400005390	-	ST4.03ch12	40585316	40588759	.	1795	-	- && Q9C9T2.1 RecName: Full=Protein SAR DEFICIENT 1 && PF07887:Calmodulin binding protein-like	-		1.20752
PGSC0003DMG400016406	-	ST4.03ch01	3705448	3708336	.	359	-	- && - && -	-		1.21664
PGSC0003DMG400022894	-	ST4.03ch03	61547721	61552116	.	3017	-	- && O24371.1 RecName: Full=Linoleate 13S-lipoxygenase 3-1, chloroplastic; Flags: Precursor && PF01477:PLAT/LH2 domain|PF00305:Lipoxygenase	Lipoxygenase	1.42305	1.21822
PGSC0003DMG401004023	-	ST4.03ch02	43886377	43889920	.	1710	-	- && P22335.1 RecName: Full=Heat shock factor protein HSF24; AltName: Full=Heat shock transcription factor 24; Short=HSTF 24; AltName: Full=Heat stress transcription factor && PF00447:HSF-type DNA-binding	HSF_DNA-bind	1.31233	1.22018
PGSC0003DMG400003518	-	ST4.03ch02	40270770	40271454	.	685	-	- && - && -	-		1.22558
PGSC0003DMG400009899	-	ST4.03ch04	71479858	71482894	.	3037	-	- && - && -	-	0.75463	1.2294
PGSC0003DMG402002428	-	ST4.03ch06	11364687	11367656	.	2103	-	- && Q40392.1 RecName: Full=TMV resistance protein N && PF01582:TIR domain|PF00931:NB-ARC domain	TIR	1.1162	1.23249
PGSC0003DMG400016129	-	ST4.03ch11	2230687	2233629	.	2186	-	- && Q9FGD7.1 RecName: Full=Putative U-box domain-containing protein 50; AltName: Full=Plant U-box protein 50 && PF04564:U-box domain|PF07714:Protein tyrosine kinase	Pkinase_Tyr		1.23791
PGSC0003DMG400021569	-	ST4.03ch09	5295848	5299340	.	2827	-	- && Q9SJL0.1 RecName: Full=UDP-glycosyltransferase 86A1 && -	-		1.2411
PGSC0003DMG402030070	-	ST4.03ch08	45935458	45945418	.	1752	-	- && Q5Z8Q9.2 RecName: Full=Poly [ADP-ribose] polymerase 2-A; Short=PARP-2-A; AltName: Full=NAD(+) ADP-ribosyltransferase 2-A; Short=ADPRT-2-A; AltName: Full=Poly[ADP-ribose] synthase 2-A && PF00644:Poly(ADP-ribose) polymerase catalytic domain|PF02877:Poly(ADP-ribose) polymerase, regulatory domain|PF05406:WGR domain	WGR		1.24642
PGSC0003DMG400023115	-	ST4.03ch10	41411825	41414006	.	1126	-	- && Q81CK1.1 RecName: Full=Kynurenine formamidase; Short=KFA; Short=KFase; AltName: Full=Arylformamidase; AltName: Full=N-formylkynurenine formamidase; Short=FKF && PF04199:Putative cyclase	-		1.25185
PGSC0003DMG400000691	-	ST4.03ch07	45078511	45083927	.	2081	-	- && Q9SHZ3.1 RecName: Full=Nucleobase-ascorbate transporter 1; Short=AtNAT1 && PF00860:Permease family	-	1.15764	1.25282
PGSC0003DMG400028165	-	ST4.03ch10	55748152	55752783	.	1872	-	- && Q9LFA4.1 RecName: Full=IQ domain-containing protein IQM3; AltName: Full=IQ motif-containing protein 3 && -	-	1.84796	1.25809
PGSC0003DMG400016429	-	ST4.03ch01	3617273	3617745	.	473	-	- && Q9CAL3.1 RecName: Full=Cysteine-rich receptor-like protein kinase 2; Short=Cysteine-rich RLK2; Flags: Precursor && -	-		1.25908
PGSC0003DMG400018289	-	ST4.03ch01	78780928	78783416	.	1496	-	- && O65399.3 RecName: Full=Glucan endo-1,3-beta-glucosidase 1; AltName: Full=(1->3)-beta-glucan endohydrolase 1; Short=(1->3)-beta-glucanase 1; AltName: Full=Beta-1,3-endoglucanase 1; Short=Beta-1,3-glucanase 1; Flags: Precursor && PF07983:X8 domain	-		1.26533
PGSC0003DMG400017610	-	ST4.03ch10	52265066	52269176	.	1229	-	- && Q9ZUT3.1 RecName: Full=Protein ALUMINUM SENSITIVE 3; AltName: Full=ABC transporter I family member 16; Short=ABC transporter ABCI.16; Short=AtABCI16; AltName: Full=ybbM homolog protein && PF03649:Uncharacterised protein family (UPF0014)	-		1.26596
PGSC0003DMG400021416	-	ST4.03ch02	42711631	42714949	.	2305	-	- && - && -	-	1.20243	1.26638
PGSC0003DMG400031423	-	ST4.03ch09	49585592	49587298	.	1707	-	- && P98188.1 RecName: Full=Cytochrome P450 94A2; AltName: Full=P450-dependent fatty acid omega-hydroxylase && PF00067:Cytochrome P450	p450		1.26934
PGSC0003DMG400017299	-	ST4.03ch07	51084611	51085893	.	1099	-	- && Q38911.1 RecName: Full=Xyloglucan endotransglucosylase/hydrolase protein 15; Short=At-XTH15; Short=XTH-15; Flags: Precursor && PF06955:Xyloglucan endo-transglycosylase (XET) C-terminus|PF00722:Glycosyl hydrolases family 16	-		1.29354
PGSC0003DMG400030172	-	ST4.03ch09	54513083	54516979	.	1844	-	- && Q42456.2 RecName: Full=Aspartic proteinase oryzasin-1; Flags: Precursor && PF05184:Saposin-like type B, region 1|PF00026:Eukaryotic aspartyl protease|PF03489:Saposin-like type B, region 2	Asp		1.29494
PGSC0003DMG402004423	-	ST4.03ch10	46016893	46023191	.	4663	-	- && Q8W4J9.2 RecName: Full=Disease resistance protein RPP8; AltName: Full=Resistance to Peronospora parasitica protein 8 && -	-		1.29565
PGSC0003DMG400002612	-	ST4.03ch03	60422962	60428351	.	2239	-	- && P36444.1 RecName: Full=NADP-dependent malic enzyme, chloroplastic; Short=NADP-ME; Flags: Precursor && PF00390:Malic enzyme, N-terminal domain|PF03949:Malic enzyme, NAD binding domain	Malic_M	1.22193	1.29692
PGSC0003DMG400045223	-	ST4.03ch06	52314432	52315247	.	816	-	- && - && PF07816:Protein of unknown function (DUF1645)	-		1.30719
PGSC0003DMG400043194	-	ST4.03ch05	829458	830030	.	573	-	- && - && -	-		1.30764
PGSC0003DMG400025063	-	ST4.03ch04	61242553	61244259	.	965	-	- && Q9M2U5.1 RecName: Full=Endochitinase EP3; AltName: Full=Chitinase class IV; Short=AtchitIV; AltName: Full=Protein HOMOLOG OF CARROT EP3-3 CHITINASE; Short=AtEP3; Flags: Precursor && PF00182:Chitinase class I|PF00187:Chitin recognition protein	-		1.30942
PGSC0003DMG400007974	-	ST4.03ch04	68256932	68260197	.	2319	-	- && P17859.1 RecName: Full=Alpha-amylase; AltName: Full=1,4-alpha-D-glucan glucanohydrolase; Flags: Precursor && PF00128:Alpha amylase, catalytic domain|PF07821:Alpha-amylase C-terminal beta-sheet domain	-		1.31184
PGSC0003DMG404006439	-	ST4.03ch09	54491397	54495405	.	1256	-	- && Q3L181.1 RecName: Full=Perakine reductase && PF00248:Aldo/keto reductase family	Aldo_ket_red		1.3166
PGSC0003DMG400011429	-	ST4.03ch10	59013881	59015523	.	1643	-	- && - && -	-		1.32682
PGSC0003DMG400028354	-	ST4.03ch05	812991	813709	.	719	-	- && - && -	-		1.3283
PGSC0003DMG400000811	-	ST4.03ch05	2036553	2038068	.	1516	-	- && Q9ZWM9.1 RecName: Full=AP2/ERF and B3 domain-containing transcription factor RAV1; AltName: Full=Ethylene-responsive transcription factor RAV1; AltName: Full=Protein RELATED TO ABI3/VP1 1 && PF00847:AP2 domain|PF02362:B3 DNA binding domain	B3		1.3365
PGSC0003DMG400014594	-	ST4.03ch05	45818070	45819013	.	944	-	- && Q8LDC8.2 RecName: Full=Ethylene-responsive transcription factor 1B; Short=AtERF1B; AltName: Full=Ethylene-responsive element-binding factor 1B; Short=EREBP-1B && PF00847:AP2 domain	AP2		1.33863
PGSC0003DMG400020261	-	ST4.03ch02	47880287	47881190	.	904	-	- && - && PF13833:EF-hand domain pair|PF13202:EF hand	-		1.35024
PGSC0003DMG400004860	-	ST4.03ch06	48515588	48517771	.	1714	-	- && Q9CAH1.1 RecName: Full=Putative receptor-like protein kinase At1g72540 && PF07714:Protein tyrosine kinase	Pkinase_Tyr		1.35927
PGSC0003DMG400018452	-	ST4.03ch03	32005745	32008885	.	2751	-	- && Q7FAZ3.1 RecName: Full=G-type lectin S-receptor-like serine/threonine-protein kinase LECRK1; Short=OsLecRK1; AltName: Full=OsRLCK134; Flags: Precursor && PF01453:D-mannose binding lectin|PF00069:Protein kinase domain	Pkinase		1.36679
PGSC0003DMG400027071	-	ST4.03ch06	52619816	52621976	.	2161	-	- && Q9SKB2.1 RecName: Full=Leucine-rich repeat receptor-like serine/threonine/tyrosine-protein kinase SOBIR1; AltName: Full=Protein EVERSHED; AltName: Full=Protein SUPPRESSOR OF BIR1-1; Flags: Precursor && PF00069:Protein kinase domain	Pkinase	1.13375	1.37129
PGSC0003DMG400013720	-	ST4.03ch08	8453233	8458021	.	1554	-	- && O49621.1 RecName: Full=MLO-like protein 1; Short=AtMlo1; AltName: Full=MLO protein homolog 1; Short=AtMlo-H1 && PF03094:Mlo family	-	1.15995	1.37681
PGSC0003DMG400015473	-	ST4.03ch02	21204436	21210496	.	1623	-	- && Q9FLS0.1 RecName: Full=F-box protein At5g07610 && -	-		1.37987
PGSC0003DMG400026260	-	ST4.03ch08	51283797	51285061	.	1265	-	- && O80337.2 RecName: Full=Ethylene-responsive transcription factor 1A; Short=AtERF1A; AltName: Full=Ethylene-responsive element-binding factor 1A; Short=EREBP-1A && PF00847:AP2 domain	AP2		1.38081
PGSC0003DMG400006995	-	ST4.03ch05	45350270	45354893	.	1300	-	- && - && PF00300:Histidine phosphatase superfamily (branch 1)	-	1.06799	1.38476
PGSC0003DMG400024618	-	ST4.03ch03	54778153	54779955	.	1803	-	- && Q6VAA5.1 RecName: Full=UDP-glycosyltransferase 89B2 && -	-		1.38809
PGSC0003DMG400006844	-	ST4.03ch01	65069163	65069900	.	738	-	- && Q9LUM3.1 RecName: Full=Subtilisin-like protease SBT1.5; AltName: Full=Subtilase subfamily 1 member 5; Short=AtSBT1.5; Flags: Precursor && PF00082:Subtilase family	Peptidase_S8	1.81427	1.39718
PGSC0003DMG400001622	-	ST4.03ch01	87259677	87260942	.	1192	-	- && - && -	-	1.68636	1.40683
PGSC0003DMG400010484	-	ST4.03ch01	4650987	4652484	.	1281	-	- && P93604.1 RecName: Full=Rust resistance kinase Lr10; AltName: Full=Probable receptor-like serine/threonine-protein kinase LRK10; Flags: Precursor && PF00069:Protein kinase domain	Pkinase	1.56475	1.41072
PGSC0003DMG401030312	-	ST4.03ch06	56383260	56384106	.	847	-	- && Q9SLD4.1 RecName: Full=Zinc finger protein ZAT11 && PF13912:C2H2-type zinc finger	-		1.41413
PGSC0003DMG400012551	-	ST4.03ch01	82022170	82026459	.	1805	-	- && F8WKW1.1 RecName: Full=7-deoxyloganetin glucosyltransferase; AltName: Full=Genipin glucosyltransferase; AltName: Full=UDP-glucose glucosyltransferase 2; Short=GjUGT2; AltName: Full=UDP-glycosyltransferase 85A24 && PF00201:UDP-glucoronosyl and UDP-glucosyl transferase	UDPGT		1.41843
PGSC0003DMG400028198	-	ST4.03ch10	56872658	56873657	.	1000	-	- && O80683.1 RecName: Full=Calmodulin-binding protein 25; Short=AtCAMBP25; AltName: Full=VQ motif-containing protein 15; Short=AtVQ15 && PF05678:VQ motif	-		1.4204
PGSC0003DMG400019895	-	ST4.03ch07	4748361	4749848	.	789	-	- && - && PF10250:GDP-fucose protein O-fucosyltransferase	-		1.44149
PGSC0003DMG400014013	-	ST4.03ch12	52056165	52057913	.	1669	-	- && H2DH18.1 RecName: Full=Cytochrome P450 CYP736A12 [Panax ginseng] && PF00067:Cytochrome P450	p450		1.4523
PGSC0003DMG400004284	-	ST4.03ch12	61051700	61055154	.	3323	-	- && - && PF08263:Leucine rich repeat N-terminal domain|PF13855:Leucine rich repeat	LRRNT_2		1.45448
PGSC0003DMG400018131	-	ST4.03ch03	51909751	51911623	.	1873	-	- && O04164.1 RecName: Full=Cytochrome P450 71A6, partial [Nepeta racemosa] && PF00067:Cytochrome P450	p450	1.72666	1.45715
PGSC0003DMG400001368	-	ST4.03ch02	45458447	45461504	.	2892	-	- && Q9SCZ4.1 RecName: Full=Receptor-like protein kinase FERONIA; AltName: Full=Protein SIRENE; Flags: Precursor && PF12819:Carbohydrate-binding protein of the ER|PF07714:Protein tyrosine kinase	Pkinase_Tyr		1.45989
PGSC0003DMG400016149	-	ST4.03ch11	2648740	2649496	.	757	-	- && - && -	-	1.35763	1.46301
PGSC0003DMG400020886	-	ST4.03ch03	44370551	44371314	.	764	-	- && Q6DST1.1 RecName: Full=Late embryogenesis abundant protein At1g64065 && PF03168:Late embryogenesis abundant protein	-		1.46784
PGSC0003DMG400030246	-	ST4.03ch09	8020032	8021976	.	1375	-	- && Q9SDW0.1 RecName: Full=Trihelix transcription factor GT-3a; AltName: Full=Trihelix DNA-binding protein GT-3a && PF13837:Myb/SANT-like DNA-binding domain	-		1.47661
PGSC0003DMG400007958	-	ST4.03ch04	68007147	68009757	.	2486	-	- && Q9FHA4.1 RecName: Full=Subtilisin-like protease SBT1.9; AltName: Full=Subtilase subfamily 1 member 9; Short=AtSBT1.9; Flags: Precursor && PF00082:Subtilase family|PF05922:Peptidase inhibitor I9	Peptidase_S8		1.48321
PGSC0003DMG400025939	-	ST4.03ch01	84189380	84190670	.	1291	-	- && Q8W3M4.1 RecName: Full=Uncharacterized protein At4g06744; Flags: Precursor && -	-	1.60933	1.48844
PGSC0003DMG400009081	-	ST4.03ch03	45385282	45389409	.	2316	-	- && Q9FK05.1 RecName: Full=Probable pectinesterase/pectinesterase inhibitor 61; Includes: RecName: Full=Pectinesterase inhibitor 61; AltName: Full=Pectin methylesterase inhibitor 61; Includes: RecName: Full=Pectinesterase 61; Short=PE 61; AltName: Full=AtPMEpcrF; AltName: Full=Pectin methylesterase 61; Short=AtPME61 && PF01095:Pectinesterase|PF04043:Plant invertase/pectin methylesterase inhibitor	-	0.89623	1.49327
PGSC0003DMG400038907	-	ST4.03ch09	54695867	54698678	.	2718	-	- && Q9LIK7.1 RecName: Full=Putative calcium-transporting ATPase 13, plasma membrane-type; AltName: Full=Ca(2+)-ATPase isoform 13 && PF12710:haloacid dehalogenase-like hydrolase|PF00689:Cation transporting ATPase, C-terminus|PF00122:E1-E2 ATPase|PF00690:Cation transporter/ATPase, N-terminus	E1-E2_ATPase		1.49588
PGSC0003DMG400019873	-	ST4.03ch02	17172921	17178504	.	2020	-	- && Q9S745.1 RecName: Full=Lipase-like PAD4; AltName: Full=Protein ENHANCED DISEASE SUSCEPTIBILITY 9; AltName: Full=Protein PHYTOALEXIN DEFICIENT 4; Short=AtPAD4 && PF01764:Lipase (class 3)	Lipase_3	1.12056	1.49606
PGSC0003DMG401000506	-	ST4.03ch02	46826769	46830143	.	2165	-	- && Q9SGH6.1 RecName: Full=Alpha-dioxygenase 1; Short=Alpha DOX1; AltName: Full=Fatty acid dioxygenase AlphaDOX1; AltName: Full=Pathogen-induced oxygenase; AltName: Full=Plant alpha dioxygenase 1; Flags: Precursor && PF03098:Animal haem peroxidase	An_peroxidase		1.49843
PGSC0003DMG400023144	-	ST4.03ch08	40142198	40145798	.	1636	-	- && Q8S9J6.1 RecName: Full=Aspartyl protease family protein At5g10770; Flags: Precursor && PF14543:Xylanase inhibitor N-terminal|PF14541:Xylanase inhibitor C-terminal	-		1.5029
PGSC0003DMG400020757	-	ST4.03ch05	32843540	32846268	.	1646	-	- && Q9FKH6.1 RecName: Full=Cytochrome b561 and DOMON domain-containing protein At5g35735; AltName: Full=Protein b561A.tha16; Flags: Precursor && PF04526:Protein of unknown function (DUF568)|PF03188:Eukaryotic cytochrome b561	Cytochrom_B561		1.50347
PGSC0003DMG400017330	-	ST4.03ch07	50748549	50751266	.	2718	-	- && Q8RWZ5.1 RecName: Full=G-type lectin S-receptor-like serine/threonine-protein kinase SD2-5; AltName: Full=S-domain-2 (SD2) receptor kinase 5; Short=SD2-5; Flags: Precursor && PF01453:D-mannose binding lectin|PF00069:Protein kinase domain	Pkinase		1.50525
PGSC0003DMG400013255	-	ST4.03ch11	1002200	1002736	.	537	-	- && Q8LDC8.2 RecName: Full=Ethylene-responsive transcription factor 1B; Short=AtERF1B; AltName: Full=Ethylene-responsive element-binding factor 1B; Short=EREBP-1B && PF00847:AP2 domain	AP2		1.52157
PGSC0003DMG400001406	-	ST4.03ch02	46533658	46535599	.	1862	-	- && Q9LH84.1 RecName: Full=AAA-ATPase At3g28510 && PF14363:Domain associated at C-terminal with AAA|PF00004:ATPase family associated with various cellular activities (AAA)	AAA		1.5302
PGSC0003DMG400021454	-	ST4.03ch02	17939341	17940416	.	1076	-	- && Q9FNH6.1 RecName: Full=NDR1/HIN1-Like protein 3 && PF03168:Late embryogenesis abundant protein	-	1.71697	1.53342
PGSC0003DMG400030809	-	ST4.03ch04	63929478	63930600	.	1123	-	- && Q9ZPE7.1 RecName: Full=Protein EXORDIUM; Flags: Precursor && PF04674:Phosphate-induced protein 1 conserved region	-		1.55251
PGSC0003DMG401012256	-	ST4.03ch08	56338049	56342206	.	2324	-	- && Q84TH9.2 RecName: Full=Protein NLP7; Short=AtNLP7; AltName: Full=NIN-like protein 7; AltName: Full=Nodule inception protein-like protein 7 && PF02042:RWP-RK domain|PF00564:PB1 domain	RWP-RK	1.52392	1.56148
PGSC0003DMG402030531	-	ST4.03ch05	3408360	3411666	.	2386	-	- && Q9C6K9.1 RecName: Full=LEAF RUST 10 DISEASE-RESISTANCE LOCUS RECEPTOR-LIKE PROTEIN KINASE-like 1.1; AltName: Full=Probable receptor-like serine/threonine-protein kinase LRK10L-1.1; Flags: Precursor && PF00069:Protein kinase domain	Pkinase		1.56263
PGSC0003DMG400030164	-	ST4.03ch08	9514249	9514799	.	551	-	- && - && -	-		1.56682
PGSC0003DMG400004705	-	ST4.03ch12	60173857	60174442	.	586	-	- && - && -	-		1.56751
PGSC0003DMG400021791	-	ST4.03ch03	32855467	32856826	.	1066	-	- && Q9VJ33.1 RecName: Full=NEDD8; AltName: Full=Neddylin; AltName: Full=Ubiquitin-like protein Nedd8; Flags: Precursor && PF00240:Ubiquitin family	ubiquitin		1.57052
PGSC0003DMG400033029	-	ST4.03ch06	52121176	52129274	.	2341	-	- && Q9SU72.1 RecName: Full=Protein EDS1; AltName: Full=Enhanced disease susceptibility 1 && PF01764:Lipase (class 3)	Lipase_3	1.51795	1.57936
PGSC0003DMG400017096	-	ST4.03ch09	31697234	31702615	.	1231	-	- && Q9SV68.1 RecName: Full=Putative quinone-oxidoreductase homolog, chloroplastic && PF08240:Alcohol dehydrogenase GroES-like domain|PF13602:Zinc-binding dehydrogenase	ADH_N	2.28441	1.59218
PGSC0003DMG402001494	-	ST4.03ch09	57367428	57368488	.	483	-	- && P17642.1 RecName: Full=Pathogenesis-related protein STH-2 && PF00407:Pathogenesis-related protein Bet v I family	-		1.59911
PGSC0003DMG400019671	-	ST4.03ch11	42256847	42257378	.	532	-	- && Q8L9S3.2 RecName: Full=Glutaredoxin-C6; Short=AtGrxC6; AltName: Full=Protein ROXY 21 && -	-		1.61005
PGSC0003DMG400011087	-	ST4.03ch10	54087183	54088647	.	911	-	- && - && PF06521:PAR1 protein	-		1.61636
PGSC0003DMG400017084	-	ST4.03ch06	37724604	37725164	.	561	-	- && - && PF13499:EF-hand domain pair	-		1.6269
PGSC0003DMG400020798	-	ST4.03ch10	49172630	49173264	.	540	-	- && A7NY33.1 RecName: Full=Peroxidase 4; Flags: Precursor && PF00141:Peroxidase	-		1.63164
PGSC0003DMG400023912	-	ST4.03ch09	7302103	7305075	.	1980	-	- && Q6AWW5.1 RecName: Full=Ankyrin repeat-containing protein At5g02620 && PF12796:Ankyrin repeats (3 copies)|PF13962:Domain of unknown function	-		1.64977
PGSC0003DMG400020809	-	ST4.03ch08	46878953	46881259	.	1780	-	- && O22307.1 RecName: Full=Cytochrome P450 71D11, partial [Lotus japonicus] && PF00067:Cytochrome P450	p450		1.65273
PGSC0003DMG400015157	-	ST4.03ch03	51533595	51535855	.	2261	-	- && Q9SKB2.1 RecName: Full=Leucine-rich repeat receptor-like serine/threonine/tyrosine-protein kinase SOBIR1; AltName: Full=Protein EVERSHED; AltName: Full=Protein SUPPRESSOR OF BIR1-1; Flags: Precursor && PF00069:Protein kinase domain|PF13855:Leucine rich repeat	Pkinase	1.2814	1.67003
PGSC0003DMG400004961	-	ST4.03ch04	66074335	66079024	.	1870	-	- && P92934.1 RecName: Full=Amino acid permease 6; AltName: Full=Amino acid transporter AAP6 && PF01490:Transmembrane amino acid transporter protein	Aa_trans	1.74003	1.67838
PGSC0003DMG400016928	-	ST4.03ch04	49123437	49124181	.	745	-	- && - && PF14009:Domain of unknown function (DUF4228)	-		1.68705
PGSC0003DMG400012067	-	ST4.03ch08	39437237	39443953	.	1683	-	- && A2CIR5.1 RecName: Full=Ankyrin repeat-containing protein NPR4; Short=OsNPR4 && PF12796:Ankyrin repeats (3 copies)|PF13962:Domain of unknown function	-	1.42073	1.70165
PGSC0003DMG400014295	-	ST4.03ch03	43004464	43009428	.	1710	-	- && B0X1Q4.1 RecName: Full=O-glucosyltransferase rumi homolog; Flags: Precursor && PF05686:Glycosyl transferase family 90	-		1.70354
PGSC0003DMG400028660	-	ST4.03ch11	6824567	6827837	.	2281	-	- && - && PF00266:Aminotransferase class-V	Aminotran_5	2.01988	1.71922
PGSC0003DMG400008372	-	ST4.03ch10	59221789	59222708	.	920	-	- && - && PF05678:VQ motif	-	1.18126	1.72042
PGSC0003DMG400002920	-	ST4.03ch12	3002413	3006190	.	2853	-	- && Q60CZ8.1 RecName: Full=Putative late blight resistance protein homolog R1A-10 >Q6L438.2 RecName: Full=Putative late blight resistance protein homolog R1A-6 && PF00931:NB-ARC domain	NB-ARC		1.73867
PGSC0003DMG400012683	-	ST4.03ch02	40828075	40830310	.	2236	-	- && O23210.3 RecName: Full=Scarecrow-like protein 15; Short=AtSCL15; AltName: Full=GRAS family protein 25; Short=AtGRAS-25 && PF03514:GRAS domain family	GRAS		1.75388
PGSC0003DMG400013677	-	ST4.03ch05	43363470	43364544	.	1075	-	- && A2RVM8.1 RecName: Full=Heavy metal-associated isoprenylated plant protein 37; Short=AtHIP37; Flags: Precursor && PF00403:Heavy-metal-associated domain	HMA		1.76978
PGSC0003DMG400009656	-	ST4.03ch12	10921218	10925349	.	1059	-	- && Q0WU02.1 RecName: Full=Metal tolerance protein 10; Short=AtMTP10 && PF01545:Cation efflux family	-		1.77741
PGSC0003DMG400032272	-	ST4.03ch09	53954403	53955427	.	1025	-	- && O31633.1 RecName: Full=Putative ribosomal-protein-alanine acetyltransferase && PF13302:Acetyltransferase (GNAT) domain	-		1.78995
PGSC0003DMG400005835	-	ST4.03ch08	5067454	5069479	.	1604	-	- && Q9SUP6.1 RecName: Full=Probable WRKY transcription factor 53; AltName: Full=WRKY DNA-binding protein 53 && PF03106:WRKY DNA -binding domain	WRKY	1.46162	1.7997
PGSC0003DMG400003043	-	ST4.03ch08	54289421	54290377	.	957	-	- && P50702.1 RecName: Full=Osmotin-like protein OSML81; AltName: Full=PA81; Flags: Precursor && PF00314:Thaumatin family	Thaumatin		1.81039
PGSC0003DMG400022097	-	ST4.03ch07	24226672	24227314	.	643	-	- && - && -	-		1.81758
PGSC0003DMG400047273	-	ST4.03ch09	54712037	54713110	.	1074	-	- && Q9LIK7.1 RecName: Full=Putative calcium-transporting ATPase 13, plasma membrane-type; AltName: Full=Ca(2+)-ATPase isoform 13 && PF00689:Cation transporting ATPase, C-terminus	Cation_ATPase_C		1.82038
PGSC0003DMG400016155	-	ST4.03ch11	2704815	2710161	.	1275	-	- && Q9FJN7.1 RecName: Full=LanC-like protein GCL1; AltName: Full=G protein-coupled receptor 2-like protein 1; Short=Protein GCR2-like 1 && PF05147:Lanthionine synthetase C-like protein	-	2.19096	1.82421
PGSC0003DMG400030996	-	ST4.03ch05	8357300	8358240	.	941	-	- && - && PF04979:Protein phosphatase inhibitor 2 (IPP-2)	-		1.83303
PGSC0003DMG400031363	-	ST4.03ch10	51914210	51914578	.	369	-	- && - && PF02519:Auxin responsive protein	Auxin_inducible		1.83471
PGSC0003DMG400030608	-	ST4.03ch02	41899336	41900585	.	1250	-	- && - && PF13499:EF-hand domain pair	-		1.8352
PGSC0003DMG402025438	-	ST4.03ch04	5421674	5430255	.	1398	-	- && Q84MB3.1 RecName: Full=1-aminocyclopropane-1-carboxylate oxidase homolog 1 && PF03171:2OG-Fe(II) oxygenase superfamily|PF14226:non-haem dioxygenase in morphine synthesis N-terminal	2OG-FeII_Oxy		1.83954
PGSC0003DMG400019725	-	ST4.03ch02	37088665	37090895	.	2051	-	- && P93604.1 RecName: Full=Rust resistance kinase Lr10; AltName: Full=Probable receptor-like serine/threonine-protein kinase LRK10; Flags: Precursor && -	-	1.52238	1.83965
PGSC0003DMG400010226	-	ST4.03ch02	32436094	32436894	.	801	-	- && - && PF05659:Arabidopsis broad-spectrum mildew resistance protein RPW8	-	2.53551	1.84021
PGSC0003DMG400014778	-	ST4.03ch08	44095326	44096322	.	997	-	- && P80969.2 RecName: Full=Tyramine N-feruloyltransferase 10/30; AltName: Full=Hydroxycinnamoyl-CoA: tyramine N-hydroxycinnamoyltransferase && PF00583:Acetyltransferase (GNAT) family	Acetyltransf_1	2.30654	1.84565
PGSC0003DMG400030009	-	ST4.03ch01	8195757	8201863	.	774	-	- && Q9XIC7.1 RecName: Full=Somatic embryogenesis receptor kinase 2; Short=AtSERK2; AltName: Full=Somatic embryogenesis receptor-like kinase 2; Flags: Precursor && PF13855:Leucine rich repeat|PF08263:Leucine rich repeat N-terminal domain	LRRNT_2		1.84699
PGSC0003DMG402000722	-	ST4.03ch01	85878851	85885081	.	1755	-	- && Q94G86.1 RecName: Full=Glucan endo-1,3-beta-D-glucosidase; AltName: Full=Major pollen allergen Ole e 9; AltName: Allergen=Ole e 9; Flags: Precursor && PF00332:Glycosyl hydrolases family 17|PF07983:X8 domain	Glyco_hydro_17	1.55686	1.8585
PGSC0003DMG400010881	-	ST4.03ch06	6063922	6065764	.	896	-	- && - && PF07795:Protein of unknown function (DUF1635)	-		1.85948
PGSC0003DMG400029315	-	ST4.03ch12	57483048	57486106	.	2364	-	- && - && PF13968:Domain of unknown function (DUF4220)|PF04578:Protein of unknown function, DUF594	-	1.66705	1.87177
PGSC0003DMG400030470	-	ST4.03ch06	57664520	57666462	.	1573	-	- && F4KEW8.1 RecName: Full=Protein NETWORKED 4A && PF07765:KIP1-like protein	-	1.884	1.87593
PGSC0003DMG400004319	-	ST4.03ch08	39280501	39286656	.	2249	-	- && A2CIR5.1 RecName: Full=Ankyrin repeat-containing protein NPR4; Short=OsNPR4 && PF13962:Domain of unknown function|PF12796:Ankyrin repeats (3 copies)	-		1.87644
PGSC0003DMG400024785	-	ST4.03ch01	77940702	77945666	.	2709	-	- && Q9FKL6.1 RecName: Full=Calmodulin-binding protein 60 B && PF07887:Calmodulin binding protein-like	-	1.82512	1.87814
PGSC0003DMG400029207	-	ST4.03ch09	18826014	18827752	.	1024	-	- && Q93WU8.2 RecName: Full=Probable WRKY transcription factor 54; AltName: Full=WRKY DNA-binding protein 54 && PF03106:WRKY DNA -binding domain	WRKY		1.87897
PGSC0003DMG403026842	-	ST4.03ch04	1339644	1347005	.	2818	-	- && Q6L406.2 PUTATIVE PSEUDOGENE: RecName: Full=Putative late blight resistance protein homolog R1B-19 && -	-	1.6224	1.88806
PGSC0003DMG400020618	-	ST4.03ch04	51406919	51410555	.	1186	-	- && P50165.1 RecName: Full=Tropinone reductase homolog; AltName: Full=P29X && PF00106:short chain dehydrogenase	adh_short		1.89248
PGSC0003DMG400002518	-	ST4.03ch03	60608311	60608934	.	526	-	- && - && -	-	2.20151	1.89361
PGSC0003DMG400021265	-	ST4.03ch10	2347929	2349623	.	1614	-	- && Q8VZG2.1 RecName: Full=Protein HYPER-SENSITIVITY-RELATED 4; Short=AtHSR4; AltName: Full=BCS1-like protein && PF00004:ATPase family associated with various cellular activities (AAA)|PF14363:Domain associated at C-terminal with AAA	AAA		1.9073
PGSC0003DMG400032231	-	ST4.03ch01	1783477	1784286	.	810	-	- && O48915.1 RecName: Full=Protein NDR1; AltName: Full=Non-race specific disease resistance protein 1; Short=AtNDR1; Flags: Precursor && -	-	1.67745	1.91151
PGSC0003DMG400031248	-	ST4.03ch11	36341571	36349193	.	4835	-	- && Q9M1C7.2 RecName: Full=ABC transporter C family member 9; Short=ABC transporter ABCC.9; Short=AtABCC9; AltName: Full=ATP-energized glutathione S-conjugate pump 9; AltName: Full=Glutathione S-conjugate-transporting ATPase 9; AltName: Full=Multidrug resistance-associated protein 9 && PF00664:ABC transporter transmembrane region|PF00005:ABC transporter	ABC_membrane		1.92156
PGSC0003DMG400009051	-	ST4.03ch01	62914548	62917002	.	1222	-	- && Q93WV6.1 RecName: Full=Probable WRKY transcription factor 68; AltName: Full=WRKY DNA-binding protein 68 && PF03106:WRKY DNA -binding domain	WRKY		1.93492
PGSC0003DMG400008267	-	ST4.03ch10	43658747	43666340	.	1763	-	- && H2DH21.1 RecName: Full=Cytochrome P450 CYP72A219; AltName: Full=Cytochrome P450 CYP72A129 [Panax ginseng] && PF00067:Cytochrome P450	p450		1.93597
PGSC0003DMG400005649	-	ST4.03ch03	58783397	58786432	.	1821	-	- && Q9C9T2.1 RecName: Full=Protein SAR DEFICIENT 1 && PF07887:Calmodulin binding protein-like	-		1.94543
PGSC0003DMG400002947	-	ST4.03ch04	24976758	24981180	.	2603	-	- && Q6L406.2 PUTATIVE PSEUDOGENE: RecName: Full=Putative late blight resistance protein homolog R1B-19 && -	-	1.66339	1.94661
PGSC0003DMG400010866	-	ST4.03ch10	47784911	47788720	.	1701	-	- && Q9SX98.1 RecName: Full=Lysine histidine transporter-like 8; AltName: Full=Amino acid transporter-like protein 1 && PF01490:Transmembrane amino acid transporter protein	Aa_trans		1.9501
PGSC0003DMG400023028	-	ST4.03ch04	56637144	56638087	.	944	-	- && Q9LPK5.2 RecName: Full=Probable calcium-binding protein CML44; AltName: Full=Calmodulin-like protein 44 && PF13499:EF-hand domain pair	-	1.48648	1.96116
PGSC0003DMG400010809	-	ST4.03ch03	40102016	40102864	.	849	-	- && P17407.1 RecName: Full=21 kDa protein; AltName: Full=1.2 protein; Flags: Precursor && PF04043:Plant invertase/pectin methylesterase inhibitor	-		1.96497
PGSC0003DMG400006368	-	ST4.03ch04	60659933	60661295	.	1275	-	- && P24465.2 RecName: Full=Cytochrome P450 71A1; AltName: Full=ARP-2; AltName: Full=CYPLXXIA1 && PF00067:Cytochrome P450	p450		1.98642
PGSC0003DMG400032160	-	ST4.03ch01	1028157	1030063	.	770	-	- && Q9LQU4.1 RecName: Full=Protein PLANT CADMIUM RESISTANCE 2; Short=AtPCR2 && PF04749:PLAC8 family	-	2.01261	1.99026
PGSC0003DMG400000591	-	ST4.03ch03	46492857	46493358	.	502	-	- && - && -	-	2.19971	2.00562
PGSC0003DMG402015827	-	ST4.03ch12	40363665	40366470	.	2608	-	- && P0C5E2.3 RecName: Full=LEAF RUST 10 DISEASE-RESISTANCE LOCUS RECEPTOR-LIKE PROTEIN KINASE-like 1.2; AltName: Full=Probable receptor-like serine/threonine-protein kinase LRK10L-1.2; Flags: Precursor && -	-	1.42302	2.01553
PGSC0003DMG400016257	-	ST4.03ch11	2250794	2251584	.	791	-	- && - && -	-	1.80187	2.01802
PGSC0003DMG400014222	-	ST4.03ch03	57563427	57564296	.	779	-	- && - && PF01485:IBR domain, a half RING-finger domain	IBR		2.03177
PGSC0003DMG400012481	-	ST4.03ch08	440106	442615	.	655	-	- && - && PF14368:Probable lipid transfer	-	1.87569	2.04606
PGSC0003DMG400016878	-	ST4.03ch04	69233457	69234955	.	1392	-	- && O64823.1 RecName: Full=Calcium uniporter protein 2, mitochondrial; Flags: Precursor && PF04678:Mitochondrial calcium uniporter	-		2.04822
PGSC0003DMG401015009	-	ST4.03ch04	9156205	9159851	.	777	-	- && Q1MX30.1 RecName: Full=Receptor kinase-like protein Xa21; Contains: RecName: Full=Receptor kinase-like protein Xa21, processed; Flags: Precursor && -	-		2.06009
PGSC0003DMG400021824	-	ST4.03ch05	47186758	47188366	.	1487	-	- && Q9FLS0.1 RecName: Full=F-box protein At5g07610 && -	-		2.06836
PGSC0003DMG400009509	-	ST4.03ch03	44107135	44110582	.	2752	-	- && P51819.1 RecName: Full=Heat shock protein 83 && PF02518:Histidine kinase-, DNA gyrase B-, and HSP90-like ATPase|PF00183:Hsp90 protein	HATPase_c		2.08198
PGSC0003DMG400019431	-	ST4.03ch01	75124505	75128528	.	3655	-	- && Q9LIK7.1 RecName: Full=Putative calcium-transporting ATPase 13, plasma membrane-type; AltName: Full=Ca(2+)-ATPase isoform 13 && PF00702:haloacid dehalogenase-like hydrolase|PF00690:Cation transporter/ATPase, N-terminus|PF00689:Cation transporting ATPase, C-terminus|PF00122:E1-E2 ATPase	Cation_ATPase_C	1.53907	2.09824
PGSC0003DMG400016797	-	ST4.03ch05	46442609	46446926	.	1959	-	- && Q8RXN0.1 RecName: Full=ABC transporter G family member 11; Short=ABC transporter ABCG.11; Short=AtABCG11; AltName: Full=Protein CUTICULAR DEFECT AND ORGAN FUSION 1; AltName: Full=Protein DESPERADO; AltName: Full=Protein PERMEABLE LEAVES 1; AltName: Full=White-brown complex homolog protein 11; Short=AtWBC11 && PF00005:ABC transporter|PF01061:ABC-2 type transporter	ABC2_membrane		2.11394
PGSC0003DMG400015808	-	ST4.03ch09	44898545	44903873	.	1687	-	- && Q56WD9.2 RecName: Full=3-ketoacyl-CoA thiolase 2, peroxisomal; AltName: Full=Acetyl-CoA acyltransferase 2; AltName: Full=Beta-ketothiolase 2; AltName: Full=Peroxisomal 3-oxoacyl-CoA thiolase 2; AltName: Full=Peroxisome defective protein 1; Flags: Precursor && PF00108:Thiolase, N-terminal domain|PF02803:Thiolase, C-terminal domain	Thiolase_N	1.68942	2.11635
PGSC0003DMG400017373	-	ST4.03ch07	43632720	43633718	.	999	-	- && - && -	-	1.51312	2.13116
PGSC0003DMG400036542	-	ST4.03ch08	36020353	36020922	.	570	-	- && - && -	-	1.69792	2.13225
PGSC0003DMG400000297	-	ST4.03ch12	4089643	4094871	.	1342	-	- && F4JNX2.1 RecName: Full=Senescence/dehydration-associated protein At4g35985, chloroplastic; Flags: Precursor && PF06911:Senescence-associated protein	-		2.14526
PGSC0003DMG400021421	-	ST4.03ch02	42769524	42774411	.	3542	-	- && O81108.1 RecName: Full=Calcium-transporting ATPase 2, plasma membrane-type; AltName: Full=Ca(2+)-ATPase isoform 2 && PF12515:Ca2+-ATPase N terminal autoinhibitory domain|PF00689:Cation transporting ATPase, C-terminus|PF00690:Cation transporter/ATPase, N-terminus|PF00122:E1-E2 ATPase|PF12710:haloacid dehalogenase-like hydrolase	E1-E2_ATPase	1.77635	2.147
PGSC0003DMG400013115	-	ST4.03ch05	49046980	49048304	.	495	-	- && Q9ZVQ8.1 RecName: Full=Putative F-box protein PP2-B8; AltName: Full=Protein PHLOEM PROTEIN 2-LIKE B8; Short=AtPP2-B8 && PF14299:Phloem protein 2	-	2.586	2.16529
PGSC0003DMG400022341	-	ST4.03ch02	35183497	35186539	.	1261	-	- && P15004.1 RecName: Full=Suberization-associated anionic peroxidase 2; AltName: Full=TMP2; Flags: Precursor && PF00141:Peroxidase	-	1.87182	2.18908
PGSC0003DMG400016493	-	ST4.03ch06	49054052	49054899	.	723	-	- && - && -	-	2.59341	2.19456
PGSC0003DMG400017728	-	ST4.03ch02	37321840	37323602	.	1763	-	- && P93604.1 RecName: Full=Rust resistance kinase Lr10; AltName: Full=Probable receptor-like serine/threonine-protein kinase LRK10; Flags: Precursor && PF00069:Protein kinase domain	Pkinase	1.7231	2.19967
PGSC0003DMG400021152	-	ST4.03ch02	28375993	28378541	.	1395	-	- && Q7XWU3.2 RecName: Full=Probable cinnamyl alcohol dehydrogenase 6; Short=OsCAD6 && PF00107:Zinc-binding dehydrogenase|PF08240:Alcohol dehydrogenase GroES-like domain	ADH_N	2.05866	2.25451
PGSC0003DMG400025084	-	ST4.03ch04	61081697	61083354	.	795	-	- && Q96520.1 RecName: Full=Peroxidase 12; Short=Atperox P12; AltName: Full=ATP4a; AltName: Full=PRXR6; Flags: Precursor && PF00141:Peroxidase	-		2.26516
PGSC0003DMG400012315	-	ST4.03ch08	55379410	55380034	.	625	-	- && - && -	-		2.28674
PGSC0003DMG401023841	-	ST4.03ch12	60902325	60903594	.	690	-	- && F4HVY0.1 RecName: Full=Protein ECERIFERUM 1 && PF12076:WAX2 C-terminal domain	-		2.32835
PGSC0003DMG402017989	-	ST4.03ch05	44712282	44718644	.	2770	-	- && O65717.1 RecName: Full=Cyclic nucleotide-gated ion channel 1; Short=AtCNGC1; AltName: Full=Cyclic nucleotide- and calmodulin-regulated ion channel 1 && PF00520:Ion transport protein	Ion_trans		2.32916
PGSC0003DMG400004952	-	ST4.03ch04	66257239	66257757	.	519	-	- && - && -	-		2.36172
PGSC0003DMG400018700	-	ST4.03ch11	42906324	42908635	.	1710	-	- && Q7XPK7.1 RecName: Full=Agmatine hydroxycinnamoyltransferase 1; Short=OsAHT1; AltName: Full=Agmatine hydroxycinnamoyl transferase && PF02458:Transferase family	-		2.41633
PGSC0003DMG400031457	-	ST4.03ch03	17248040	17249552	.	1513	-	- && P31425.1 RecName: Full=Phenylalanine ammonia-lyase 1 && PF00221:Aromatic amino acid lyase	-		2.48925
PGSC0003DMG400024478	-	ST4.03ch03	53897293	53901168	.	1595	-	- && - && PF07887:Calmodulin binding protein-like	-	1.48007	2.52475
PGSC0003DMG400031140	-	ST4.03ch04	61579493	61582536	.	910	-	- && Q93WU9.1 RecName: Full=Probable WRKY transcription factor 51; AltName: Full=WRKY DNA-binding protein 51 && PF03106:WRKY DNA -binding domain	WRKY	2.69379	2.53839
PGSC0003DMG403030532	-	ST4.03ch05	3399406	3401749	.	1995	-	- && Q9C6K9.1 RecName: Full=LEAF RUST 10 DISEASE-RESISTANCE LOCUS RECEPTOR-LIKE PROTEIN KINASE-like 1.1; AltName: Full=Probable receptor-like serine/threonine-protein kinase LRK10L-1.1; Flags: Precursor && PF00069:Protein kinase domain	Pkinase	1.22827	2.57027
PGSC0003DMG400027692	-	ST4.03ch10	48443026	48444121	.	1096	-	- && Q09011.1 RecName: Full=Calcium-binding protein CAST && PF13499:EF-hand domain pair	-		2.59738
PGSC0003DMG400008391	-	ST4.03ch10	53176675	53181319	.	999	-	- && Q9LY00.1 RecName: Full=Probable WRKY transcription factor 70; AltName: Full=WRKY DNA-binding protein 70 && PF03106:WRKY DNA -binding domain	WRKY	1.85638	2.70006
PGSC0003DMG400022936	-	ST4.03ch11	31103867	31105655	.	1789	-	- && Q9FLD5.1 RecName: Full=AAA-ATPase ASD, mitochondrial; AltName: Full=AAA-ATPase 1; AltName: Full=Protein ATPASE-IN-SEED-DEVELOPMENT && PF14363:Domain associated at C-terminal with AAA|PF00004:ATPase family associated with various cellular activities (AAA)	AAA		2.71041
PGSC0003DMG400030503	-	ST4.03ch05	4068242	4070295	.	1040	-	- && Q6NLC8.1 RecName: Full=Uncharacterized protein At1g66480 && PF14009:Domain of unknown function (DUF4228)	-		2.7142
PGSC0003DMG400005361	-	ST4.03ch04	30424953	30429561	.	2107	-	- && O04153.2 RecName: Full=Calreticulin-3; AltName: Full=Protein PRIORITY IN SWEET LIFE 1; Flags: Precursor && PF00262:Calreticulin family	-	2.23249	2.72863
PGSC0003DMG400015601	-	ST4.03ch05	7189488	7192188	.	1714	-	- && O48676.1 RecName: Full=UDP-glycosyltransferase 74B1; AltName: Full=N-hydroxythioamide S-beta-glucosyltransferase; AltName: Full=Thiohydroximate S-glucosyltransferase && PF00201:UDP-glucoronosyl and UDP-glucosyl transferase	UDPGT		2.7487
PGSC0003DMG400021076	-	ST4.03ch10	12303092	12304362	.	681	-	- && - && -	-	3.10563	2.90284
PGSC0003DMG400020608	-	ST4.03ch03	35902713	35905193	.	1057	-	- && Q9LY00.1 RecName: Full=Probable WRKY transcription factor 70; AltName: Full=WRKY DNA-binding protein 70 && PF03106:WRKY DNA -binding domain	WRKY	2.53594	2.92686
PGSC0003DMG400029028	-	ST4.03ch11	10118208	10119335	.	877	-	- && Q9C899.1 RecName: Full=Feruloyl CoA ortho-hydroxylase 2 && PF14226:non-haem dioxygenase in morphine synthesis N-terminal	-		3.07868
PGSC0003DMG400016723	-	ST4.03ch02	36981395	36983557	.	2081	-	- && Q9C8D4.1 RecName: Full=Butyrate--CoA ligase AAE11, peroxisomal; AltName: Full=Acyl-activating enzyme 11; AltName: Full=Butyryl-CoA synthetase && -	-	3.24613	3.09823
PGSC0003DMG400005062	-	ST4.03ch03	2281928	2284960	.	1282	-	- && P15004.1 RecName: Full=Suberization-associated anionic peroxidase 2; AltName: Full=TMP2; Flags: Precursor && PF00141:Peroxidase	-		3.10552
PGSC0003DMG400006102	-	ST4.03ch09	55105158	55109673	.	3413	-	- && - && PF04564:U-box domain	U-box	2.79953	3.13987
PGSC0003DMG400001550	-	ST4.03ch09	57388066	57393223	.	610	-	- && P17642.1 RecName: Full=Pathogenesis-related protein STH-2 && PF00407:Pathogenesis-related protein Bet v I family	-		3.3718
PGSC0003DMG400007387	-	ST4.03ch08	40861937	40864121	.	993	-	- && Q9SAH7.1 RecName: Full=Probable WRKY transcription factor 40; AltName: Full=WRKY DNA-binding protein 40 && PF03106:WRKY DNA -binding domain	WRKY	2.61013	3.37687
PGSC0003DMG400022929	-	ST4.03ch11	30915020	30920555	.	1473	-	- && Q9ZQI7.2 RecName: Full=Aminotransferase ALD1; AltName: Full=AGD2-like defense response protein 1 && PF00155:Aminotransferase class I and II	Aminotran_1_2	2.47668	3.46665
PGSC0003DMG400014558	-	ST4.03ch05	2697954	2698566	.	613	-	- && - && PF15699:NPR1 interacting	-	3.58701	3.60967
PGSC0003DMG400013096	-	ST4.03ch01	79622805	79623853	.	936	-	- && P92997.2 RecName: Full=Germin-like protein subfamily 1 member 13; Flags: Precursor && PF00190:Cupin	-		3.68161
PGSC0003DMG400005762	-	ST4.03ch03	59068401	59068984	.	584	-	- && - && -	-	3.51146	3.68318
PGSC0003DMG400017307	-	ST4.03ch07	51299264	51300184	.	729	-	- && - && -	-		3.7162
PGSC0003DMG401028570	-	ST4.03ch01	76259309	76261894	.	1067	-	- && Q9MAA2.1 RecName: Full=Phosphoglycerate mutase-like protein AT74; Short=At-74 && PF00300:Histidine phosphatase superfamily (branch 1)	-	3.33813	3.71727
PGSC0003DMG400017399	-	ST4.03ch07	43479119	43484318	.	834	-	- && Q94B74.1 RecName: Full=Nudix hydrolase 2; Short=AtNUDT2; AltName: Full=ADP-ribose pyrophosphatase; AltName: Full=NADH pyrophosphatase && PF00293:NUDIX domain	NUDIX		3.72216
PGSC0003DMG400022893	-	ST4.03ch03	61560740	61563276	.	1964	-	- && Q9SBQ9.1 RecName: Full=Flavonoid 3'-monooxygenase; AltName: Full=Cytochrome P450 75B2; AltName: Full=Flavonoid 3'-hydroxylase [Petunia x hybrida] && PF00067:Cytochrome P450	p450	3.46604	3.91062
PGSC0003DMG401031196	-	ST4.03ch04	54616205	54620206	.	777	-	- && Q93WU9.1 RecName: Full=Probable WRKY transcription factor 51; AltName: Full=WRKY DNA-binding protein 51 && PF03106:WRKY DNA -binding domain	WRKY	3.73848	4.00156
PGSC0003DMG400001528	-	ST4.03ch02	38744461	38745679	.	1037	-	- && Q40114.1 RecName: Full=Acidic endochitinase pcht28; Flags: Precursor && PF00182:Chitinase class I	-	3.86561	4.65898
PGSC0003DMG400021763	-	ST4.03ch03	5151954	5152503	.	550	-	- && P82353.1 RecName: Full=Non-specific lipid-transfer protein 2; Short=LTP 2 && PF14368:Probable lipid transfer	-		4.80954
PGSC0003DMG400017400	-	ST4.03ch07	43459160	43462088	.	840	-	- && Q94B74.1 RecName: Full=Nudix hydrolase 2; Short=AtNUDT2; AltName: Full=ADP-ribose pyrophosphatase; AltName: Full=NADH pyrophosphatase && PF00293:NUDIX domain	NUDIX	4.64846	5.3885
PGSC0003DMG400017919	-	ST4.03ch09	60252397	60253006	.	342	-	- && - && PF03058:Sar8.2 family	-	6.13351	6.72078
PGSC0003DMG400002652	-	ST4.03ch03	59832985	59833384	.	400	-	- && - && -	-	-1.54094
PGSC0003DMG400012241	-	ST4.03ch08	56602118	56602865	.	748	-	- && - && PF04398:Protein of unknown function, DUF538	-	-1.27354
PGSC0003DMG400004524	-	ST4.03ch02	16706399	16707087	.	689	-	- && Q9FJB5.1 RecName: Full=Disease resistance RPP8-like protein 3 && -	-	-1.19836
PGSC0003DMG400023506	-	ST4.03ch05	50606922	50609932	.	2914	-	- && O80946.1 RecName: Full=ABC transporter G family member 1; Short=ABC transporter ABCG.1; Short=AtABCG1; AltName: Full=White-brown complex homolog protein 1; Short=AtWBC1 && PF01061:ABC-2 type transporter|PF00005:ABC transporter	ABC2_membrane	-1.17251
PGSC0003DMG400026502	-	ST4.03ch06	48043865	48051749	.	2438	-	- && P09469.1 RecName: Full=V-type proton ATPase catalytic subunit A; Short=V-ATPase subunit A; AltName: Full=V-ATPase 69 kDa subunit; AltName: Full=Vacuolar proton pump subunit alpha && PF00306:ATP synthase alpha/beta chain, C terminal domain|PF02874:ATP synthase alpha/beta family, beta-barrel domain|PF00006:ATP synthase alpha/beta family, nucleotide-binding domain|PF16886:ATPsynthase alpha/beta…	ATP-synt_ab	-1.07093
PGSC0003DMG400015646	-	ST4.03ch06	28532803	28536496	.	808	-	- && - && -	-	-1.0218
PGSC0003DMG400024900	-	ST4.03ch01	80483167	80484772	.	1606	-	- && Q9FMY3.1 RecName: Full=Serine/threonine-protein kinase-like protein At5g23170 && PF00069:Protein kinase domain	Pkinase	-0.97803
PGSC0003DMG400015511	-	ST4.03ch02	20813816	20821796	.	1087	-	- && Q6NQL6.1 RecName: Full=Lipid phosphate phosphatase epsilon 2, chloroplastic; Short=AtLPPE2; AltName: Full=Phosphatidic acid phosphatase epsilon 2; AltName: Full=Plastidic phosphatidic acid phosphatase epsilon 2; Flags: Precursor && PF01569:PAP2 superfamily	-	-0.87253
PGSC0003DMG400025830	-	ST4.03ch01	85284518	85289980	.	1095	-	- && - && -	-	-0.79409
PGSC0003DMG401018599	-	ST4.03ch05	10510428	10516265	.	1725	-	- && - && PF05212:Protein of unknown function (DUF707)	-	-0.75966
PGSC0003DMG400029294	-	ST4.03ch12	57864291	57870790	.	876	-	- && Q9FHI1.1 RecName: Full=MOB kinase activator-like 1A; AltName: Full=Mob1 homolog 1A; AltName: Full=Mps one binder kinase activator-like 1A && PF03637:Mob1/phocein family	-	-0.66732
PGSC0003DMG400012275	-	ST4.03ch08	56048399	56051546	.	856	-	- && - && -	-	-0.6489
PGSC0003DMG400001621	-	ST4.03ch01	87264139	87265609	.	1385	-	- && - && PF00388:Phosphatidylinositol-specific phospholipase C, X domain	PI-PLC-X	-0.6483
PGSC0003DMG400007018	-	ST4.03ch05	45549427	45557150	.	2014	-	- && P11043.1 RecName: Full=3-phosphoshikimate 1-carboxyvinyltransferase, chloroplastic; AltName: Full=5-enolpyruvylshikimate-3-phosphate synthase; Short=EPSP synthase; Flags: Precursor && PF00275:EPSP synthase (3-phosphoshikimate 1-carboxyvinyltransferase)	EPSP_synthase	-0.63832
PGSC0003DMG400019238	-	ST4.03ch07	53861348	53866605	.	2487	-	- && O81832.4 RecName: Full=G-type lectin S-receptor-like serine/threonine-protein kinase At4g27290; Flags: Precursor && PF01453:D-mannose binding lectin|PF00954:S-locus glycoprotein domain|PF08276:PAN-like domain|PF07714:Protein tyrosine kinase	Pkinase_Tyr	-0.56581
PGSC0003DMG400020593	-	ST4.03ch09	59743989	59752991	.	1863	-	- && Q9LK39.1 RecName: Full=Probable acyl-activating enzyme 16, chloroplastic; Flags: Precursor && PF00501:AMP-binding enzyme	AMP-binding	-0.5574
PGSC0003DMG400015249	-	ST4.03ch03	50723631	50728564	.	693	-	- && P28643.1 RecName: Full=3-oxoacyl-[acyl-carrier-protein] reductase, chloroplastic; AltName: Full=3-ketoacyl-acyl carrier protein reductase; Flags: Precursor && PF00106:short chain dehydrogenase	adh_short	-0.53339
PGSC0003DMG400015542	-	ST4.03ch11	45376444	45376959	.	516	-	- && Q94A32.1 RecName: Full=Protein FATTY ACID EXPORT 2, chloroplastic; Short=At-FAX2; Flags: Precursor && PF03647:Transmembrane proteins 14C	-	-0.51301
PGSC0003DMG400033060	-	ST4.03ch06	52065669	52069687	.	2076	-	- && Q39030.2 RecName: Full=Serine/threonine-protein kinase AtPK2/AtPK19; AltName: Full=Ribosomal-protein S6 kinase homolog 2 && PF00069:Protein kinase domain	Pkinase	-0.46165
PGSC0003DMG400029597	-	ST4.03ch08	45250884	45257760	.	1236	-	- && Q9FZ70.1 RecName: Full=F-box/FBD/LRR-repeat protein At1g13570 && -	-	-0.40286
PGSC0003DMG400007647	-	ST4.03ch11	20358151	20363517	.	2268	-	- && Q9LJD8.1 RecName: Full=MAP3K epsilon protein kinase 1; Short=AtM3KE1; AltName: Full=Mitogen-activated protein kinase kinase kinase 7 && -	-	-0.3886
PGSC0003DMG401028895	-	ST4.03ch06	37940475	37947270	.	1536	-	- && Q0WMN5.2 RecName: Full=Uncharacterized protein At3g49140 && -	-	-0.3752
PGSC0003DMG400022432	-	ST4.03ch02	34275583	34285585	.	2190	-	- && Q13435.2 RecName: Full=Splicing factor 3B subunit 2; AltName: Full=Pre-mRNA-splicing factor SF3b 145 kDa subunit; Short=SF3b145; AltName: Full=SF3b150; AltName: Full=Spliceosome-associated protein 145; Short=SAP 145 && PF04046:PSP|PF04037:Domain of unknown function (DUF382)	-	-0.36393
PGSC0003DMG400016472	-	ST4.03ch02	36555049	36559738	.	1224	-	- && Q9ZS51.1 RecName: Full=Peroxisomal membrane protein PMP22; AltName: Full=22 kDa peroxisomal membrane protein && PF04117:Mpv17 / PMP22 family	Mpv17_PMP22	-0.27049
PGSC0003DMG400015449	-	ST4.03ch12	56736584	56739036	.	2453	-	- && Q9XIL9.1 RecName: Full=Pollen-specific leucine-rich repeat extensin-like protein 3; Short=AtPEX3; Short=Pollen-specific LRR/EXTENSIN3; AltName: Full=Cell wall hydroxyproline-rich glycoprotein; Flags: Precursor && -	-	-0.25617
PGSC0003DMG400022201	-	ST4.03ch07	55171902	55179160	.	1636	-	- && P48528.2 RecName: Full=Serine/threonine-protein phosphatase PP-X isozyme 2 && PF00149:Calcineurin-like phosphoesterase	Metallophos	-0.22896
PGSC0003DMG400018432	-	ST4.03ch05	4669790	4678090	.	1954	-	- && - && -	-	0.15338
PGSC0003DMG400027918	-	ST4.03ch04	52028126	52029865	.	1326	-	- && F4JJ23.1 RecName: Full=Protein NEN4; AltName: Full=NAC45/NAC86-dependent exonuclease-domain protein 4 && PF00929:Exonuclease	Exonuc_X-T	0.33514
PGSC0003DMG400012995	-	ST4.03ch08	32677042	32686379	.	1680	-	- && P93564.1 RecName: Full=Guanine nucleotide-binding protein alpha-1 subunit; Short=GP-alpha-1 && PF00503:G-protein alpha subunit	G-alpha	0.37194
PGSC0003DMG400026336	-	ST4.03ch11	40459411	40468128	.	1493	-	- && Q3HVN1.1 RecName: Full=N-carbamoylputrescine amidase && PF00795:Carbon-nitrogen hydrolase	CN_hydrolase	0.37288
PGSC0003DMG400016437	-	ST4.03ch02	36648396	36655649	.	1479	-	- && - && PF02485:Core-2/I-Branching enzyme	-	0.37665
PGSC0003DMG400029898	-	ST4.03ch08	20914119	20915153	.	1035	-	- && - && -	-	0.40073
PGSC0003DMG400001306	-	ST4.03ch02	46503383	46505611	.	2229	-	- && Q9FLD8.1 RecName: Full=Pentatricopeptide repeat-containing protein At5g39980, chloroplastic; Flags: Precursor && PF13041:PPR repeat family	-	0.45135
PGSC0003DMG400015018	-	ST4.03ch07	46143288	46144678	.	1391	-	- && O22042.1 RecName: Full=Mitogen-activated protein kinase kinase kinase 3; AltName: Full=Arabidopsis NPK1-related protein kinase 3 && PF00069:Protein kinase domain	Pkinase	0.51672
PGSC0003DMG400030910	-	ST4.03ch07	4153377	4155460	.	2084	-	- && Q8RX87.2 RecName: Full=Probable galactinol--sucrose galactosyltransferase 6; AltName: Full=Protein DARK INDUCIBLE 10; AltName: Full=Raffinose synthase 6 && -	-	0.52708
PGSC0003DMG400032243	-	ST4.03ch09	54116254	54121312	.	1299	-	- && Q8LAX0.2 RecName: Full=Homocysteine S-methyltransferase 3; AltName: Full=S-methylmethionine:homocysteine methyltransferase 3; Short=AtHMT-3; Short=SMM:Hcy S-methyltransferase 3 && PF02574:Homocysteine S-methyltransferase	-	0.55575
PGSC0003DMG400007468	-	ST4.03ch04	768792	772685	.	1487	-	- && - && PF03097:BRO1-like domain	-	0.56104
PGSC0003DMG400001302	-	ST4.03ch02	46563544	46568065	.	2020	-	- && - && PF07059:Protein of unknown function (DUF1336)	-	0.60598
PGSC0003DMG400015020	-	ST4.03ch07	46065290	46066538	.	1249	-	- && O22042.1 RecName: Full=Mitogen-activated protein kinase kinase kinase 3; AltName: Full=Arabidopsis NPK1-related protein kinase 3 && PF00069:Protein kinase domain	Pkinase	0.60794
PGSC0003DMG400021331	-	ST4.03ch01	2807645	2809862	.	1682	-	- && Q9ZSD4.1 RecName: Full=Syntaxin-121; Short=AtSYP121; AltName: Full=Syntaxin-related protein At-Syr1 && PF00804:Syntaxin|PF05739:SNARE domain	SNARE	0.64649
PGSC0003DMG400020110	-	ST4.03ch06	58161970	58163163	.	723	-	- && Q94BT2.3 RecName: Full=Auxin-induced in root cultures protein 12; Flags: Precursor && PF04526:Protein of unknown function (DUF568)	-	0.72509
PGSC0003DMG401002428	-	ST4.03ch06	11368999	11370690	.	1692	-	- && Q40392.1 RecName: Full=TMV resistance protein N && PF13855:Leucine rich repeat	-	0.75615
PGSC0003DMG400021777	-	ST4.03ch05	18519345	18520050	.	706	-	- && Q8LPN7.1 RecName: Full=E3 ubiquitin-protein ligase RING1-like; AltName: Full=RING finger protein 1 && PF13639:Ring finger domain	-	0.77039
PGSC0003DMG400017766	-	ST4.03ch12	55580154	55582305	.	1023	-	- && Q9SK91.2 RecName: Full=Transcription factor bHLH94; AltName: Full=Basic helix-loop-helix protein 94; Short=AtbHLH94; Short=bHLH 94; AltName: Full=Transcription factor EN 16; AltName: Full=bHLH transcription factor bHLH094 && PF00010:Helix-loop-helix DNA-binding domain	HLH	0.78368
PGSC0003DMG400010165	-	ST4.03ch03	43772145	43775202	.	1934	-	- && F4JTB3.1 RecName: Full=Protein DETOXIFICATION 35; Short=AtDTX35; AltName: Full=Multidrug and toxic compound extrusion protein 35; Short=MATE protein 35; AltName: Full=Protein DETOXIFYING EFFLUX CARRIER 35; Short=Protein DTX5; AltName: Full=Protein FLOWER FLAVONOID TRANSPORTER; Short=Protein FFT && PF01554:MatE	MatE	0.78786
PGSC0003DMG400008553	-	ST4.03ch12	55216678	55222718	.	1658	-	- && Q12700.1 RecName: Full=Glucan 1,3-beta-glucosidase; AltName: Full=Exo-1,3-beta-glucanase; Flags: Precursor && PF00150:Cellulase (glycosyl hydrolase family 5)	-	0.80921
PGSC0003DMG400016547	-	ST4.03ch06	49324409	49325537	.	1129	-	- && - && -	-	0.86694
PGSC0003DMG400014555	-	ST4.03ch05	3143409	3146825	.	1342	-	- && - && PF02485:Core-2/I-Branching enzyme	-	0.88062
PGSC0003DMG400033636	-	ST4.03ch12	51940842	51942720	.	1801	-	- && H2DH18.1 RecName: Full=Cytochrome P450 CYP736A12 [Panax ginseng] && PF00067:Cytochrome P450	p450	0.88478
PGSC0003DMG400012168	-	ST4.03ch08	55473532	55478357	.	2839	-	- && Q9SUQ7.1 RecName: Full=Cation/H(+) antiporter 17; AltName: Full=Protein CATION/H+ EXCHANGER 17; Short=AtCHX17 && PF00999:Sodium/hydrogen exchanger family	Na_H_Exchanger	0.8947
PGSC0003DMG400006913	-	ST4.03ch02	26506508	26508700	.	1717	-	- && Q9LYK2.1 RecName: Full=High affinity nitrate transporter 2.7; Short=AtNRT2:7 && PF07690:Major Facilitator Superfamily	MFS_1	0.92615
PGSC0003DMG402011679	-	ST4.03ch04	68895580	68896005	.	426	-	- && Q93ZB2.2 RecName: Full=Ent-kaurene oxidase, chloroplastic; Short=AtKO1; AltName: Full=Cytochrome P450 701A3 && -	-	1.0306
PGSC0003DMG400030568	-	ST4.03ch05	3582668	3587942	.	1975	-	- && Q9ZU50.2 RecName: Full=Amino-acid permease BAT1; AltName: Full=Bidirectional amino acid transporter 1; AltName: Full=GABA permease; Short=AtGABP && PF13520:Amino acid permease	-	1.04002
PGSC0003DMG400030694	-	ST4.03ch07	3152017	3155780	.	1794	-	- && Q69QZ0.1 RecName: Full=Probable protein phosphatase 2C 27; Short=OsPP2C27 && PF00481:Protein phosphatase 2C	PP2C	1.04473
PGSC0003DMG402008903	-	ST4.03ch09	1586880	1587403	.	524	-	- && - && -	-	1.057
PGSC0003DMG400017628	-	ST4.03ch05	5893911	5894694	.	784	-	- && Q8VWV6.1 RecName: Full=Probable WRKY transcription factor 61; AltName: Full=WRKY DNA-binding protein 61 && -	-	1.09162
PGSC0003DMG400001396	-	ST4.03ch02	46665732	46667302	.	1571	-	- && Q9LHD2.1 RecName: Full=Probable galacturonosyltransferase-like 10; AltName: Full=Galactinol synthase 8; Short=AtGolS8; Short=GolS-8 && PF01501:Glycosyl transferase family 8	Glyco_transf_8	1.11222
PGSC0003DMG400030318	-	ST4.03ch06	56564175	56567014	.	1802	-	- && Q94B55.1 RecName: Full=Putative E3 ubiquitin-protein ligase XBAT31; AltName: Full=Ankyrin repeat domain and RING finger-containing protein XBAT31; AltName: Full=Protein XB3 homolog 1 && PF12796:Ankyrin repeats (3 copies)	-	1.23915
PGSC0003DMG400004418	-	ST4.03ch09	15532653	15533688	.	1036	-	- && Q9LZW2.1 RecName: Full=Transcription repressor OFP1; AltName: Full=Ovate family protein 1; Short=AtOFP1 && PF13724:DNA-binding domain|PF04844:Transcriptional repressor, ovate	-	1.2499
PGSC0003DMG400010761	-	ST4.03ch04	7644726	7646446	.	655	-	- && - && -	-	1.24992
PGSC0003DMG400002327	-	ST4.03ch05	25096812	25099180	.	1504	-	- && Q9CAH1.1 RecName: Full=Putative receptor-like protein kinase At1g72540 && PF07714:Protein tyrosine kinase	Pkinase_Tyr	1.25243
PGSC0003DMG400026235	-	ST4.03ch08	51363638	51365709	.	1213	-	- && - && -	-	1.25556
PGSC0003DMG400027270	-	ST4.03ch04	9885297	9885926	.	630	-	- && - && -	-	1.32442
PGSC0003DMG400016679	-	ST4.03ch03	5625756	5630481	.	1768	-	- && - && PF00514:Armadillo/beta-catenin-like repeat	Arm	1.36492
PGSC0003DMG400000318	-	ST4.03ch12	4580428	4581158	.	731	-	- && - && -	-	1.38146
PGSC0003DMG400019824	-	ST4.03ch03	56777004	56780104	.	1956	-	- && Q9SAH7.1 RecName: Full=Probable WRKY transcription factor 40; AltName: Full=WRKY DNA-binding protein 40 && PF03106:WRKY DNA -binding domain	WRKY	1.41529
PGSC0003DMG400029452	-	ST4.03ch04	3006111	3006536	.	426	-	- && - && -	-	1.45016
PGSC0003DMG400015147	-	ST4.03ch02	18606434	18607398	.	965	-	- && - && -	-	1.46212
PGSC0003DMG400000091	-	ST4.03ch01	73088356	73089618	.	1263	-	- && O04682.1 RecName: Full=Pathogenesis-related genes transcriptional activator PTI6; AltName: Full=PTO-interacting protein 6 && PF00847:AP2 domain	AP2	1.47343
PGSC0003DMG400012522	-	ST4.03ch08	137792	142468	.	1976	-	- && P54873.2 RecName: Full=Hydroxymethylglutaryl-CoA synthase; Short=HMG-CoA synthase; AltName: Full=3-hydroxy-3-methylglutaryl coenzyme A synthase; AltName: Full=Protein EMBRYO DEFECTIVE 2778; AltName: Full=Protein FLAKY POLLEN 1 && PF08540:Hydroxymethylglutaryl-coenzyme A synthase C terminal|PF01154:Hydroxymethylglutaryl-coenzyme A synthase N terminal	-	1.4877
PGSC0003DMG400029825	-	ST4.03ch10	57933513	57935104	.	1592	-	- && P56725.1 RecName: Full=Zeatin O-xylosyltransferase; AltName: Full=Zeatin O-beta-D-xylosyltransferase && -	-	1.52943
PGSC0003DMG400007376	-	ST4.03ch08	40812188	40813595	.	1408	-	- && Q9SMZ3.2 RecName: Full=F-box only protein 13 && PF00646:F-box domain	F-box	1.53087
PGSC0003DMG400022481	-	ST4.03ch01	75925393	75927116	.	1724	-	- && - && PF11926:Domain of unknown function (DUF3444)	-	1.62088
PGSC0003DMG400007565	-	ST4.03ch05	30948307	30950184	.	1667	-	- && I7C6E8.1 RecName: Full=Beta-amyrin 28-oxidase; AltName: Full=Cytochrome P450 CYP716A52v2 && PF00067:Cytochrome P450	p450	1.63742
PGSC0003DMG401028367	-	ST4.03ch05	613047	618053	.	1402	-	- && Q9FW03.1 RecName: Full=Putative methylesterase 11, chloroplastic; Short=AtMES11; Flags: Precursor && PF12697:Alpha/beta hydrolase family	-	1.82907
PGSC0003DMG400030165	-	ST4.03ch08	9478743	9479260	.	518	-	- && - && -	-	1.88054
PGSC0003DMG400002943	-	ST4.03ch04	24776070	24777497	.	1428	-	- && Q8GZC3.1 RecName: Full=Delta(12)-fatty-acid desaturase FAD2 && PF11960:Domain of unknown function (DUF3474)|PF00487:Fatty acid desaturase	-	1.88343
PGSC0003DMG400027781	-	ST4.03ch01	71009381	71010087	.	707	-	- && Q58FX0.1 RecName: Full=BON1-associated protein 2; AltName: Full=Protein BON1-ASSOCIATED PROTEIN 1-LIKE && PF00168:C2 domain	C2	1.95417
PGSC0003DMG400010713	-	ST4.03ch07	36903263	36905080	.	1818	-	- && - && PF13359:DDE superfamily endonuclease	-	1.97745
PGSC0003DMG400024991	-	ST4.03ch02	43263346	43264106	.	761	-	- && - && -	-	2.25236
