# Supplementary material for: Comparative Transcriptome Analysis Reveals the Specific Activation of Defense Pathways Against Globodera pallida in Gpa2 Resistant Potato Roots
Source: Front Plant Sci. 2022 Jun 17;13:909593. doi: 10.3389/fpls.2022.909593 (PMC9248836; doi:10.3389/fpls.2022.909593)
Supplement: Supplementary file 7 [file Table_7.xlsx]

## Sheet: Upregulation
Upregulation
D383-specific DEGs at 3 dpi_effect>2
gene_id	k-means cluster	gene_description	tf_family	D383_3	D383_6
PGSC0003DMG400014776	2	- && Q9SMB8.1 RecName: Full=Tyramine N-feruloyltransferase 4/11; AltName: Full=Hydroxycinnamoyl-CoA: tyramine N-hydroxycinnamoyltransferase && PF00583:Acetyltransferase (GNAT) family	Acetyltransf_1	2.61622
PGSC0003DMG400010226	2	- && - && PF05659:Arabidopsis broad-spectrum mildew resistance protein RPW8	-	2.53551
PGSC0003DMG400029967	2	- && Q6WNQ9.1 RecName: Full=Isoflavone 3'-hydroxylase; AltName: Full=Cytochrome P450 81E9, partial [Medicago truncatula] && PF00067:Cytochrome P450	p450	2.35065
PGSC0003DMG400014778	2	- && P80969.2 RecName: Full=Tyramine N-feruloyltransferase 10/30; AltName: Full=Hydroxycinnamoyl-CoA: tyramine N-hydroxycinnamoyltransferase && PF00583:Acetyltransferase (GNAT) family	Acetyltransf_1	2.30654
PGSC0003DMG400017096	2	- && Q9SV68.1 RecName: Full=Putative quinone-oxidoreductase homolog, chloroplastic && PF08240:Alcohol dehydrogenase GroES-like domain|PF13602:Zinc-binding dehydrogenase	ADH_N	2.28441
PGSC0003DMG400024991	2	- && - && -	-	2.25236
PGSC0003DMG400002518	2	- && - && -	-	2.20151
PGSC0003DMG400016155	2	- && Q9FJN7.1 RecName: Full=LanC-like protein GCL1; AltName: Full=G protein-coupled receptor 2-like protein 1; Short=Protein GCR2-like 1 && PF05147:Lanthionine synthetase C-like protein	-	2.19096
PGSC0003DMG400028660	2	- && - && PF00266:Aminotransferase class-V	Aminotran_5	2.01988
PGSC0003DMG400032160	2	- && Q9LQU4.1 RecName: Full=Protein PLANT CADMIUM RESISTANCE 2; Short=AtPCR2 && PF04749:PLAC8 family	-	2.01261
PGSC0003DMG400030244	2	- && Q9SUY0.3 RecName: Full=F-box protein At4g22390 && PF14383:DUF761-associated sequence motif	-	2.00905
D383-specific DEGs at 6 dpi_effect>2
gene_id	k-means cluster	gene_description	tf_family	D383_3	D383_6
PGSC0003DMG400021763	2	- && P82353.1 RecName: Full=Non-specific lipid-transfer protein 2; Short=LTP 2 && PF14368:Probable lipid transfer	-		4.80954
PGSC0003DMG400017399	2	- && Q94B74.1 RecName: Full=Nudix hydrolase 2; Short=AtNUDT2; AltName: Full=ADP-ribose pyrophosphatase; AltName: Full=NADH pyrophosphatase && PF00293:NUDIX domain	NUDIX		3.72216
PGSC0003DMG400017307	1	- && - && -	-		3.7162
PGSC0003DMG400013096	1	- && P92997.2 RecName: Full=Germin-like protein subfamily 1 member 13; Flags: Precursor && PF00190:Cupin	-		3.68161
PGSC0003DMG400001550	1	- && P17642.1 RecName: Full=Pathogenesis-related protein STH-2 && PF00407:Pathogenesis-related protein Bet v I family	-		3.3718
PGSC0003DMG400005062	2	- && P15004.1 RecName: Full=Suberization-associated anionic peroxidase 2; AltName: Full=TMP2; Flags: Precursor && PF00141:Peroxidase	-		3.10552
PGSC0003DMG400029028	2	- && Q9C899.1 RecName: Full=Feruloyl CoA ortho-hydroxylase 2 && PF14226:non-haem dioxygenase in morphine synthesis N-terminal	-		3.07868
PGSC0003DMG401031172	2	- && - && PF03208:PRA1 family protein	-		2.86403
PGSC0003DMG400015601	2	- && O48676.1 RecName: Full=UDP-glycosyltransferase 74B1; AltName: Full=N-hydroxythioamide S-beta-glucosyltransferase; AltName: Full=Thiohydroximate S-glucosyltransferase && PF00201:UDP-glucoronosyl and UDP-glucosyl transferase	UDPGT		2.7487
PGSC0003DMG400030503	2	- && Q6NLC8.1 RecName: Full=Uncharacterized protein At1g66480 && PF14009:Domain of unknown function (DUF4228)	-		2.7142
PGSC0003DMG400022936	2	- && Q9FLD5.1 RecName: Full=AAA-ATPase ASD, mitochondrial; AltName: Full=AAA-ATPase 1; AltName: Full=Protein ATPASE-IN-SEED-DEVELOPMENT && PF14363:Domain associated at C-terminal with AAA|PF00004:ATPase family associated with various cellular activities (AAA)	AAA		2.71041
PGSC0003DMG400008391	2	- && Q9LY00.1 RecName: Full=Probable WRKY transcription factor 70; AltName: Full=WRKY DNA-binding protein 70 && PF03106:WRKY DNA -binding domain	WRKY		2.70006
PGSC0003DMG400002387	2	- && Q9C5D7.1 RecName: Full=Probable caffeoyl-CoA O-methyltransferase At4g26220; AltName: Full=Trans-caffeoyl-CoA 3-O-methyltransferase; Short=CCoAMT; Short=CCoAOMT && PF01596:O-methyltransferase	-		2.6723
PGSC0003DMG401025083	2	- && Q96520.1 RecName: Full=Peroxidase 12; Short=Atperox P12; AltName: Full=ATP4a; AltName: Full=PRXR6; Flags: Precursor && PF00141:Peroxidase	-		2.6295
PGSC0003DMG400027692	2	- && Q09011.1 RecName: Full=Calcium-binding protein CAST && PF13499:EF-hand domain pair	-		2.59738
PGSC0003DMG400012820	2	- && - && PF01699:Sodium/calcium exchanger protein|PF13499:EF-hand domain pair	Na_Ca_ex		2.59254
PGSC0003DMG403030532	2	- && Q9C6K9.1 RecName: Full=LEAF RUST 10 DISEASE-RESISTANCE LOCUS RECEPTOR-LIKE PROTEIN KINASE-like 1.1; AltName: Full=Probable receptor-like serine/threonine-protein kinase LRK10L-1.1; Flags: Precursor && PF00069:Protein kinase domain	Pkinase		2.57027
PGSC0003DMG402003983	2	- && Q25AG3.2 RecName: Full=G-type lectin S-receptor-like serine/threonine-protein kinase LECRK3; Short=OsLecRK3; AltName: Full=OsRLCK135; Flags: Precursor && -	-		2.54354
PGSC0003DMG400033632	2	- && Q9C9H7.2 RecName: Full=Receptor-like protein 12; Short=AtRLP12; Flags: Precursor && -	-		2.53706
PGSC0003DMG400024478	2	- && - && PF07887:Calmodulin binding protein-like	-		2.52475
PGSC0003DMG400007112	2	- && Q9SGD1.1 RecName: Full=Zinc finger protein WIP3; AltName: Full=WIP-domain protein 3; Short=AtWIP3 && -	-		2.51726
PGSC0003DMG402025083	2	- && Q96520.1 RecName: Full=Peroxidase 12; Short=Atperox P12; AltName: Full=ATP4a; AltName: Full=PRXR6; Flags: Precursor && PF00141:Peroxidase	-		2.50953
PGSC0003DMG400031457	2	- && P31425.1 RecName: Full=Phenylalanine ammonia-lyase 1 && PF00221:Aromatic amino acid lyase	-		2.48925
PGSC0003DMG400004872	2	- && Q8L799.1 RecName: Full=Inositol oxygenase 1; AltName: Full=Myo-inositol oxygenase 1; Short=AtMIOX1; Short=MI oxygenase 1 && PF05153:Myo-inositol oxygenase	-		2.4781
PGSC0003DMG400031519	2	- && O65782.1 RecName: Full=Cytochrome P450 83B1; AltName: Full=Protein ALTERED TRYPTOPHAN REGULATION 4; AltName: Full=Protein RED ELONGATED 1; AltName: Full=Protein SUPERROOT 2 && PF00067:Cytochrome P450	p450		2.44476
PGSC0003DMG400018700	2	- && Q7XPK7.1 RecName: Full=Agmatine hydroxycinnamoyltransferase 1; Short=OsAHT1; AltName: Full=Agmatine hydroxycinnamoyl transferase && PF02458:Transferase family	-		2.41633
PGSC0003DMG400026155	2	- && Q9ZR08.3 RecName: Full=G-type lectin S-receptor-like serine/threonine-protein kinase At4g03230; Flags: Precursor && PF01453:D-mannose binding lectin|PF00954:S-locus glycoprotein domain|PF08276:PAN-like domain|PF00069:Protein kinase domain	Pkinase		2.3991
PGSC0003DMG400024843	2	- && P16273.2 RecName: Full=Pathogen-related protein && -	-		2.38454
PGSC0003DMG400022026	2	- && O64489.1 RecName: Full=Probable indole-3-pyruvate monooxygenase YUCCA9; AltName: Full=Flavin-containing monooxygenase YUCCA9 && PF00743:Flavin-binding monooxygenase-like	FMO-like		2.38026
PGSC0003DMG400004952	2	- && - && -	-		2.36172
PGSC0003DMG400028561	2	- && Q6UD73.1 RecName: Full=LysM domain receptor-like kinase 3; Short=LysM-containing receptor-like kinase 3; Short=MtLYK3; AltName: Full=LysM receptor kinase K1B; AltName: Full=Protein HAIR CURLING; Flags: Precursor && PF07714:Protein tyrosine kinase	Pkinase_Tyr		2.34347
PGSC0003DMG400019952	2	- && A2XNK3.1 RecName: Full=Anthranilate synthase alpha subunit 1, chloroplastic; Flags: Precursor && PF04715:Anthranilate synthase component I, N terminal region|PF00425:chorismate binding enzyme	-		2.33921
PGSC0003DMG402017989	2	- && O65717.1 RecName: Full=Cyclic nucleotide-gated ion channel 1; Short=AtCNGC1; AltName: Full=Cyclic nucleotide- and calmodulin-regulated ion channel 1 && PF00520:Ion transport protein	Ion_trans		2.32916
PGSC0003DMG401023841	2	- && F4HVY0.1 RecName: Full=Protein ECERIFERUM 1 && PF12076:WAX2 C-terminal domain	-		2.32835
PGSC0003DMG402018597	2	- && Q9LIN2.1 RecName: Full=GDSL esterase/lipase At3g26430; AltName: Full=Extracellular lipase At3g26430; Flags: Precursor && PF00657:GDSL-like Lipase/Acylhydrolase	Lipase_GDSL		2.28927
PGSC0003DMG400012315	2	- && - && -	-		2.28674
PGSC0003DMG400009178	2	- && Q43143.1 RecName: Full=Pectinesterase/pectinesterase inhibitor U1; Includes: RecName: Full=Pectinesterase inhibitor U1; AltName: Full=Pectin methylesterase inhibitor U1; Includes: RecName: Full=Pectinesterase U1; Short=PE U1; AltName: Full=Pectin methylesterase U1; Flags: Precursor && PF01095:Pectinesterase|PF04043:Plant invertase/pectin methylesterase inhibitor	-		2.27697
PGSC0003DMG400025084	2	- && Q96520.1 RecName: Full=Peroxidase 12; Short=Atperox P12; AltName: Full=ATP4a; AltName: Full=PRXR6; Flags: Precursor && PF00141:Peroxidase	-		2.26516
PGSC0003DMG400017223	2	- && Q7XBH4.2 RecName: Full=Myb-related protein Myb4; AltName: Full=OsMyb4; AltName: Full=Transcription factor RLTR1 && PF00249:Myb-like DNA-binding domain	Myb_DNA-binding		2.23302
PGSC0003DMG400014772	2	- && Q9SMB8.1 RecName: Full=Tyramine N-feruloyltransferase 4/11; AltName: Full=Hydroxycinnamoyl-CoA: tyramine N-hydroxycinnamoyltransferase && PF00583:Acetyltransferase (GNAT) family	Acetyltransf_1		2.2078
PGSC0003DMG400005419	2	- && Q9SRS5.1 RecName: Full=Ras-related protein RABA5b; Short=AtRABA5b && PF00071:Ras family	Ras		2.20694
PGSC0003DMG400017728	2	- && P93604.1 RecName: Full=Rust resistance kinase Lr10; AltName: Full=Probable receptor-like serine/threonine-protein kinase LRK10; Flags: Precursor && PF00069:Protein kinase domain	Pkinase		2.19967
PGSC0003DMG400010471	2	- && Q9FHA4.1 RecName: Full=Subtilisin-like protease SBT1.9; AltName: Full=Subtilase subfamily 1 member 9; Short=AtSBT1.9; Flags: Precursor && PF05922:Peptidase inhibitor I9|PF00082:Subtilase family	Peptidase_S8		2.19781
PGSC0003DMG400022341	2	- && P15004.1 RecName: Full=Suberization-associated anionic peroxidase 2; AltName: Full=TMP2; Flags: Precursor && PF00141:Peroxidase	-		2.18908
PGSC0003DMG400017349	2	- && Q8VWJ2.1 RecName: Full=Probable WRKY transcription factor 28; AltName: Full=WRKY DNA-binding protein 28 && PF03106:WRKY DNA -binding domain	WRKY		2.18017
PGSC0003DMG400021421	2	- && O81108.1 RecName: Full=Calcium-transporting ATPase 2, plasma membrane-type; AltName: Full=Ca(2+)-ATPase isoform 2 && PF12515:Ca2+-ATPase N terminal autoinhibitory domain|PF00689:Cation transporting ATPase, C-terminus|PF00690:Cation transporter/ATPase, N-terminus|PF00122:E1-E2 ATPase|PF12710:haloacid dehalogenase-like hydrolase	E1-E2_ATPase		2.147
PGSC0003DMG400000297	2	- && F4JNX2.1 RecName: Full=Senescence/dehydration-associated protein At4g35985, chloroplastic; Flags: Precursor && PF06911:Senescence-associated protein	-		2.14526
PGSC0003DMG400036542	2	- && - && -	-		2.13225
PGSC0003DMG400017373	2	- && - && -	-		2.13116
PGSC0003DMG400015808	2	- && Q56WD9.2 RecName: Full=3-ketoacyl-CoA thiolase 2, peroxisomal; AltName: Full=Acetyl-CoA acyltransferase 2; AltName: Full=Beta-ketothiolase 2; AltName: Full=Peroxisomal 3-oxoacyl-CoA thiolase 2; AltName: Full=Peroxisome defective protein 1; Flags: Precursor && PF00108:Thiolase, N-terminal domain|PF02803:Thiolase, C-terminal domain	Thiolase_N		2.11635
PGSC0003DMG400016797	2	- && Q8RXN0.1 RecName: Full=ABC transporter G family member 11; Short=ABC transporter ABCG.11; Short=AtABCG11; AltName: Full=Protein CUTICULAR DEFECT AND ORGAN FUSION 1; AltName: Full=Protein DESPERADO; AltName: Full=Protein PERMEABLE LEAVES 1; AltName: Full=White-brown complex homolog protein 11; Short=AtWBC11 && PF00005:ABC transporter|PF01061:ABC-2 type transporter	ABC2_membrane		2.11394
PGSC0003DMG400022386	2	- && Q94AP0.1 RecName: Full=Allantoinase; Short=AtALN && PF01979:Amidohydrolase family	Amidohydro_1		2.11179
PGSC0003DMG402024140	2	- && Q6DBP4.1 RecName: Full=Pectin acetylesterase 8; Flags: Precursor && PF03283:Pectinacetylesterase	-		2.11081
PGSC0003DMG400031360	2	- && Q9SJL0.1 RecName: Full=UDP-glycosyltransferase 86A1 && PF00201:UDP-glucoronosyl and UDP-glucosyl transferase	UDPGT		2.11039
PGSC0003DMG400029341	2	- && P17642.1 RecName: Full=Pathogenesis-related protein STH-2 && PF00407:Pathogenesis-related protein Bet v I family	-		2.10737
PGSC0003DMG400010198	2	- && Q9S7R3.1 RecName: Full=Protein LIGHT-DEPENDENT SHORT HYPOCOTYLS 10; AltName: Full=Protein ORGAN BOUNDARY 10 && PF04852:Protein of unknown function (DUF640)	-		2.10479
PGSC0003DMG400021542	2	- && Q0WTF4.1 RecName: Full=Cytochrome P450 81F3 && PF00067:Cytochrome P450	p450		2.10294
PGSC0003DMG400019431	2	- && Q9LIK7.1 RecName: Full=Putative calcium-transporting ATPase 13, plasma membrane-type; AltName: Full=Ca(2+)-ATPase isoform 13 && PF00702:haloacid dehalogenase-like hydrolase|PF00690:Cation transporter/ATPase, N-terminus|PF00689:Cation transporting ATPase, C-terminus|PF00122:E1-E2 ATPase	Cation_ATPase_C		2.09824
PGSC0003DMG400008001	2	- && Q9SN11.1 RecName: Full=Cyclin-D3-3; AltName: Full=G1/S-specific cyclin-D3-3; Short=CycD3;3 && PF02984:Cyclin, C-terminal domain|PF00134:Cyclin, N-terminal domain	Cyclin_C		2.09212
PGSC0003DMG400024080	2	- && Q9FJR0.2 RecName: Full=Regulator of nonsense transcripts 1 homolog; AltName: Full=ATP-dependent helicase UPF1 && PF13086:AAA domain|PF13087:AAA domain	-		2.08275
PGSC0003DMG400009509	2	- && P51819.1 RecName: Full=Heat shock protein 83 && PF02518:Histidine kinase-, DNA gyrase B-, and HSP90-like ATPase|PF00183:Hsp90 protein	HATPase_c		2.08198
PGSC0003DMG400008673	2	- && Q05537.1 RecName: Full=Basic endochitinase && PF00182:Chitinase class I	-		2.0748
PGSC0003DMG400021824	2	- && Q9FLS0.1 RecName: Full=F-box protein At5g07610 && -	-		2.06836
PGSC0003DMG401015009	2	- && Q1MX30.1 RecName: Full=Receptor kinase-like protein Xa21; Contains: RecName: Full=Receptor kinase-like protein Xa21, processed; Flags: Precursor && -	-		2.06009
PGSC0003DMG400018877	2	- && Q9LNJ3.1 RecName: Full=Aspartyl protease family protein 2; Flags: Precursor && PF14543:Xylanase inhibitor N-terminal|PF14541:Xylanase inhibitor C-terminal	-		2.05609
PGSC0003DMG400016878	2	- && O64823.1 RecName: Full=Calcium uniporter protein 2, mitochondrial; Flags: Precursor && PF04678:Mitochondrial calcium uniporter	-		2.04822
PGSC0003DMG400012481	2	- && - && PF14368:Probable lipid transfer	-		2.04606
PGSC0003DMG400003192	2	- && Q9LW83.2 RecName: Full=G-type lectin S-receptor-like serine/threonine-protein kinase CES101; AltName: Full=Protein CALLUS EXPRESSION OF RBCS 101; Flags: Precursor && PF07714:Protein tyrosine kinase	Pkinase_Tyr		2.0354
PGSC0003DMG400014222	2	- && - && PF01485:IBR domain, a half RING-finger domain	IBR		2.03177
PGSC0003DMG400016257	2	- && - && -	-		2.01802
PGSC0003DMG402015827	2	- && P0C5E2.3 RecName: Full=LEAF RUST 10 DISEASE-RESISTANCE LOCUS RECEPTOR-LIKE PROTEIN KINASE-like 1.2; AltName: Full=Probable receptor-like serine/threonine-protein kinase LRK10L-1.2; Flags: Precursor && -	-		2.01553
D383-specific DEGs at 3&6 dpi_effect>2
gene_id	k-means cluster	gene_description	tf_family	D383_3	D383_6
PGSC0003DMG400017919	1	- && - && PF03058:Sar8.2 family	-	6.13351	6.72078
PGSC0003DMG400017400	1	- && Q94B74.1 RecName: Full=Nudix hydrolase 2; Short=AtNUDT2; AltName: Full=ADP-ribose pyrophosphatase; AltName: Full=NADH pyrophosphatase && PF00293:NUDIX domain	NUDIX	4.64846	5.3885
PGSC0003DMG402028570	1	- && Q9MAA2.1 RecName: Full=Phosphoglycerate mutase-like protein AT74; Short=At-74 && PF00300:Histidine phosphatase superfamily (branch 1)	-	4.0351	4.22844
PGSC0003DMG400001528	1	- && Q40114.1 RecName: Full=Acidic endochitinase pcht28; Flags: Precursor && PF00182:Chitinase class I	-	3.86561	4.65898
PGSC0003DMG401031196	1	- && Q93WU9.1 RecName: Full=Probable WRKY transcription factor 51; AltName: Full=WRKY DNA-binding protein 51 && PF03106:WRKY DNA -binding domain	WRKY	3.73848	4.00156
PGSC0003DMG401010492	1	- && Q01412.1 RecName: Full=Glucan endo-1,3-beta-glucosidase A; AltName: Full=(1->3)-beta-glucan endohydrolase A; Short=(1->3)-beta-glucanase A; AltName: Full=Acidic beta-1,3-glucanase; AltName: Full=Beta-1,3-endoglucanase A; Flags: Precursor && PF00332:Glycosyl hydrolases family 17	Glyco_hydro_17	3.6249	4.36166
PGSC0003DMG400014558	1	- && - && PF15699:NPR1 interacting	-	3.58701	3.60967
PGSC0003DMG400027372	1	- && Q9LQR0.1 RecName: Full=LOB domain-containing protein 1; AltName: Full=ASYMMETRIC LEAVES 2-like protein 8; Short=AS2-like protein 8 && -	-	3.56413	3.45068
PGSC0003DMG400005762	1	- && - && -	-	3.51146	3.68318
PGSC0003DMG400022893	1	- && Q9SBQ9.1 RecName: Full=Flavonoid 3'-monooxygenase; AltName: Full=Cytochrome P450 75B2; AltName: Full=Flavonoid 3'-hydroxylase [Petunia x hybrida] && PF00067:Cytochrome P450	p450	3.46604	3.91062
PGSC0003DMG401028570	1	- && Q9MAA2.1 RecName: Full=Phosphoglycerate mutase-like protein AT74; Short=At-74 && PF00300:Histidine phosphatase superfamily (branch 1)	-	3.33813	3.71727
PGSC0003DMG400016723	1	- && Q9C8D4.1 RecName: Full=Butyrate--CoA ligase AAE11, peroxisomal; AltName: Full=Acyl-activating enzyme 11; AltName: Full=Butyryl-CoA synthetase && -	-	3.24613	3.09823
PGSC0003DMG400021076	2	- && - && -	-	3.10563	2.90284
PGSC0003DMG400001274	2	- && O22150.1 RecName: Full=Auxin-responsive protein SAUR36; AltName: Full=Protein RESPONSE TO AUXINS AND GIBBERELLINS 1; AltName: Full=Protein SENESCENCE-ASSOCIATED GENE 201; AltName: Full=Protein SMALL AUXIN UP RNA 36 && PF02519:Auxin responsive protein	Auxin_inducible	2.88011	2.46452
PGSC0003DMG400013165	2	- && O22727.1 RecName: Full=Probable disease resistance protein At1g61190 && PF00931:NB-ARC domain	NB-ARC	2.82734	2.93321
PGSC0003DMG400006102	1	- && - && PF04564:U-box domain	U-box	2.79953	3.13987
PGSC0003DMG400014771	2	- && Q9SMB8.1 RecName: Full=Tyramine N-feruloyltransferase 4/11; AltName: Full=Hydroxycinnamoyl-CoA: tyramine N-hydroxycinnamoyltransferase && PF00583:Acetyltransferase (GNAT) family	Acetyltransf_1	2.7489	2.45673
PGSC0003DMG400026212	1	- && - && PF14368:Probable lipid transfer	-	2.73444	3.32345
PGSC0003DMG400031140	2	- && Q93WU9.1 RecName: Full=Probable WRKY transcription factor 51; AltName: Full=WRKY DNA-binding protein 51 && PF03106:WRKY DNA -binding domain	WRKY	2.69379	2.53839
PGSC0003DMG400000211	2	- && Q9SUP6.1 RecName: Full=Probable WRKY transcription factor 53; AltName: Full=WRKY DNA-binding protein 53 && PF03106:WRKY DNA -binding domain	WRKY	2.68211	3.18854
PGSC0003DMG400028904	2	- && Q0JL44.1 RecName: Full=Protein SGT1 homolog; Short=OsSGT1; AltName: Full=Suppressor of G2 allele of SKP1 homolog && PF04969:CS domain|PF13414:TPR repeat|PF05002:SGS domain	-	2.63106	2.86017
PGSC0003DMG400007387	1	- && Q9SAH7.1 RecName: Full=Probable WRKY transcription factor 40; AltName: Full=WRKY DNA-binding protein 40 && PF03106:WRKY DNA -binding domain	WRKY	2.61013	3.37687
PGSC0003DMG400016493	2	- && - && -	-	2.59341	2.19456
PGSC0003DMG400013115	2	- && Q9ZVQ8.1 RecName: Full=Putative F-box protein PP2-B8; AltName: Full=Protein PHLOEM PROTEIN 2-LIKE B8; Short=AtPP2-B8 && PF14299:Phloem protein 2	-	2.586	2.16529
PGSC0003DMG400033642	2	- && P40288.1 RecName: Full=Glucose 1-dehydrogenase && PF00106:short chain dehydrogenase	adh_short	2.55461	2.79573
PGSC0003DMG400020608	2	- && Q9LY00.1 RecName: Full=Probable WRKY transcription factor 70; AltName: Full=WRKY DNA-binding protein 70 && PF03106:WRKY DNA -binding domain	WRKY	2.53594	2.92686
PGSC0003DMG400022929	1	- && Q9ZQI7.2 RecName: Full=Aminotransferase ALD1; AltName: Full=AGD2-like defense response protein 1 && PF00155:Aminotransferase class I and II	Aminotran_1_2	2.47668	3.46665
PGSC0003DMG403001521	1	- && - && PF03018:Dirigent-like protein	-	2.43289	3.86469
PGSC0003DMG400000193	2	- && P18485.2 RecName: Full=1-aminocyclopropane-1-carboxylate synthase 2; Short=ACC synthase 2; AltName: Full=Le-ACS2; Short=ACS-2; AltName: Full=S-adenosyl-L-methionine methylthioadenosine-lyase 2 && PF00155:Aminotransferase class I and II	Aminotran_1_2	2.39523	2.2722
PGSC0003DMG400026261	2	- && O80337.2 RecName: Full=Ethylene-responsive transcription factor 1A; Short=AtERF1A; AltName: Full=Ethylene-responsive element-binding factor 1A; Short=EREBP-1A && PF00847:AP2 domain	AP2	2.35366	2.66118
PGSC0003DMG400016733	2	- && Q9C8D4.1 RecName: Full=Butyrate--CoA ligase AAE11, peroxisomal; AltName: Full=Acyl-activating enzyme 11; AltName: Full=Butyryl-CoA synthetase && -	-	2.31159	2.60158
PGSC0003DMG400021574	2	- && P17407.1 RecName: Full=21 kDa protein; AltName: Full=1.2 protein; Flags: Precursor && PF04043:Plant invertase/pectin methylesterase inhibitor	-	2.24596	2.52113
PGSC0003DMG400001478	2	- && Q3E965.2 RecName: Full=Protein GLUTAMINE DUMPER 5 && -	-	2.24219	2.91478
PGSC0003DMG400005361	2	- && O04153.2 RecName: Full=Calreticulin-3; AltName: Full=Protein PRIORITY IN SWEET LIFE 1; Flags: Precursor && PF00262:Calreticulin family	-	2.23249	2.72863
PGSC0003DMG400000591	2	- && - && -	-	2.19971	2.00562
PGSC0003DMG401009161	2	- && P93194.2 RecName: Full=Receptor-like protein kinase; Flags: Precursor && PF13855:Leucine rich repeat|PF08263:Leucine rich repeat N-terminal domain|PF00069:Protein kinase domain	Pkinase	2.09075	2.66881
PGSC0003DMG400017976	2	- && Q9SVG3.1 RecName: Full=Berberine bridge enzyme-like 21; Short=AtBBE-like 21; Flags: Precursor && PF08031:Berberine and berberine like|PF01565:FAD binding domain	FAD_binding_4	2.09009	2.76531
PGSC0003DMG400021204	2	- && Q9SHE9.1 RecName: Full=LOB domain-containing protein 4; AltName: Full=ASYMMETRIC LEAVES 2-like protein 6; Short=AS2-like protein 6 && PF03195:Protein of unknown function DUF260	-	2.08555	2.54837
PGSC0003DMG400021152	2	- && Q7XWU3.2 RecName: Full=Probable cinnamyl alcohol dehydrogenase 6; Short=OsCAD6 && PF00107:Zinc-binding dehydrogenase|PF08240:Alcohol dehydrogenase GroES-like domain	ADH_N	2.05866	2.25451
PGSC0003DMG400019527	2	- && - && PF13499:EF-hand domain pair	-	2.00626	2.77212

## Sheet: Downregulation
Downregulation
D383-specific DEGs at 3 dpi_effect>2
gene_id	k-means cluster	gene_description	tf_family	D383_3	D383_6
PGSC0003DMG400003448	4	- && - && PF02298:Plastocyanin-like domain	Cu_bind_like	-2.02502
D383-specific DEGs at 6 dpi_effect>2
gene_id	k-means cluster	gene_description	tf_family	D383_3	D383_6
PGSC0003DMG400003530	4	- && P22240.1 RecName: Full=Abscisic acid and environmental stress-inducible protein TAS14; AltName: Full=Dehydrin TAS14 && PF00257:Dehydrin	-		-4.85417
PGSC0003DMG402027501	4	- && Q9SZY4.1 RecName: Full=Protein NRT1/ PTR FAMILY 6.2; Short=AtNPF6.2; AltName: Full=Nitrate transporter 1.4 && PF00854:POT family	-		-3.20412
PGSC0003DMG400002312	4	- && Q40519.1 RecName: Full=Photosystem II 10 kDa polypeptide, chloroplastic; Short=PII10; Flags: Precursor && PF04725:Photosystem II 10 kDa polypeptide PsbR	-		-2.55253
PGSC0003DMG400000694	4	- && O23044.1 RecName: Full=Peroxidase 3; Short=Atperox P3; AltName: Full=ATPRC; AltName: Full=RCI3A; AltName: Full=Rare cold-inducible protein; Flags: Precursor && PF00141:Peroxidase	-		-2.49962
PGSC0003DMG400019323	4	- && - && PF14368:Probable lipid transfer	-		-2.42301
PGSC0003DMG400000244	4	- && O48927.1 RecName: Full=Cytochrome P450 78A3 && PF00067:Cytochrome P450	p450		-2.30151
PGSC0003DMG400025948	4	- && - && -	-		-2.15773
PGSC0003DMG401024332	4	- && Q43735.1 RecName: Full=Peroxidase 27; Short=Atperox P27; AltName: Full=ATP12a; AltName: Full=PRXR7; Flags: Precursor && PF00141:Peroxidase	-		-2.14395
PGSC0003DMG402031741	4	- && Q9LUE3.1 RecName: Full=Bidirectional sugar transporter SWEET10; Short=AtSWEET10; AltName: Full=Protein SUGARS WILL EVENTUALLY BE EXPORTED TRANSPORTERS 10 && PF03083:Sugar efflux transporter for intercellular exchange	-		-2.12126
PGSC0003DMG401031741	4	- && Q9LUE3.1 RecName: Full=Bidirectional sugar transporter SWEET10; Short=AtSWEET10; AltName: Full=Protein SUGARS WILL EVENTUALLY BE EXPORTED TRANSPORTERS 10 && PF03083:Sugar efflux transporter for intercellular exchange	-		-2.08912
PGSC0003DMG400016280	4	- && Q38832.2 RecName: Full=Auxin-responsive protein IAA14; AltName: Full=Indoleacetic acid-induced protein 14; AltName: Full=Protein SOLITARY ROOT && PF02309:AUX/IAA family	-		-2.0796
PGSC0003DMG400016267	4	- && - && PF14368:Probable lipid transfer	-		-2.07359
PGSC0003DMG400004810	4	- && Q940R4.1 RecName: Full=Probable aspartyl protease At4g16563; Flags: Precursor && PF14541:Xylanase inhibitor C-terminal|PF14543:Xylanase inhibitor N-terminal	-		-2.07234
PGSC0003DMG400023295	4	- && Q84QC2.1 RecName: Full=Ethylene-responsive transcription factor ERF017 && PF00847:AP2 domain	AP2		-2.06774
PGSC0003DMG400031117	4	- && Q9LX14.1 RecName: Full=Protein UPSTREAM OF FLC && PF06136:Domain of unknown function (DUF966)	-		-2.04094
PGSC0003DMG400040547	4	- && Q54R82.2 RecName: Full=Mitogen-activated protein kinase kinase kinase A; AltName: Full=MAPK/ERK kinase 1; Short=MEK kinase 1; Short=MEKK 1; AltName: Full=MAPK/ERK kinase A; Short=MEK kinase A; Short=MEKK A; Short=MEKKalpha && PF00069:Protein kinase domain	Pkinase		-2.01718
PGSC0003DMG400028509	4	- && Q9XI37.1 RecName: Full=SNF1-related protein kinase regulatory subunit gamma-like PV42a; Short=AtPV42a; AltName: Full=AKIN subunit gamma-like PV42a; AltName: Full=CBS domain-containing protein CBSCBS4 && PF00571:CBS domain	CBS		-2.00123
